# Supplementary material for: Chromosome-Level Genome Assembly and Transcriptome Comparison Analysis of Cephalopholis sonnerati and Its Related Grouper Species
Source: Biology (Basel). 2022 Jul 13;11(7):1053. doi: 10.3390/biology11071053 (PMC9312885; doi:10.3390/biology11071053)
Supplement: Supplementary file 1 [file biology-11-01053-s001.zip]

Archive with 9 entries (9 files):
- Supplement tables and figures.pdf
- Table S10-expansion_0.05.GO_enrichment.xls
- Table S11-expansion_0.05.KEGG_enrichment.xls
- Table S12. expansion GO of key gene.xlsx
- Table S13. gene related to Calcium signaling pathway.xlsx
- Table S14. gene related to cAMP singaling pathway.xlsx
- Table S15. gene related to MPKA singnal pathway.xlsx
- Table S16-gene related to nervous system.xlsx
- Table S9-CSON.psg.initial.fdr.0.05.xls
