# Supplementary material for: Chromosome-Level Genome Assembly and Transcriptome Comparison Analysis of Cephalopholis sonnerati and Its Related Grouper Species
Source: Biology (Basel). 2022 Jul 13;11(7):1053. doi: 10.3390/biology11071053 (PMC9312885; doi:10.3390/biology11071053)
Supplement: Supplementary file 1 [file biology-11-01053-s001.zip › Table S10-expansion_0.05.GO_enrichment.xls]

GO_class	GO ID	GO_term	Hit_number	Background number	P-Value	Q-Value	Gene IDs
Molecular Function	GO:0004984	olfactory receptor activity	68	109	4.430910e-95	2.007202e-92	rna-Cso013429.1,rna-Cso014703.1,rna-Cso014706.1,rna-Cso019115.1,rna-Cso013432.1,rna-Cso013992.1,rna-Cso013982.1,rna-Cso019117.1,rna-Cso014709.1,rna-Cso019123.1,rna-Cso019102.1,rna-Cso014000.1,rna-Cso019124.1,rna-Cso019121.1,rna-Cso014702.1,rna-Cso013360.1,rna-Cso019109.1,rna-Cso014005.1,rna-Cso013431.1,rna-Cso013436.1,rna-Cso013999.1,rna-Cso013434.1,rna-Cso013433.1,rna-Cso013989.1,rna-Cso013984.1…
Molecular Function	GO:0004930	G-protein coupled receptor activity	109	852	2.488399e-64	5.636224e-62	rna-Cso008863.1,rna-Cso008861.1,rna-Cso019115.1,rna-Cso025701.1,rna-Cso025703.1,rna-Cso019121.1,rna-Cso014000.1,rna-Cso019102.1,rna-Cso019123.1,rna-Cso013982.1,rna-Cso013433.1,rna-Cso013999.1,rna-Cso013436.1,rna-Cso013431.1,rna-Cso012210.1,rna-Cso008873.1,rna-Cso014702.1,rna-Cso006929.1,rna-Cso008859.1,rna-Cso006921.1,rna-Cso006926.1,rna-Cso006923.1,rna-Cso019104.1,rna-Cso014007.1,rna-Cso013996.1…
Molecular Function	GO:0004888	transmembrane signaling receptor activity	118	1154	6.383107e-59	9.638492e-57	rna-Cso000839.1,rna-Cso013432.1,rna-Cso013429.1,rna-Cso014703.1,rna-Cso008872.1,rna-Cso010457.1,rna-Cso014706.1,rna-Cso025704.1,rna-Cso010460.1,rna-Cso006922.1,rna-Cso014709.1,rna-Cso006918.1,rna-Cso026008.1,rna-Cso001148.1,rna-Cso019124.1,rna-Cso013992.1,rna-Cso019117.1,rna-Cso022116.1,rna-Cso014005.1,rna-Cso013434.1,rna-Cso010458.1,rna-Cso012077.1,rna-Cso013989.1,rna-Cso008862.1,rna-Cso013133.1…
Biological Process	GO:0007186	G-protein coupled receptor signaling pathway	109	1008	1.070631e-56	1.212490e-54	rna-Cso013984.1,rna-Cso013993.1,rna-Cso013439.1,rna-Cso013991.1,rna-Cso013996.1,rna-Cso014007.1,rna-Cso019104.1,rna-Cso006923.1,rna-Cso006921.1,rna-Cso006926.1,rna-Cso008859.1,rna-Cso006929.1,rna-Cso008873.1,rna-Cso012210.1,rna-Cso014702.1,rna-Cso013436.1,rna-Cso013431.1,rna-Cso013999.1,rna-Cso013433.1,rna-Cso013982.1,rna-Cso019123.1,rna-Cso019102.1,rna-Cso014000.1,rna-Cso019121.1,rna-Cso025703.1…
Molecular Function	GO:0099600	transmembrane receptor activity	118	1212	1.383546e-56	1.253493e-54	rna-Cso025703.1,rna-Cso025701.1,rna-Cso008861.1,rna-Cso019115.1,rna-Cso008863.1,rna-Cso013982.1,rna-Cso019123.1,rna-Cso014000.1,rna-Cso019102.1,rna-Cso019121.1,rna-Cso014702.1,rna-Cso008873.1,rna-Cso012210.1,rna-Cso006929.1,rna-Cso013999.1,rna-Cso013436.1,rna-Cso013431.1,rna-Cso013433.1,rna-Cso013984.1,rna-Cso013993.1,rna-Cso013991.1,rna-Cso013996.1,rna-Cso013439.1,rna-Cso014007.1,rna-Cso019104.1…
Molecular Function	GO:0004872	receptor activity	127	1458	1.455660e-55	9.420199e-54	rna-Cso010458.1,rna-Cso012077.1,rna-Cso013989.1,rna-Cso008862.1,rna-Cso014005.1,rna-Cso013434.1,rna-Cso021595.1,rna-Cso013360.1,rna-Cso019109.1,rna-Cso024785.1,rna-Cso014211.1,rna-Cso013133.1,rna-Cso025702.1,rna-Cso006924.1,rna-Cso019118.1,rna-Cso019110.1,rna-Cso019103.1,rna-Cso019106.1,rna-Cso019122.1,rna-Cso012822.1,rna-Cso000009.1,rna-Cso013994.1,rna-Cso013983.1,rna-Cso006917.1,rna-Cso013986.1…
Molecular Function	GO:0060089	molecular transducer activity	127	1458	1.455660e-55	9.420199e-54	rna-Cso014703.1,rna-Cso008872.1,rna-Cso013429.1,rna-Cso025704.1,rna-Cso014706.1,rna-Cso010460.1,rna-Cso010457.1,rna-Cso000839.1,rna-Cso013432.1,rna-Cso021610.1,rna-Cso021572.1,rna-Cso013992.1,rna-Cso019117.1,rna-Cso022116.1,rna-Cso006922.1,rna-Cso014709.1,rna-Cso006918.1,rna-Cso026008.1,rna-Cso001148.1,rna-Cso019124.1,rna-Cso013133.1,rna-Cso025702.1,rna-Cso014211.1,rna-Cso019109.1,rna-Cso024785.1…
Molecular Function	GO:0038023	signaling receptor activity	118	1270	2.212743e-54	1.252966e-52	rna-Cso008863.1,rna-Cso008861.1,rna-Cso019115.1,rna-Cso025701.1,rna-Cso025703.1,rna-Cso019121.1,rna-Cso014000.1,rna-Cso019102.1,rna-Cso019123.1,rna-Cso013982.1,rna-Cso013433.1,rna-Cso013999.1,rna-Cso013431.1,rna-Cso013436.1,rna-Cso012210.1,rna-Cso008873.1,rna-Cso014702.1,rna-Cso006929.1,rna-Cso008859.1,rna-Cso006921.1,rna-Cso006926.1,rna-Cso006923.1,rna-Cso019104.1,rna-Cso014007.1,rna-Cso013996.1…
Molecular Function	GO:0004871	signal transducer activity	118	1505	1.423853e-46	7.166725e-45	rna-Cso019107.1,rna-Cso013987.1,rna-Cso026010.1,rna-Cso021709.1,rna-Cso013435.1,rna-Cso014004.1,rna-Cso026009.1,rna-Cso006919.1,rna-Cso008883.1,rna-Cso013995.1,rna-Cso012356.1,rna-Cso014708.1,rna-Cso006925.1,rna-Cso010459.1,rna-Cso019108.1,rna-Cso019113.1,rna-Cso014002.1,rna-Cso019116.1,rna-Cso019111.1,rna-Cso022117.1,rna-Cso019119.1,rna-Cso019125.1,rna-Cso012851.1,rna-Cso012853.1,rna-Cso010456.1…
Biological Process	GO:0015074	DNA integration	28	54	2.969027e-37	1.344969e-35	rna-Cso014273.1,rna-Cso003953.1,rna-Cso020157.1,rna-Cso024126.1,rna-Cso016353.1,rna-Cso008530.1,rna-Cso025519.1,rna-Cso004815.1,rna-Cso008321.1,rna-Cso015240.1,rna-Cso016129.1,rna-Cso000555.1,rna-Cso003773.1,rna-Cso014337.1,rna-Cso000166.1,rna-Cso020656.1,rna-Cso021647.1,rna-Cso023866.2,rna-Cso024139.1,rna-Cso019589.1,rna-Cso002276.1,rna-Cso016159.1,rna-Cso007202.1,rna-Cso024783.1,rna-Cso019779.1…
Biological Process	GO:0050896	response to stimulus	161	3716	2.179404e-31	8.975180e-30	rna-Cso019125.1,rna-Cso012851.1,rna-Cso012853.1,rna-Cso010456.1,rna-Cso007258.1,rna-Cso014707.1,rna-Cso019119.1,rna-Cso025735.1,rna-Cso016047.1,rna-Cso019108.1,rna-Cso019113.1,rna-Cso014002.1,rna-Cso019116.1,rna-Cso019111.1,rna-Cso022117.1,rna-Cso025597.1,rna-Cso010459.1,rna-Cso022585.1,rna-Cso006925.1,rna-Cso005731.1,rna-Cso016048.1,rna-Cso026009.1,rna-Cso006919.1,rna-Cso008883.1,rna-Cso013995.1…
Cellular Component	GO:0016021	integral component of membrane	138	3053	3.419560e-28	1.290884e-26	rna-Cso022118.1,rna-Cso019107.1,rna-Cso009451.1,rna-Cso013435.1,rna-Cso014004.1,rna-Cso026010.1,rna-Cso009717.1,rna-Cso013987.1,rna-Cso012356.1,rna-Cso014708.1,rna-Cso006919.1,rna-Cso026009.1,rna-Cso013995.1,rna-Cso008883.1,rna-Cso006925.1,rna-Cso010459.1,rna-Cso022117.1,rna-Cso019116.1,rna-Cso019111.1,rna-Cso009440.1,rna-Cso019108.1,rna-Cso014002.1,rna-Cso019113.1,rna-Cso009437.1,rna-Cso025712.1…
Cellular Component	GO:0031224	intrinsic component of membrane	138	3062	4.605049e-28	1.604682e-26	rna-Cso022115.1,rna-Cso013438.1,rna-Cso013430.1,rna-Cso013990.1,rna-Cso013998.1,rna-Cso014705.1,rna-Cso014597.1,rna-Cso006920.1,rna-Cso006928.1,rna-Cso019114.1,rna-Cso001383.1,rna-Cso003351.1,rna-Cso013985.1,rna-Cso025713.1,rna-Cso008884.1,rna-Cso019105.1,rna-Cso009445.1,rna-Cso008860.1,rna-Cso004321.1,rna-Cso006927.1,rna-Cso014001.1,rna-Cso014006.1,rna-Cso013997.1,rna-Cso019120.1,rna-Cso014003.1…
Cellular Component	GO:0044425	membrane part	143	3500	7.884116e-25	2.551075e-23	rna-Cso006927.1,rna-Cso013997.1,rna-Cso019120.1,rna-Cso014001.1,rna-Cso014006.1,rna-Cso019112.1,rna-Cso014003.1,rna-Cso008884.1,rna-Cso025713.1,rna-Cso013985.1,rna-Cso019105.1,rna-Cso004321.1,rna-Cso008860.1,rna-Cso009445.1,rna-Cso013998.1,rna-Cso013990.1,rna-Cso014705.1,rna-Cso019114.1,rna-Cso006928.1,rna-Cso014597.1,rna-Cso006920.1,rna-Cso001222.1,rna-Cso003351.1,rna-Cso001383.1,rna-Cso022115.1…
Biological Process	GO:0007165	signal transduction	128	3036	3.392935e-23	1.024666e-21	rna-Cso010459.1,rna-Cso019111.1,rna-Cso019116.1,rna-Cso022117.1,rna-Cso019113.1,rna-Cso014002.1,rna-Cso019108.1,rna-Cso019119.1,rna-Cso014707.1,rna-Cso012853.1,rna-Cso010456.1,rna-Cso012851.1,rna-Cso019125.1,rna-Cso019107.1,rna-Cso014004.1,rna-Cso013435.1,rna-Cso013987.1,rna-Cso026010.1,rna-Cso014708.1,rna-Cso012356.1,rna-Cso008883.1,rna-Cso013995.1,rna-Cso006919.1,rna-Cso026009.1,rna-Cso005731.1…
Biological Process	GO:0044700	single organism signaling	129	3139	2.153400e-22	6.096815e-21	rna-Cso012851.1,rna-Cso019125.1,rna-Cso014707.1,rna-Cso010456.1,rna-Cso012853.1,rna-Cso019119.1,rna-Cso014002.1,rna-Cso019113.1,rna-Cso019108.1,rna-Cso022117.1,rna-Cso019116.1,rna-Cso019111.1,rna-Cso010459.1,rna-Cso006925.1,rna-Cso005731.1,rna-Cso013995.1,rna-Cso008883.1,rna-Cso026009.1,rna-Cso006919.1,rna-Cso014708.1,rna-Cso012356.1,rna-Cso026010.1,rna-Cso013987.1,rna-Cso014004.1,rna-Cso013435.1…
Biological Process	GO:0023052	signaling	129	3167	4.747312e-22	1.265019e-20	rna-Cso019110.1,rna-Cso019103.1,rna-Cso019118.1,rna-Cso006924.1,rna-Cso019122.1,rna-Cso019106.1,rna-Cso006917.1,rna-Cso013983.1,rna-Cso013994.1,rna-Cso003484.1,rna-Cso013986.1,rna-Cso013981.1,rna-Cso008862.1,rna-Cso013989.1,rna-Cso010458.1,rna-Cso012077.1,rna-Cso013434.1,rna-Cso014005.1,rna-Cso019109.1,rna-Cso013360.1,rna-Cso025702.1,rna-Cso013133.1,rna-Cso019124.1,rna-Cso026008.1,rna-Cso001148.1…
Biological Process	GO:0007154	cell communication	129	3216	1.844113e-21	4.641019e-20	rna-Cso014002.1,rna-Cso019113.1,rna-Cso019108.1,rna-Cso022117.1,rna-Cso019111.1,rna-Cso019116.1,rna-Cso010459.1,rna-Cso012851.1,rna-Cso019125.1,rna-Cso014707.1,rna-Cso010456.1,rna-Cso012853.1,rna-Cso019119.1,rna-Cso026010.1,rna-Cso013987.1,rna-Cso014004.1,rna-Cso013435.1,rna-Cso019107.1,rna-Cso006925.1,rna-Cso005731.1,rna-Cso013995.1,rna-Cso008883.1,rna-Cso026009.1,rna-Cso006919.1,rna-Cso014708.1…
Molecular Function	GO:0005126	cytokine receptor binding	22	87	3.354216e-21	7.997158e-20	rna-Cso021818.1,rna-Cso021819.1,rna-Cso007258.1,rna-Cso007259.1,rna-Cso022584.1,rna-Cso025595.1,rna-Cso022586.1,rna-Cso022583.1,rna-Cso025597.1,rna-Cso022802.1,rna-Cso021816.1,rna-Cso025594.1,rna-Cso025596.1,rna-Cso022585.1,rna-Cso021817.1,rna-Cso007257.1,rna-Cso022803.1,rna-Cso021815.1,rna-Cso018612.1,rna-Cso022587.1,rna-Cso025599.1,rna-Cso025598.1
Biological Process	GO:0006313	transposition, DNA-mediated	13	21	1.645905e-20	3.550452e-19	rna-Cso000002.1,rna-Cso015240.1,rna-Cso008321.1,rna-Cso016129.1,rna-Cso024783.1,rna-Cso019779.1,rna-Cso017165.1,rna-Cso011554.1,rna-Cso014337.1,rna-Cso023866.2,rna-Cso014273.1,rna-Cso000127.1,rna-Cso004773.1
Biological Process	GO:0032196	transposition	13	21	1.645905e-20	3.550452e-19	rna-Cso016129.1,rna-Cso024783.1,rna-Cso015240.1,rna-Cso008321.1,rna-Cso000002.1,rna-Cso017165.1,rna-Cso014337.1,rna-Cso011554.1,rna-Cso019779.1,rna-Cso000127.1,rna-Cso014273.1,rna-Cso023866.2,rna-Cso004773.1
Biological Process	GO:0051716	cellular response to stimulus	129	3307	2.102919e-20	4.330101e-19	rna-Cso019105.1,rna-Cso025785.1,rna-Cso004321.1,rna-Cso008860.1,rna-Cso013985.1,rna-Cso001978.1,rna-Cso008884.1,rna-Cso014006.1,rna-Cso014001.1,rna-Cso019120.1,rna-Cso013997.1,rna-Cso019112.1,rna-Cso014003.1,rna-Cso006927.1,rna-Cso013438.1,rna-Cso013430.1,rna-Cso022115.1,rna-Cso006920.1,rna-Cso004844.1,rna-Cso019114.1,rna-Cso006928.1,rna-Cso025617.1,rna-Cso001383.1,rna-Cso003351.1,rna-Cso013990.1…
Molecular Function	GO:0008009	chemokine activity	16	43	2.024855e-19	3.821914e-18	rna-Cso022803.1,rna-Cso022802.1,rna-Cso025597.1,rna-Cso021815.1,rna-Cso025599.1,rna-Cso021816.1,rna-Cso025598.1,rna-Cso007258.1,rna-Cso007259.1,rna-Cso025594.1,rna-Cso021818.1,rna-Cso025596.1,rna-Cso021819.1,rna-Cso007257.1,rna-Cso021817.1,rna-Cso025595.1
Molecular Function	GO:0042379	chemokine receptor binding	16	43	2.024855e-19	3.821914e-18	rna-Cso022803.1,rna-Cso021815.1,rna-Cso025597.1,rna-Cso022802.1,rna-Cso025598.1,rna-Cso025599.1,rna-Cso021816.1,rna-Cso021819.1,rna-Cso025596.1,rna-Cso021818.1,rna-Cso025594.1,rna-Cso007259.1,rna-Cso007258.1,rna-Cso025595.1,rna-Cso021817.1,rna-Cso007257.1
Molecular Function	GO:0005125	cytokine activity	16	63	3.555322e-16	6.442243e-15	rna-Cso007258.1,rna-Cso007259.1,rna-Cso025594.1,rna-Cso025596.1,rna-Cso021819.1,rna-Cso021818.1,rna-Cso007257.1,rna-Cso021817.1,rna-Cso025595.1,rna-Cso022803.1,rna-Cso025597.1,rna-Cso022802.1,rna-Cso021815.1,rna-Cso021816.1,rna-Cso025599.1,rna-Cso025598.1
Biological Process	GO:0006259	DNA metabolic process	36	431	1.053415e-15	1.835374e-14	rna-Cso003953.1,rna-Cso014273.1,rna-Cso004821.1,rna-Cso020157.1,rna-Cso015610.1,rna-Cso024126.1,rna-Cso016353.1,rna-Cso004773.1,rna-Cso025519.1,rna-Cso004815.1,rna-Cso008530.1,rna-Cso015240.1,rna-Cso008321.1,rna-Cso016129.1,rna-Cso000555.1,rna-Cso003773.1,rna-Cso014337.1,rna-Cso000166.1,rna-Cso020656.1,rna-Cso024139.1,rna-Cso021647.1,rna-Cso023866.2,rna-Cso000127.1,rna-Cso018689.1,rna-Cso019589.1…
Molecular Function	GO:0001664	G-protein coupled receptor binding	16	67	1.111119e-15	1.864211e-14	rna-Cso021817.1,rna-Cso025595.1,rna-Cso007257.1,rna-Cso025594.1,rna-Cso025596.1,rna-Cso021818.1,rna-Cso021819.1,rna-Cso007259.1,rna-Cso007258.1,rna-Cso025598.1,rna-Cso025599.1,rna-Cso021816.1,rna-Cso022803.1,rna-Cso025597.1,rna-Cso022802.1,rna-Cso021815.1
Cellular Component	GO:0016020	membrane	157	5054	1.564793e-15	2.531612e-14	rna-Cso013995.1,rna-Cso008883.1,rna-Cso006919.1,rna-Cso026009.1,rna-Cso014708.1,rna-Cso012356.1,rna-Cso006925.1,rna-Cso019107.1,rna-Cso022118.1,rna-Cso001223.1,rna-Cso026010.1,rna-Cso009717.1,rna-Cso013987.1,rna-Cso014004.1,rna-Cso009451.1,rna-Cso001221.1,rna-Cso013435.1,rna-Cso021709.1,rna-Cso025735.1,rna-Cso019119.1,rna-Cso025712.1,rna-Cso006760.1,rna-Cso019125.1,rna-Cso014707.1,rna-Cso004283.1…
Molecular Function	GO:0016706	oxidoreductase activity, acting on paired donors, with incorporation or reduction of molecular oxygen, 2-oxoglutarate as one donor, and incorporation of one atom each of oxygen into both donors	11	26	4.398161e-15	6.870231e-14	rna-Cso003720.1,rna-Cso020689.2,rna-Cso004749.1,rna-Cso009743.1,rna-Cso024144.2,rna-Cso007154.1,rna-Cso015381.1,rna-Cso022663.1,rna-Cso022702.1,rna-Cso021309.1,rna-Cso008524.1
Biological Process	GO:0006310	DNA recombination	13	60	1.333904e-12	2.014195e-11	rna-Cso000002.1,rna-Cso016129.1,rna-Cso024783.1,rna-Cso008321.1,rna-Cso015240.1,rna-Cso019779.1,rna-Cso017165.1,rna-Cso011554.1,rna-Cso014337.1,rna-Cso023866.2,rna-Cso000127.1,rna-Cso014273.1,rna-Cso004773.1
Molecular Function	GO:0051213	dioxygenase activity	14	75	2.339717e-12	3.419006e-11	rna-Cso020689.2,rna-Cso003720.1,rna-Cso004749.1,rna-Cso009743.1,rna-Cso024144.2,rna-Cso007154.1,rna-Cso015381.1,rna-Cso022663.1,rna-Cso022702.1,rna-Cso003175.1,rna-Cso021309.1,rna-Cso003172.1,rna-Cso008524.1,rna-Cso003176.1
Molecular Function	GO:0005200	structural constituent of cytoskeleton	15	107	4.535331e-11	6.420328e-10	rna-Cso022807.1,rna-Cso013497.1,rna-Cso025042.4,rna-Cso013498.1,rna-Cso010346.1,rna-Cso025041.2,rna-Cso011985.1,rna-Cso012059.1,rna-Cso025040.1,rna-Cso025156.1,rna-Cso022798.3,rna-Cso011981.1,rna-Cso011984.1,rna-Cso011983.1,rna-Cso011982.1
Molecular Function	GO:0046983	protein dimerization activity	27	368	6.126181e-11	8.409576e-10	rna-Cso017368.1,rna-Cso002394.1,rna-Cso009702.1,rna-Cso016343.1,rna-Cso000048.1,rna-Cso007115.1,rna-Cso009699.1,rna-Cso020648.1,rna-Cso012023.1,rna-Cso013317.1,rna-Cso013957.1,rna-Cso009745.1,rna-Cso003711.1,rna-Cso024821.1,rna-Cso007130.1,rna-Cso022679.1,rna-Cso010688.1,rna-Cso000050.1,rna-Cso017385.1,rna-Cso017397.1,rna-Cso007116.1,rna-Cso011863.1,rna-Cso011911.1,rna-Cso016308.1,rna-Cso000054.1…
Biological Process	GO:0006955	immune response	21	232	1.115613e-10	1.486391e-09	rna-Cso025599.1,rna-Cso021816.1,rna-Cso025598.1,rna-Cso022803.1,rna-Cso001221.1,rna-Cso025597.1,rna-Cso022802.1,rna-Cso021815.1,rna-Cso001222.1,rna-Cso001223.1,rna-Cso007257.1,rna-Cso021817.1,rna-Cso025595.1,rna-Cso025735.1,rna-Cso007258.1,rna-Cso007259.1,rna-Cso025594.1,rna-Cso021818.1,rna-Cso025596.1,rna-Cso021819.1,rna-Cso025736.1
Cellular Component	GO:0005874	microtubule	15	154	1.068823e-08	1.383362e-07	rna-Cso013497.1,rna-Cso022807.1,rna-Cso025042.4,rna-Cso013498.1,rna-Cso011985.1,rna-Cso025041.2,rna-Cso010346.1,rna-Cso025040.1,rna-Cso025156.1,rna-Cso012059.1,rna-Cso011984.1,rna-Cso022798.3,rna-Cso011981.1,rna-Cso011982.1,rna-Cso011983.1
Biological Process	GO:0002376	immune system process	21	305	1.866647e-08	2.348864e-07	rna-Cso025599.1,rna-Cso021816.1,rna-Cso025598.1,rna-Cso025597.1,rna-Cso022802.1,rna-Cso021815.1,rna-Cso001221.1,rna-Cso022803.1,rna-Cso001223.1,rna-Cso001222.1,rna-Cso007257.1,rna-Cso025735.1,rna-Cso021817.1,rna-Cso025595.1,rna-Cso007259.1,rna-Cso007258.1,rna-Cso025736.1,rna-Cso025594.1,rna-Cso021819.1,rna-Cso025596.1,rna-Cso021818.1
Cellular Component	GO:0005576	extracellular region	35	772	7.278504e-08	8.911250e-07	rna-Cso021815.1,rna-Cso022803.1,rna-Cso025598.1,rna-Cso025599.1,rna-Cso000617.1,rna-Cso022587.1,rna-Cso018612.1,rna-Cso016049.1,rna-Cso016048.1,rna-Cso023315.1,rna-Cso025596.1,rna-Cso022585.1,rna-Cso025594.1,rna-Cso007257.1,rna-Cso021817.1,rna-Cso023312.1,rna-Cso025597.1,rna-Cso022802.1,rna-Cso023318.1,rna-Cso021816.1,rna-Cso007259.1,rna-Cso007258.1,rna-Cso021819.1,rna-Cso021818.1,rna-Cso023317.2…
Molecular Function	GO:0004803	transposase activity	3	4	8.564189e-08	1.020941e-06	rna-Cso004773.1,rna-Cso000127.1,rna-Cso000002.1
Biological Process	GO:0032872	regulation of stress-activated MAPK cascade	5	15	1.085694e-07	1.199559e-06	rna-Cso025617.1,rna-Cso012065.1,rna-Cso025785.1,rna-Cso001400.1,rna-Cso012326.1
Biological Process	GO:0046328	regulation of JNK cascade	5	15	1.085694e-07	1.199559e-06	rna-Cso025617.1,rna-Cso012326.1,rna-Cso001400.1,rna-Cso025785.1,rna-Cso012065.1
Biological Process	GO:0070302	regulation of stress-activated protein kinase signaling cascade	5	15	1.085694e-07	1.199559e-06	rna-Cso025617.1,rna-Cso025785.1,rna-Cso012065.1,rna-Cso001400.1,rna-Cso012326.1
Molecular Function	GO:0005044	scavenger receptor activity	9	63	1.139988e-07	1.229559e-06	rna-Cso021605.1,rna-Cso022447.1,rna-Cso021595.1,rna-Cso012822.1,rna-Cso024785.1,rna-Cso014211.1,rna-Cso021572.1,rna-Cso021626.1,rna-Cso021610.1
Biological Process	GO:0007254	JNK cascade	5	16	1.711948e-07	1.723361e-06	rna-Cso025617.1,rna-Cso012326.1,rna-Cso001400.1,rna-Cso025785.1,rna-Cso012065.1
Biological Process	GO:0031098	stress-activated protein kinase signaling cascade	5	16	1.711948e-07	1.723361e-06	rna-Cso012326.1,rna-Cso001400.1,rna-Cso012065.1,rna-Cso025785.1,rna-Cso025617.1
Biological Process	GO:0051403	stress-activated MAPK cascade	5	16	1.711948e-07	1.723361e-06	rna-Cso025617.1,rna-Cso001400.1,rna-Cso012326.1,rna-Cso025785.1,rna-Cso012065.1
Molecular Function	GO:0032947	protein complex scaffold activity	7	38	2.204702e-07	2.171153e-06	rna-Cso012326.1,rna-Cso001400.1,rna-Cso012065.1,rna-Cso025784.1,rna-Cso025617.1,rna-Cso005731.1,rna-Cso025785.1
Molecular Function	GO:0004386	helicase activity	11	105	2.611971e-07	2.517496e-06	rna-Cso009713.1,rna-Cso023156.1,rna-Cso025582.1,rna-Cso025583.1,rna-Cso024010.1,rna-Cso020665.1,rna-Cso018634.1,rna-Cso024012.1,rna-Cso015610.1,rna-Cso018748.1,rna-Cso026042.1
Molecular Function	GO:0038024	cargo receptor activity	9	72	4.167825e-07	3.933385e-06	rna-Cso021595.1,rna-Cso012822.1,rna-Cso024785.1,rna-Cso014211.1,rna-Cso021572.1,rna-Cso021626.1,rna-Cso021610.1,rna-Cso021605.1,rna-Cso022447.1
Biological Process	GO:0080135	regulation of cellular response to stress	5	19	5.551992e-07	5.132760e-06	rna-Cso025617.1,rna-Cso025785.1,rna-Cso012065.1,rna-Cso012326.1,rna-Cso001400.1
Biological Process	GO:0050794	regulation of cellular process	135	5378	6.284326e-07	5.693600e-06	rna-Cso013986.1,rna-Cso013981.1,rna-Cso013983.1,rna-Cso006917.1,rna-Cso013994.1,rna-Cso019122.1,rna-Cso019106.1,rna-Cso019103.1,rna-Cso019110.1,rna-Cso006924.1,rna-Cso019118.1,rna-Cso013133.1,rna-Cso025702.1,rna-Cso019109.1,rna-Cso013360.1,rna-Cso013434.1,rna-Cso014005.1,rna-Cso013989.1,rna-Cso008862.1,rna-Cso012077.1,rna-Cso010458.1,rna-Cso013992.1,rna-Cso002329.1,rna-Cso019117.1,rna-Cso000167.1…
Molecular Function	GO:0008270	zinc ion binding	39	1050	2.483190e-06	2.205657e-05	rna-Cso004154.1,rna-Cso008183.1,rna-Cso019589.1,rna-Cso004151.1,rna-Cso002386.1,rna-Cso008224.1,rna-Cso008223.1,rna-Cso008181.1,rna-Cso008186.1,rna-Cso004153.1,rna-Cso008184.1,rna-Cso015401.1,rna-Cso017381.1,rna-Cso022691.1,rna-Cso022808.1,rna-Cso008177.1,rna-Cso002400.1,rna-Cso003783.1,rna-Cso017380.1,rna-Cso016159.1,rna-Cso004150.1,rna-Cso008218.1,rna-Cso008182.1,rna-Cso004152.1,rna-Cso008170.1…
Biological Process	GO:0065007	biological regulation	141	5829	2.744149e-06	2.390576e-05	rna-Cso022712.1,rna-Cso006925.1,rna-Cso005731.1,rna-Cso016048.1,rna-Cso026009.1,rna-Cso006919.1,rna-Cso023866.2,rna-Cso013995.1,rna-Cso008883.1,rna-Cso012356.1,rna-Cso014708.1,rna-Cso026010.1,rna-Cso013987.1,rna-Cso015287.1,rna-Cso013435.1,rna-Cso014004.1,rna-Cso019107.1,rna-Cso019125.1,rna-Cso012851.1,rna-Cso010456.1,rna-Cso012853.1,rna-Cso020716.1,rna-Cso014707.1,rna-Cso019119.1,rna-Cso016047.1…
Biological Process	GO:0050789	regulation of biological process	135	5559	3.993413e-06	3.413238e-05	rna-Cso006927.1,rna-Cso014003.1,rna-Cso019112.1,rna-Cso013997.1,rna-Cso019120.1,rna-Cso014006.1,rna-Cso014001.1,rna-Cso008884.1,rna-Cso001978.1,rna-Cso013985.1,rna-Cso008860.1,rna-Cso004321.1,rna-Cso025785.1,rna-Cso019105.1,rna-Cso014705.1,rna-Cso013998.1,rna-Cso013990.1,rna-Cso003351.1,rna-Cso001383.1,rna-Cso025617.1,rna-Cso006928.1,rna-Cso004844.1,rna-Cso019114.1,rna-Cso006920.1,rna-Cso022115.1…
Molecular Function	GO:0004190	aspartic-type endopeptidase activity	7	55	4.252804e-06	3.502764e-05	rna-Cso000555.1,rna-Cso020157.1,rna-Cso021647.1,rna-Cso016159.1,rna-Cso020656.1,rna-Cso016353.1,rna-Cso019589.1
Molecular Function	GO:0070001	aspartic-type peptidase activity	7	55	4.252804e-06	3.502764e-05	rna-Cso020157.1,rna-Cso000555.1,rna-Cso016159.1,rna-Cso021647.1,rna-Cso016353.1,rna-Cso020656.1,rna-Cso019589.1
Molecular Function	GO:0008146	sulfotransferase activity	9	96	6.078308e-06	4.916917e-05	rna-Cso025874.1,rna-Cso025876.1,rna-Cso017636.1,rna-Cso025877.1,rna-Cso017642.1,rna-Cso017641.1,rna-Cso017638.1,rna-Cso025878.1,rna-Cso017639.1
Cellular Component	GO:0099513	polymeric cytoskeletal fiber	16	278	7.266637e-06	5.775064e-05	rna-Cso012840.1,rna-Cso013497.1,rna-Cso022807.1,rna-Cso025042.4,rna-Cso013498.1,rna-Cso011985.1,rna-Cso010346.1,rna-Cso025041.2,rna-Cso025040.1,rna-Cso025156.1,rna-Cso012059.1,rna-Cso022798.3,rna-Cso011981.1,rna-Cso011984.1,rna-Cso011982.1,rna-Cso011983.1
Molecular Function	GO:0016782	transferase activity, transferring sulfur-containing groups	9	101	9.593460e-06	7.492823e-05	rna-Cso025877.1,rna-Cso025876.1,rna-Cso017636.1,rna-Cso025874.1,rna-Cso025878.1,rna-Cso017639.1,rna-Cso017638.1,rna-Cso017641.1,rna-Cso017642.1
Molecular Function	GO:0003887	DNA-directed DNA polymerase activity	5	31	1.265257e-05	9.714600e-05	rna-Cso004821.1,rna-Cso003724.1,rna-Cso026073.1,rna-Cso017406.1,rna-Cso018689.1
Cellular Component	GO:0042611	MHC protein complex	5	32	1.534787e-05	1.139768e-04	rna-Cso001222.1,rna-Cso025736.1,rna-Cso025735.1,rna-Cso001223.1,rna-Cso001221.1
Cellular Component	GO:0042613	MHC class II protein complex	5	32	1.534787e-05	1.139768e-04	rna-Cso001222.1,rna-Cso001223.1,rna-Cso025736.1,rna-Cso025735.1,rna-Cso001221.1
Molecular Function	GO:0034061	DNA polymerase activity	5	34	2.212640e-05	1.616655e-04	rna-Cso026073.1,rna-Cso003724.1,rna-Cso004821.1,rna-Cso017406.1,rna-Cso018689.1
Biological Process	GO:0071526	semaphorin-plexin signaling pathway	5	35	2.631960e-05	1.892505e-04	rna-Cso012077.1,rna-Cso012851.1,rna-Cso013133.1,rna-Cso001978.1,rna-Cso012853.1
Molecular Function	GO:0046914	transition metal ion binding	42	1301	3.390328e-05	2.399717e-04	rna-Cso020157.1,rna-Cso022692.1,rna-Cso017382.1,rna-Cso008185.1,rna-Cso015117.1,rna-Cso022658.1,rna-Cso008060.1,rna-Cso016353.1,rna-Cso008179.1,rna-Cso008178.1,rna-Cso008170.1,rna-Cso004152.1,rna-Cso008182.1,rna-Cso008218.1,rna-Cso000555.1,rna-Cso003725.1,rna-Cso003175.1,rna-Cso011898.1,rna-Cso003172.1,rna-Cso008519.1,rna-Cso008177.1,rna-Cso003783.1,rna-Cso002400.1,rna-Cso022808.1,rna-Cso017381.1…
Molecular Function	GO:0017154	semaphorin receptor activity	5	38	4.285895e-05	2.986939e-04	rna-Cso013133.1,rna-Cso001978.1,rna-Cso012853.1,rna-Cso012077.1,rna-Cso012851.1
Cellular Component	GO:0099080	supramolecular complex	16	325	5.342583e-05	3.559103e-04	rna-Cso025042.4,rna-Cso013498.1,rna-Cso012840.1,rna-Cso022807.1,rna-Cso013497.1,rna-Cso011984.1,rna-Cso011981.1,rna-Cso022798.3,rna-Cso011983.1,rna-Cso011982.1,rna-Cso025041.2,rna-Cso010346.1,rna-Cso011985.1,rna-Cso012059.1,rna-Cso025156.1,rna-Cso025040.1
Cellular Component	GO:0099081	supramolecular polymer	16	325	5.342583e-05	3.559103e-04	rna-Cso011981.1,rna-Cso022798.3,rna-Cso011984.1,rna-Cso011983.1,rna-Cso011982.1,rna-Cso010346.1,rna-Cso025041.2,rna-Cso011985.1,rna-Cso012059.1,rna-Cso025040.1,rna-Cso025156.1,rna-Cso025042.4,rna-Cso013498.1,rna-Cso012840.1,rna-Cso022807.1,rna-Cso013497.1
Cellular Component	GO:0099512	supramolecular fiber	16	325	5.342583e-05	3.559103e-04	rna-Cso022807.1,rna-Cso013497.1,rna-Cso012840.1,rna-Cso013498.1,rna-Cso025042.4,rna-Cso012059.1,rna-Cso025156.1,rna-Cso025040.1,rna-Cso010346.1,rna-Cso025041.2,rna-Cso011985.1,rna-Cso011983.1,rna-Cso011982.1,rna-Cso022798.3,rna-Cso011981.1,rna-Cso011984.1
Molecular Function	GO:0016705	oxidoreductase activity, acting on paired donors, with incorporation or reduction of molecular oxygen	11	181	7.380334e-05	4.845350e-04	rna-Cso020689.2,rna-Cso003720.1,rna-Cso009743.1,rna-Cso004749.1,rna-Cso024144.2,rna-Cso007154.1,rna-Cso015381.1,rna-Cso022663.1,rna-Cso022702.1,rna-Cso021309.1,rna-Cso008524.1
Molecular Function	GO:0016814	hydrolase activity, acting on carbon-nitrogen (but not peptide) bonds, in cyclic amidines	5	43	8.803464e-05	5.697099e-04	rna-Cso004154.1,rna-Cso004151.1,rna-Cso004150.1,rna-Cso004152.1,rna-Cso004153.1
Cellular Component	GO:0015630	microtubule cytoskeleton	15	307	9.185241e-05	5.860443e-04	rna-Cso025041.2,rna-Cso010346.1,rna-Cso011985.1,rna-Cso012059.1,rna-Cso025040.1,rna-Cso025156.1,rna-Cso011984.1,rna-Cso022798.3,rna-Cso011981.1,rna-Cso011983.1,rna-Cso011982.1,rna-Cso022807.1,rna-Cso013497.1,rna-Cso025042.4,rna-Cso013498.1
Biological Process	GO:0043408	regulation of MAPK cascade	5	47	1.463385e-04	9.081007e-04	rna-Cso025617.1,rna-Cso012326.1,rna-Cso001400.1,rna-Cso012065.1,rna-Cso025785.1
Molecular Function	GO:0008408	3'-5' exonuclease activity	4	30	1.456682e-04	9.081007e-04	rna-Cso004821.1,rna-Cso003724.1,rna-Cso018689.1,rna-Cso017406.1
Biological Process	GO:0000165	MAPK cascade	5	48	1.648446e-04	9.956612e-04	rna-Cso025617.1,rna-Cso012326.1,rna-Cso001400.1,rna-Cso025785.1,rna-Cso012065.1
Biological Process	GO:0023014	signal transduction by protein phosphorylation	5	48	1.648446e-04	9.956612e-04	rna-Cso012065.1,rna-Cso025785.1,rna-Cso012326.1,rna-Cso001400.1,rna-Cso025617.1
Molecular Function	GO:0008168	methyltransferase activity	11	203	2.174055e-04	1.295851e-03	rna-Cso024144.2,rna-Cso007154.1,rna-Cso009743.1,rna-Cso004749.1,rna-Cso020689.2,rna-Cso003720.1,rna-Cso008524.1,rna-Cso021309.1,rna-Cso015381.1,rna-Cso022663.1,rna-Cso022702.1
Biological Process	GO:0044699	single-organism process	167	7767	2.531033e-04	1.489036e-03	rna-Cso008883.1,rna-Cso013995.1,rna-Cso023866.2,rna-Cso006919.1,rna-Cso026009.1,rna-Cso014708.1,rna-Cso012356.1,rna-Cso006925.1,rna-Cso022632.1,rna-Cso024144.2,rna-Cso013212.1,rna-Cso005731.1,rna-Cso016048.1,rna-Cso009743.1,rna-Cso017644.1,rna-Cso019107.1,rna-Cso013987.1,rna-Cso026010.1,rna-Cso014004.1,rna-Cso013435.1,rna-Cso011554.1,rna-Cso019119.1,rna-Cso016047.1,rna-Cso012851.1,rna-Cso019125.1…
Molecular Function	GO:0008332	low voltage-gated calcium channel activity	2	8	2.637549e-04	1.531807e-03	rna-Cso018371.1,rna-Cso003484.1
Molecular Function	GO:0005042	netrin receptor activity	1	2	2.939065e-04	1.685312e-03	rna-Cso000839.1
Biological Process	GO:0016579	protein deubiquitination	8	129	3.982080e-04	2.254853e-03	rna-Cso014283.1,rna-Cso010919.1,rna-Cso003900.1,rna-Cso025613.1,rna-Cso002546.1,rna-Cso003904.1,rna-Cso023161.1,rna-Cso010517.1
Biological Process	GO:0070509	calcium ion import	2	10	5.508912e-04	3.047670e-03	rna-Cso003484.1,rna-Cso018371.1
Molecular Function	GO:0016741	transferase activity, transferring one-carbon groups	11	225	5.516754e-04	3.047670e-03	rna-Cso022702.1,rna-Cso022663.1,rna-Cso015381.1,rna-Cso021309.1,rna-Cso008524.1,rna-Cso003720.1,rna-Cso020689.2,rna-Cso009743.1,rna-Cso004749.1,rna-Cso007154.1,rna-Cso024144.2
Biological Process	GO:0019882	antigen processing and presentation	5	60	5.656492e-04	3.050465e-03	rna-Cso001222.1,rna-Cso025736.1,rna-Cso025735.1,rna-Cso001223.1,rna-Cso001221.1
Biological Process	GO:0080134	regulation of response to stress	5	60	5.656492e-04	3.050465e-03	rna-Cso012065.1,rna-Cso025785.1,rna-Cso012326.1,rna-Cso001400.1,rna-Cso025617.1
Molecular Function	GO:0036459	thiol-dependent ubiquitinyl hydrolase activity	8	136	5.856199e-04	3.121009e-03	rna-Cso014283.1,rna-Cso010919.1,rna-Cso003900.1,rna-Cso025613.1,rna-Cso002546.1,rna-Cso003904.1,rna-Cso023161.1,rna-Cso010517.1
Molecular Function	GO:0005102	receptor binding	22	632	6.570977e-04	3.461224e-03	rna-Cso021816.1,rna-Cso025597.1,rna-Cso022802.1,rna-Cso022583.1,rna-Cso022584.1,rna-Cso022586.1,rna-Cso025595.1,rna-Cso007259.1,rna-Cso007258.1,rna-Cso021818.1,rna-Cso021819.1,rna-Cso022587.1,rna-Cso025599.1,rna-Cso025598.1,rna-Cso018612.1,rna-Cso022803.1,rna-Cso021815.1,rna-Cso007257.1,rna-Cso021817.1,rna-Cso025594.1,rna-Cso025596.1,rna-Cso022585.1
Biological Process	GO:0070646	protein modification by small protein removal	8	139	6.854585e-04	3.528554e-03	rna-Cso010517.1,rna-Cso023161.1,rna-Cso003904.1,rna-Cso002546.1,rna-Cso025613.1,rna-Cso003900.1,rna-Cso010919.1,rna-Cso014283.1
Molecular Function	GO:0101005	ubiquitinyl hydrolase activity	8	139	6.854585e-04	3.528554e-03	rna-Cso010517.1,rna-Cso023161.1,rna-Cso003904.1,rna-Cso002546.1,rna-Cso025613.1,rna-Cso003900.1,rna-Cso014283.1,rna-Cso010919.1
Molecular Function	GO:0004527	exonuclease activity	4	42	7.344036e-04	3.738032e-03	rna-Cso004821.1,rna-Cso003724.1,rna-Cso018689.1,rna-Cso017406.1
Biological Process	GO:0001508	action potential	1	3	8.716746e-04	4.245899e-03	rna-Cso003484.1
Biological Process	GO:0019228	neuronal action potential	1	3	8.716746e-04	4.245899e-03	rna-Cso003484.1
Biological Process	GO:0030317	flagellated sperm motility	1	3	8.716746e-04	4.245899e-03	rna-Cso003484.1
Biological Process	GO:0097722	sperm motility	1	3	8.716746e-04	4.245899e-03	rna-Cso003484.1
Molecular Function	GO:0005198	structural molecule activity	23	687	8.902973e-04	4.290475e-03	rna-Cso013498.1,rna-Cso025042.4,rna-Cso012326.1,rna-Cso025784.1,rna-Cso012065.1,rna-Cso022807.1,rna-Cso005731.1,rna-Cso013497.1,rna-Cso012840.1,rna-Cso025785.1,rna-Cso011983.1,rna-Cso011982.1,rna-Cso001400.1,rna-Cso022798.3,rna-Cso011981.1,rna-Cso011984.1,rna-Cso025617.1,rna-Cso012059.1,rna-Cso025156.1,rna-Cso025040.1,rna-Cso010346.1,rna-Cso025041.2,rna-Cso011985.1
Molecular Function	GO:0019783	ubiquitin-like protein-specific protease activity	8	146	9.731266e-04	4.640278e-03	rna-Cso003900.1,rna-Cso025613.1,rna-Cso014283.1,rna-Cso010919.1,rna-Cso010517.1,rna-Cso002546.1,rna-Cso003904.1,rna-Cso023161.1
Molecular Function	GO:0015278	calcium-release channel activity	2	14	1.587770e-03	7.415049e-03	rna-Cso021709.1,rna-Cso014597.1
Molecular Function	GO:0099604	ligand-gated calcium channel activity	2	14	1.587770e-03	7.415049e-03	rna-Cso021709.1,rna-Cso014597.1
Cellular Component	GO:0005615	extracellular space	7	130	1.858902e-03	8.592678e-03	rna-Cso023317.2,rna-Cso023318.1,rna-Cso023315.1,rna-Cso023312.1,rna-Cso023313.1,rna-Cso023314.1,rna-Cso023316.1
Biological Process	GO:0042391	regulation of membrane potential	1	5	2.839895e-03	1.299467e-02	rna-Cso003484.1
Biological Process	GO:0006952	defense response	6	112	3.236071e-03	1.465940e-02	rna-Cso022587.1,rna-Cso022583.1,rna-Cso022584.1,rna-Cso022586.1,rna-Cso022585.1,rna-Cso018612.1
Molecular Function	GO:0003676	nucleic acid binding	90	4041	3.537092e-03	1.586438e-02	rna-Cso001208.1,rna-Cso001253.1,rna-Cso011898.1,rna-Cso008061.1,rna-Cso014337.1,rna-Cso022619.1,rna-Cso016129.1,rna-Cso017880.1,rna-Cso024221.1,rna-Cso001207.1,rna-Cso008059.1,rna-Cso021310.1,rna-Cso015401.1,rna-Cso017380.1,rna-Cso019779.1,rna-Cso008220.1,rna-Cso003810.1,rna-Cso002792.1,rna-Cso024863.1,rna-Cso004821.1,rna-Cso020157.1,rna-Cso001209.1,rna-Cso022658.1,rna-Cso024813.3,rna-Cso001206.1…
Biological Process	GO:0019226	transmission of nerve impulse	1	6	4.211519e-03	1.870410e-02	rna-Cso003484.1
Molecular Function	GO:0005217	intracellular ligand-gated ion channel activity	2	20	4.607218e-03	2.026281e-02	rna-Cso021709.1,rna-Cso014597.1
Molecular Function	GO:0016810	hydrolase activity, acting on carbon-nitrogen (but not peptide) bonds	5	99	7.249748e-03	3.157823e-02	rna-Cso004151.1,rna-Cso004154.1,rna-Cso004152.1,rna-Cso004150.1,rna-Cso004153.1
Biological Process	GO:0007017	microtubule-based process	16	509	7.380647e-03	3.184222e-02	rna-Cso022632.1,rna-Cso013497.1,rna-Cso022807.1,rna-Cso025042.4,rna-Cso013498.1,rna-Cso011985.1,rna-Cso010346.1,rna-Cso025041.2,rna-Cso025156.1,rna-Cso025040.1,rna-Cso012059.1,rna-Cso011981.1,rna-Cso022798.3,rna-Cso011984.1,rna-Cso011982.1,rna-Cso011983.1
Biological Process	GO:0035637	multicellular organismal signaling	1	8	7.684530e-03	3.284049e-02	rna-Cso003484.1
Biological Process	GO:0006415	translational termination	2	26	9.739402e-03	4.097348e-02	rna-Cso017644.1,rna-Cso025881.1
Molecular Function	GO:0005219	ryanodine-sensitive calcium-release channel activity	1	9	9.768512e-03	4.097348e-02	rna-Cso014597.1
Molecular Function	GO:0016702	oxidoreductase activity, acting on single donors with incorporation of molecular oxygen, incorporation of two atoms of oxygen	3	49	9.869575e-03	4.101759e-02	rna-Cso003175.1,rna-Cso003176.1,rna-Cso003172.1
Biological Process	GO:0007596	blood coagulation	3	50	1.058561e-02	4.320073e-02	rna-Cso016047.1,rna-Cso016048.1,rna-Cso016049.1
Biological Process	GO:0007599	hemostasis	3	50	1.058561e-02	4.320073e-02	rna-Cso016047.1,rna-Cso016049.1,rna-Cso016048.1
Molecular Function	GO:0016701	oxidoreductase activity, acting on single donors with incorporation of molecular oxygen	3	51	1.133437e-02	4.584346e-02	rna-Cso003176.1,rna-Cso003175.1,rna-Cso003172.1
Molecular Function	GO:0005262	calcium channel activity	4	80	1.222920e-02	4.902502e-02	rna-Cso014597.1,rna-Cso021709.1,rna-Cso018371.1,rna-Cso003484.1
Biological Process	GO:0006508	proteolysis	26	1001	1.449314e-02	5.759115e-02	rna-Cso003900.1,rna-Cso020656.1,rna-Cso000555.1,rna-Cso023161.1,rna-Cso006602.1,rna-Cso016353.1,rna-Cso006604.2,rna-Cso016047.1,rna-Cso020157.1,rna-Cso003904.1,rna-Cso002546.1,rna-Cso003906.1,rna-Cso016039.1,rna-Cso014283.1,rna-Cso010919.1,rna-Cso006601.1,rna-Cso003907.1,rna-Cso006603.1,rna-Cso016159.1,rna-Cso016048.1,rna-Cso016049.1,rna-Cso025613.1,rna-Cso003905.1,rna-Cso019589.1,rna-Cso010517.1…
Molecular Function	GO:0004518	nuclease activity	5	118	1.629607e-02	6.363898e-02	rna-Cso018689.1,rna-Cso017406.1,rna-Cso024813.3,rna-Cso004821.1,rna-Cso003724.1
Molecular Function	GO:0016779	nucleotidyltransferase activity	5	118	1.629607e-02	6.363898e-02	rna-Cso017406.1,rna-Cso018689.1,rna-Cso004821.1,rna-Cso026073.1,rna-Cso003724.1
Biological Process	GO:0042060	wound healing	3	57	1.654142e-02	6.404499e-02	rna-Cso016049.1,rna-Cso016048.1,rna-Cso016047.1
Biological Process	GO:0006950	response to stress	15	516	1.743170e-02	6.692000e-02	rna-Cso016047.1,rna-Cso022583.1,rna-Cso015610.1,rna-Cso012065.1,rna-Cso022584.1,rna-Cso012326.1,rna-Cso022586.1,rna-Cso016049.1,rna-Cso016048.1,rna-Cso025785.1,rna-Cso022585.1,rna-Cso022587.1,rna-Cso001400.1,rna-Cso018612.1,rna-Cso025617.1
Biological Process	GO:0050878	regulation of body fluid levels	3	59	1.855973e-02	7.065173e-02	rna-Cso016047.1,rna-Cso016049.1,rna-Cso016048.1
Biological Process	GO:0050817	coagulation	3	60	1.962358e-02	7.407900e-02	rna-Cso016047.1,rna-Cso016049.1,rna-Cso016048.1
Biological Process	GO:0000723	telomere maintenance	1	13	2.022828e-02	7.510991e-02	rna-Cso015610.1
Biological Process	GO:0032200	telomere organization	1	13	2.022828e-02	7.510991e-02	rna-Cso015610.1
Biological Process	GO:0009611	response to wounding	3	61	2.072432e-02	7.632617e-02	rna-Cso016047.1,rna-Cso016049.1,rna-Cso016048.1
Cellular Component	GO:0005911	cell-cell junction	7	199	2.206414e-02	8.060529e-02	rna-Cso012065.1,rna-Cso025784.1,rna-Cso001400.1,rna-Cso012326.1,rna-Cso025785.1,rna-Cso005731.1,rna-Cso025617.1
Biological Process	GO:0014074	response to purine-containing compound	1	14	2.333503e-02	8.131360e-02	rna-Cso000009.1
Biological Process	GO:0033198	response to ATP	1	14	2.333503e-02	8.131360e-02	rna-Cso000009.1
Biological Process	GO:0046683	response to organophosphorus	1	14	2.333503e-02	8.131360e-02	rna-Cso000009.1
Biological Process	GO:0048666	neuron development	5	128	2.330437e-02	8.131360e-02	rna-Cso003351.1,rna-Cso004321.1,rna-Cso000839.1,rna-Cso003996.1,rna-Cso014638.1
Molecular Function	GO:0004931	extracellular ATP-gated cation channel activity	1	14	2.333503e-02	8.131360e-02	rna-Cso000009.1
Molecular Function	GO:0035381	ATP-gated ion channel activity	1	14	2.333503e-02	8.131360e-02	rna-Cso000009.1
Molecular Function	GO:0004252	serine-type endopeptidase activity	7	206	2.641926e-02	9.135821e-02	rna-Cso003907.1,rna-Cso006601.1,rna-Cso006604.2,rna-Cso006602.1,rna-Cso006603.1,rna-Cso003905.1,rna-Cso003906.1
Molecular Function	GO:0003924	GTPase activity	15	545	2.720289e-02	9.335537e-02	rna-Cso022807.1,rna-Cso013497.1,rna-Cso013498.1,rna-Cso025042.4,rna-Cso012059.1,rna-Cso025040.1,rna-Cso025156.1,rna-Cso010346.1,rna-Cso025041.2,rna-Cso011985.1,rna-Cso011983.1,rna-Cso011982.1,rna-Cso011981.1,rna-Cso022798.3,rna-Cso011984.1
Biological Process	GO:0001932	regulation of protein phosphorylation	5	138	3.209528e-02	1.093170e-01	rna-Cso025617.1,rna-Cso025785.1,rna-Cso012065.1,rna-Cso012326.1,rna-Cso001400.1
Biological Process	GO:0006874	cellular calcium ion homeostasis	1	17	3.371766e-02	1.139858e-01	rna-Cso014597.1
Molecular Function	GO:0004842	ubiquitin-protein transferase activity	6	178	3.448786e-02	1.157259e-01	rna-Cso011859.1,rna-Cso020706.1,rna-Cso002417.1,rna-Cso018274.1,rna-Cso003732.1,rna-Cso015396.1
Biological Process	GO:0070647	protein modification by small protein conjugation or removal	8	262	3.791900e-02	1.263037e-01	rna-Cso010517.1,rna-Cso023161.1,rna-Cso003904.1,rna-Cso002546.1,rna-Cso025613.1,rna-Cso003900.1,rna-Cso010919.1,rna-Cso014283.1
Biological Process	GO:0055074	calcium ion homeostasis	1	19	4.145581e-02	1.360832e-01	rna-Cso014597.1
Biological Process	GO:0060249	anatomical structure homeostasis	1	19	4.145581e-02	1.360832e-01	rna-Cso015610.1
Biological Process	GO:0030182	neuron differentiation	5	148	4.280260e-02	1.394934e-01	rna-Cso003351.1,rna-Cso000839.1,rna-Cso004321.1,rna-Cso003996.1,rna-Cso014638.1
Molecular Function	GO:0015085	calcium ion transmembrane transporter activity	4	112	4.404960e-02	1.425319e-01	rna-Cso021709.1,rna-Cso014597.1,rna-Cso018371.1,rna-Cso003484.1
Biological Process	GO:0042325	regulation of phosphorylation	5	150	4.518282e-02	1.441018e-01	rna-Cso025617.1,rna-Cso025785.1,rna-Cso012065.1,rna-Cso012326.1,rna-Cso001400.1
Cellular Component	GO:0030054	cell junction	7	230	4.580721e-02	1.441018e-01	rna-Cso012326.1,rna-Cso001400.1,rna-Cso012065.1,rna-Cso025784.1,rna-Cso025785.1,rna-Cso025617.1,rna-Cso005731.1
Molecular Function	GO:0004175	endopeptidase activity	14	537	4.566162e-02	1.441018e-01	rna-Cso006604.2,rna-Cso016353.1,rna-Cso019589.1,rna-Cso003905.1,rna-Cso020157.1,rna-Cso021647.1,rna-Cso003906.1,rna-Cso020656.1,rna-Cso006601.1,rna-Cso003907.1,rna-Cso000555.1,rna-Cso006602.1,rna-Cso006603.1,rna-Cso016159.1
Molecular Function	GO:0019787	ubiquitin-like protein transferase activity	6	189	4.521251e-02	1.441018e-01	rna-Cso011859.1,rna-Cso003732.1,rna-Cso015396.1,rna-Cso020706.1,rna-Cso002417.1,rna-Cso018274.1
Biological Process	GO:0006260	DNA replication	4	114	4.691377e-02	1.465651e-01	rna-Cso004821.1,rna-Cso003724.1,rna-Cso018689.1,rna-Cso017406.1
Molecular Function	GO:0070011	peptidase activity, acting on L-amino acid peptides	22	922	4.834531e-02	1.500029e-01	rna-Cso010919.1,rna-Cso014283.1,rna-Cso003900.1,rna-Cso020656.1,rna-Cso016159.1,rna-Cso006603.1,rna-Cso006602.1,rna-Cso023161.1,rna-Cso000555.1,rna-Cso003907.1,rna-Cso006601.1,rna-Cso003905.1,rna-Cso019589.1,rna-Cso006604.2,rna-Cso016353.1,rna-Cso025613.1,rna-Cso002546.1,rna-Cso003906.1,rna-Cso003904.1,rna-Cso021647.1,rna-Cso010517.1,rna-Cso020157.1
Biological Process	GO:0048699	generation of neurons	5	154	5.018653e-02	1.546565e-01	rna-Cso004321.1,rna-Cso000839.1,rna-Cso003351.1,rna-Cso014638.1,rna-Cso003996.1
Molecular Function	GO:0017111	nucleoside-triphosphatase activity	27	1179	5.297223e-02	1.621380e-01	rna-Cso009713.1,rna-Cso025582.1,rna-Cso024010.1,rna-Cso022807.1,rna-Cso013497.1,rna-Cso015610.1,rna-Cso010346.1,rna-Cso011985.1,rna-Cso018634.1,rna-Cso020665.1,rna-Cso025040.1,rna-Cso025156.1,rna-Cso022798.3,rna-Cso011982.1,rna-Cso022632.1,rna-Cso025583.1,rna-Cso025042.4,rna-Cso018748.1,rna-Cso013498.1,rna-Cso026042.1,rna-Cso023156.1,rna-Cso025041.2,rna-Cso012059.1,rna-Cso011981.1,rna-Cso024012.1…
Biological Process	GO:0072503	cellular divalent inorganic cation homeostasis	1	22	5.415800e-02	1.643455e-01	rna-Cso014597.1
Cellular Component	GO:0005891	voltage-gated calcium channel complex	2	50	5.441905e-02	1.643455e-01	rna-Cso003484.1,rna-Cso018371.1
Molecular Function	GO:0008234	cysteine-type peptidase activity	8	283	5.654179e-02	1.696254e-01	rna-Cso003904.1,rna-Cso002546.1,rna-Cso023161.1,rna-Cso010517.1,rna-Cso010919.1,rna-Cso014283.1,rna-Cso003900.1,rna-Cso025613.1
Cellular Component	GO:0034704	calcium channel complex	2	52	5.986667e-02	1.772523e-01	rna-Cso018371.1,rna-Cso003484.1
Molecular Function	GO:0005245	voltage-gated calcium channel activity	2	52	5.986667e-02	1.772523e-01	rna-Cso003484.1,rna-Cso018371.1
Biological Process	GO:0031399	regulation of protein modification process	5	163	6.264323e-02	1.826008e-01	rna-Cso001400.1,rna-Cso012326.1,rna-Cso012065.1,rna-Cso025785.1,rna-Cso025617.1
Biological Process	GO:0051262	protein tetramerization	1	24	6.328549e-02	1.826008e-01	rna-Cso022672.1
Biological Process	GO:0072507	divalent inorganic cation homeostasis	1	24	6.328549e-02	1.826008e-01	rna-Cso014597.1
Cellular Component	GO:0044430	cytoskeletal part	16	657	6.258531e-02	1.826008e-01	rna-Cso013498.1,rna-Cso025042.4,rna-Cso013497.1,rna-Cso022807.1,rna-Cso012840.1,rna-Cso011982.1,rna-Cso011983.1,rna-Cso011981.1,rna-Cso022798.3,rna-Cso011984.1,rna-Cso025040.1,rna-Cso025156.1,rna-Cso012059.1,rna-Cso011985.1,rna-Cso010346.1,rna-Cso025041.2
Molecular Function	GO:0016462	pyrophosphatase activity	27	1204	6.509097e-02	1.866216e-01	rna-Cso022807.1,rna-Cso013497.1,rna-Cso025582.1,rna-Cso009713.1,rna-Cso024010.1,rna-Cso015610.1,rna-Cso020665.1,rna-Cso018634.1,rna-Cso025040.1,rna-Cso025156.1,rna-Cso010346.1,rna-Cso011985.1,rna-Cso011982.1,rna-Cso022798.3,rna-Cso022632.1,rna-Cso025583.1,rna-Cso018748.1,rna-Cso013498.1,rna-Cso026042.1,rna-Cso025042.4,rna-Cso012059.1,rna-Cso023156.1,rna-Cso025041.2,rna-Cso011983.1,rna-Cso011984.1…
Molecular Function	GO:0016818	hydrolase activity, acting on acid anhydrides, in phosphorus-containing anhydrides	27	1207	6.666699e-02	1.899380e-01	rna-Cso015610.1,rna-Cso022807.1,rna-Cso013497.1,rna-Cso009713.1,rna-Cso025582.1,rna-Cso024010.1,rna-Cso011982.1,rna-Cso022798.3,rna-Cso020665.1,rna-Cso018634.1,rna-Cso025040.1,rna-Cso025156.1,rna-Cso010346.1,rna-Cso011985.1,rna-Cso018748.1,rna-Cso026042.1,rna-Cso013498.1,rna-Cso025042.4,rna-Cso025583.1,rna-Cso022632.1,rna-Cso011983.1,rna-Cso011981.1,rna-Cso024012.1,rna-Cso011984.1,rna-Cso012059.1…
Biological Process	GO:0022008	neurogenesis	5	166	6.716629e-02	1.901645e-01	rna-Cso014638.1,rna-Cso003996.1,rna-Cso000839.1,rna-Cso004321.1,rna-Cso003351.1
Molecular Function	GO:0008233	peptidase activity	22	960	6.891579e-02	1.939059e-01	rna-Cso003900.1,rna-Cso020656.1,rna-Cso010919.1,rna-Cso014283.1,rna-Cso000555.1,rna-Cso003907.1,rna-Cso006601.1,rna-Cso016159.1,rna-Cso006603.1,rna-Cso023161.1,rna-Cso006602.1,rna-Cso016353.1,rna-Cso006604.2,rna-Cso025613.1,rna-Cso003905.1,rna-Cso019589.1,rna-Cso020157.1,rna-Cso010517.1,rna-Cso003904.1,rna-Cso002546.1,rna-Cso003906.1,rna-Cso021647.1
Cellular Component	GO:0044421	extracellular region part	7	253	7.147434e-02	1.998634e-01	rna-Cso023313.1,rna-Cso023312.1,rna-Cso023316.1,rna-Cso023314.1,rna-Cso023318.1,rna-Cso023317.2,rna-Cso023315.1
Cellular Component	GO:0048786	presynaptic active zone	1	26	7.288742e-02	2.020758e-01	rna-Cso002086.1
Molecular Function	GO:0008236	serine-type peptidase activity	7	255	7.404985e-02	2.020758e-01	rna-Cso006601.1,rna-Cso003907.1,rna-Cso006604.2,rna-Cso006602.1,rna-Cso003906.1,rna-Cso003905.1,rna-Cso006603.1
Molecular Function	GO:0016817	hydrolase activity, acting on acid anhydrides	27	1219	7.323983e-02	2.020758e-01	rna-Cso010346.1,rna-Cso011985.1,rna-Cso018634.1,rna-Cso020665.1,rna-Cso025156.1,rna-Cso025040.1,rna-Cso022798.3,rna-Cso011982.1,rna-Cso025582.1,rna-Cso009713.1,rna-Cso024010.1,rna-Cso022807.1,rna-Cso013497.1,rna-Cso015610.1,rna-Cso023156.1,rna-Cso025041.2,rna-Cso012059.1,rna-Cso011984.1,rna-Cso011981.1,rna-Cso024012.1,rna-Cso011983.1,rna-Cso025583.1,rna-Cso022632.1,rna-Cso025042.4,rna-Cso018748.1…
Molecular Function	GO:0017171	serine hydrolase activity	7	255	7.404985e-02	2.020758e-01	rna-Cso006604.2,rna-Cso006601.1,rna-Cso003907.1,rna-Cso003906.1,rna-Cso003905.1,rna-Cso006603.1,rna-Cso006602.1
Biological Process	GO:0019220	regulation of phosphate metabolic process	5	172	7.676816e-02	2.069999e-01	rna-Cso001400.1,rna-Cso012326.1,rna-Cso025785.1,rna-Cso012065.1,rna-Cso025617.1
Biological Process	GO:0051174	regulation of phosphorus metabolic process	5	172	7.676816e-02	2.069999e-01	rna-Cso025785.1,rna-Cso012065.1,rna-Cso012326.1,rna-Cso001400.1,rna-Cso025617.1
Molecular Function	GO:0016746	transferase activity, transferring acyl groups	7	259	7.936744e-02	2.118712e-01	rna-Cso024106.1,rna-Cso015349.1,rna-Cso024105.1,rna-Cso015350.1,rna-Cso015347.1,rna-Cso024108.1,rna-Cso024109.1
Molecular Function	GO:0072509	divalent inorganic cation transmembrane transporter activity	4	133	7.951018e-02	2.118712e-01	rna-Cso014597.1,rna-Cso021709.1,rna-Cso018371.1,rna-Cso003484.1
Biological Process	GO:0006816	calcium ion transport	4	135	8.350179e-02	2.212065e-01	rna-Cso014597.1,rna-Cso021709.1,rna-Cso003484.1,rna-Cso018371.1
Molecular Function	GO:0001614	purinergic nucleotide receptor activity	1	30	9.334609e-02	2.444265e-01	rna-Cso000009.1
Molecular Function	GO:0016502	nucleotide receptor activity	1	30	9.334609e-02	2.444265e-01	rna-Cso000009.1
Biological Process	GO:0009987	cellular process	205	11196	1.015115e-01	2.642800e-01	rna-Cso019779.1,rna-Cso025703.1,rna-Cso008863.1,rna-Cso019115.1,rna-Cso025042.4,rna-Cso014000.1,rna-Cso019102.1,rna-Cso019123.1,rna-Cso022619.1,rna-Cso010346.1,rna-Cso014702.1,rna-Cso008873.1,rna-Cso006929.1,rna-Cso003824.1,rna-Cso013431.1,rna-Cso016129.1,rna-Cso013991.1,rna-Cso000129.1,rna-Cso013984.1,rna-Cso025784.1,rna-Cso006926.1,rna-Cso003904.1,rna-Cso006923.1,rna-Cso014283.1,rna-Cso014003.1…
Biological Process	GO:0070838	divalent metal ion transport	4	145	1.049986e-01	2.702521e-01	rna-Cso003484.1,rna-Cso018371.1,rna-Cso021709.1,rna-Cso014597.1
Biological Process	GO:0072511	divalent inorganic cation transport	4	145	1.049986e-01	2.702521e-01	rna-Cso018371.1,rna-Cso003484.1,rna-Cso021709.1,rna-Cso014597.1
Biological Process	GO:0048468	cell development	5	189	1.079291e-01	2.762254e-01	rna-Cso003996.1,rna-Cso014638.1,rna-Cso003351.1,rna-Cso000839.1,rna-Cso004321.1
Biological Process	GO:0010243	response to organonitrogen compound	1	37	1.323843e-01	3.369106e-01	rna-Cso000009.1
Molecular Function	GO:0099094	ligand-gated cation channel activity	2	74	1.343548e-01	3.400153e-01	rna-Cso014597.1,rna-Cso021709.1
Molecular Function	GO:0003677	DNA binding	33	1629	1.384060e-01	3.483218e-01	rna-Cso021310.1,rna-Cso008255.1,rna-Cso023866.2,rna-Cso017368.1,rna-Cso007992.1,rna-Cso013354.1,rna-Cso002329.1,rna-Cso022712.1,rna-Cso018689.1,rna-Cso000167.1,rna-Cso024783.1,rna-Cso017406.1,rna-Cso003810.1,rna-Cso003724.1,rna-Cso026073.1,rna-Cso011554.1,rna-Cso017165.1,rna-Cso019779.1,rna-Cso015287.1,rna-Cso014273.1,rna-Cso004821.1,rna-Cso011894.1,rna-Cso020716.1,rna-Cso008256.1,rna-Cso007990.1…
Biological Process	GO:1901700	response to oxygen-containing compound	1	39	1.441286e-01	3.599604e-01	rna-Cso000009.1
Cellular Component	GO:0098797	plasma membrane protein complex	5	206	1.446199e-01	3.599604e-01	rna-Cso001221.1,rna-Cso001222.1,rna-Cso025736.1,rna-Cso025735.1,rna-Cso001223.1
Molecular Function	GO:0035586	purinergic receptor activity	1	41	1.560797e-01	3.863611e-01	rna-Cso000009.1
Biological Process	GO:0007156	homophilic cell adhesion via plasma membrane adhesion molecules	4	167	1.605967e-01	3.953820e-01	rna-Cso004270.1,rna-Cso004243.1,rna-Cso004268.1,rna-Cso004283.1
Biological Process	GO:1901698	response to nitrogen compound	1	43	1.682098e-01	4.118866e-01	rna-Cso000009.1
Biological Process	GO:0006875	cellular metal ion homeostasis	1	44	1.743338e-01	4.223166e-01	rna-Cso014597.1
Molecular Function	GO:0003678	DNA helicase activity	1	44	1.743338e-01	4.223166e-01	rna-Cso015610.1
Biological Process	GO:0032984	macromolecular complex disassembly	2	85	1.794856e-01	4.279314e-01	rna-Cso025881.1,rna-Cso017644.1
Biological Process	GO:0043241	protein complex disassembly	2	85	1.794856e-01	4.279314e-01	rna-Cso017644.1,rna-Cso025881.1
Biological Process	GO:0043624	cellular protein complex disassembly	2	85	1.794856e-01	4.279314e-01	rna-Cso017644.1,rna-Cso025881.1
Biological Process	GO:0007411	axon guidance	1	45	1.804930e-01	4.280803e-01	rna-Cso000839.1
Biological Process	GO:0097485	neuron projection guidance	1	46	1.866844e-01	4.381763e-01	rna-Cso000839.1
Biological Process	GO:0098742	cell-cell adhesion via plasma-membrane adhesion molecules	4	176	1.861932e-01	4.381763e-01	rna-Cso004283.1,rna-Cso004268.1,rna-Cso004243.1,rna-Cso004270.1
Biological Process	GO:0022411	cellular component disassembly	2	87	1.880967e-01	4.392154e-01	rna-Cso025881.1,rna-Cso017644.1
Biological Process	GO:0006873	cellular ion homeostasis	1	47	1.929050e-01	4.458468e-01	rna-Cso014597.1
Biological Process	GO:0030003	cellular cation homeostasis	1	47	1.929050e-01	4.458468e-01	rna-Cso014597.1
Cellular Component	GO:0005923	bicellular tight junction	2	89	1.968118e-01	4.480189e-01	rna-Cso025784.1,rna-Cso005731.1
Cellular Component	GO:0043296	apical junction complex	2	89	1.968118e-01	4.480189e-01	rna-Cso025784.1,rna-Cso005731.1
Cellular Component	GO:0070160	occluding junction	2	89	1.968118e-01	4.480189e-01	rna-Cso005731.1,rna-Cso025784.1
Biological Process	GO:0055065	metal ion homeostasis	1	49	2.054228e-01	4.652827e-01	rna-Cso014597.1
Cellular Component	GO:0044459	plasma membrane part	12	585	2.084957e-01	4.698934e-01	rna-Cso014638.1,rna-Cso001221.1,rna-Cso003996.1,rna-Cso001222.1,rna-Cso003351.1,rna-Cso001223.1,rna-Cso004321.1,rna-Cso003484.1,rna-Cso025736.1,rna-Cso000009.1,rna-Cso025735.1,rna-Cso018371.1
Biological Process	GO:0007409	axonogenesis	1	50	2.117147e-01	4.747859e-01	rna-Cso000839.1
Biological Process	GO:0006936	muscle contraction	1	54	2.370425e-01	5.289668e-01	rna-Cso021709.1
Biological Process	GO:0003012	muscle system process	1	55	2.434028e-01	5.404973e-01	rna-Cso021709.1
Biological Process	GO:0033554	cellular response to stress	6	296	2.476286e-01	5.471987e-01	rna-Cso025785.1,rna-Cso025617.1,rna-Cso012065.1,rna-Cso001400.1,rna-Cso012326.1,rna-Cso015610.1
Biological Process	GO:0048667	cell morphogenesis involved in neuron differentiation	1	56	2.497699e-01	5.492513e-01	rna-Cso000839.1
Biological Process	GO:0000904	cell morphogenesis involved in differentiation	1	60	2.752660e-01	6.023937e-01	rna-Cso000839.1
Biological Process	GO:0061564	axon development	1	61	2.816373e-01	6.105875e-01	rna-Cso000839.1
Molecular Function	GO:0001883	purine nucleoside binding	15	790	2.844017e-01	6.105875e-01	rna-Cso011982.1,rna-Cso011983.1,rna-Cso022798.3,rna-Cso011981.1,rna-Cso011984.1,rna-Cso025040.1,rna-Cso025156.1,rna-Cso012059.1,rna-Cso011985.1,rna-Cso010346.1,rna-Cso025041.2,rna-Cso013498.1,rna-Cso025042.4,rna-Cso013497.1,rna-Cso022807.1
Molecular Function	GO:0005525	GTP binding	15	790	2.844017e-01	6.105875e-01	rna-Cso013498.1,rna-Cso025042.4,rna-Cso022807.1,rna-Cso013497.1,rna-Cso011983.1,rna-Cso011982.1,rna-Cso011984.1,rna-Cso011981.1,rna-Cso022798.3,rna-Cso012059.1,rna-Cso025156.1,rna-Cso025040.1,rna-Cso025041.2,rna-Cso010346.1,rna-Cso011985.1
Molecular Function	GO:0032550	purine ribonucleoside binding	15	790	2.844017e-01	6.105875e-01	rna-Cso013498.1,rna-Cso025042.4,rna-Cso022807.1,rna-Cso013497.1,rna-Cso011983.1,rna-Cso011982.1,rna-Cso011984.1,rna-Cso022798.3,rna-Cso011981.1,rna-Cso012059.1,rna-Cso025156.1,rna-Cso025040.1,rna-Cso025041.2,rna-Cso010346.1,rna-Cso011985.1
Biological Process	GO:0007399	nervous system development	5	260	2.893496e-01	6.182801e-01	rna-Cso003351.1,rna-Cso004321.1,rna-Cso000839.1,rna-Cso003996.1,rna-Cso014638.1
Biological Process	GO:0055082	cellular chemical homeostasis	1	63	2.943638e-01	6.232642e-01	rna-Cso014597.1
Molecular Function	GO:0032561	guanyl ribonucleotide binding	15	796	2.944339e-01	6.232642e-01	rna-Cso022807.1,rna-Cso013497.1,rna-Cso013498.1,rna-Cso025042.4,rna-Cso012059.1,rna-Cso025040.1,rna-Cso025156.1,rna-Cso025041.2,rna-Cso010346.1,rna-Cso011985.1,rna-Cso011983.1,rna-Cso011982.1,rna-Cso011984.1,rna-Cso022798.3,rna-Cso011981.1
Molecular Function	GO:0032549	ribonucleoside binding	15	797	2.961167e-01	6.239110e-01	rna-Cso011983.1,rna-Cso011982.1,rna-Cso011984.1,rna-Cso022798.3,rna-Cso011981.1,rna-Cso012059.1,rna-Cso025156.1,rna-Cso025040.1,rna-Cso025041.2,rna-Cso010346.1,rna-Cso011985.1,rna-Cso013498.1,rna-Cso025042.4,rna-Cso022807.1,rna-Cso013497.1
Molecular Function	GO:0001882	nucleoside binding	15	799	2.994914e-01	6.281000e-01	rna-Cso013498.1,rna-Cso025042.4,rna-Cso022807.1,rna-Cso013497.1,rna-Cso011983.1,rna-Cso011982.1,rna-Cso011981.1,rna-Cso022798.3,rna-Cso011984.1,rna-Cso012059.1,rna-Cso025040.1,rna-Cso025156.1,rna-Cso010346.1,rna-Cso025041.2,rna-Cso011985.1
Molecular Function	GO:0046872	metal ion binding	48	2642	3.037998e-01	6.341995e-01	rna-Cso011898.1,rna-Cso003175.1,rna-Cso003725.1,rna-Cso008179.1,rna-Cso004152.1,rna-Cso015117.1,rna-Cso008185.1,rna-Cso017380.1,rna-Cso002386.1,rna-Cso004154.1,rna-Cso004151.1,rna-Cso004153.1,rna-Cso015401.1,rna-Cso022808.1,rna-Cso008519.1,rna-Cso008810.1,rna-Cso014597.1,rna-Cso003172.1,rna-Cso000555.1,rna-Cso008182.1,rna-Cso004243.1,rna-Cso008218.1,rna-Cso016353.1,rna-Cso004283.1,rna-Cso008178.1…
Biological Process	GO:0032990	cell part morphogenesis	1	67	3.197073e-01	6.494503e-01	rna-Cso000839.1
Biological Process	GO:0048812	neuron projection morphogenesis	1	67	3.197073e-01	6.494503e-01	rna-Cso000839.1
Biological Process	GO:0048858	cell projection morphogenesis	1	67	3.197073e-01	6.494503e-01	rna-Cso000839.1
Biological Process	GO:0120039	plasma membrane bounded cell projection morphogenesis	1	67	3.197073e-01	6.494503e-01	rna-Cso000839.1
Molecular Function	GO:0019001	guanyl nucleotide binding	15	807	3.131041e-01	6.494503e-01	rna-Cso025156.1,rna-Cso025040.1,rna-Cso012059.1,rna-Cso011985.1,rna-Cso010346.1,rna-Cso025041.2,rna-Cso011982.1,rna-Cso011983.1,rna-Cso011981.1,rna-Cso022798.3,rna-Cso011984.1,rna-Cso013497.1,rna-Cso022807.1,rna-Cso013498.1,rna-Cso025042.4
Molecular Function	GO:0043169	cation binding	48	2657	3.182953e-01	6.494503e-01	rna-Cso004243.1,rna-Cso008218.1,rna-Cso008182.1,rna-Cso008170.1,rna-Cso016353.1,rna-Cso008178.1,rna-Cso004283.1,rna-Cso022658.1,rna-Cso008060.1,rna-Cso020157.1,rna-Cso022692.1,rna-Cso004268.1,rna-Cso017382.1,rna-Cso008810.1,rna-Cso008519.1,rna-Cso003172.1,rna-Cso014597.1,rna-Cso000555.1,rna-Cso008183.1,rna-Cso019589.1,rna-Cso008224.1,rna-Cso004270.1,rna-Cso008223.1,rna-Cso008181.1,rna-Cso008186.1…
Cellular Component	GO:0098793	presynapse	1	70	3.385719e-01	6.847012e-01	rna-Cso002086.1
Biological Process	GO:0032268	regulation of cellular protein metabolic process	5	277	3.403249e-01	6.851139e-01	rna-Cso012065.1,rna-Cso025785.1,rna-Cso012326.1,rna-Cso001400.1,rna-Cso025617.1
Biological Process	GO:0050801	ion homeostasis	1	71	3.448256e-01	6.851139e-01	rna-Cso014597.1
Biological Process	GO:0055080	cation homeostasis	1	71	3.448256e-01	6.851139e-01	rna-Cso014597.1
Biological Process	GO:0098771	inorganic ion homeostasis	1	71	3.448256e-01	6.851139e-01	rna-Cso014597.1
Cellular Component	GO:0005856	cytoskeleton	16	885	3.520074e-01	6.963290e-01	rna-Cso011984.1,rna-Cso022798.3,rna-Cso011981.1,rna-Cso011982.1,rna-Cso011983.1,rna-Cso011985.1,rna-Cso025041.2,rna-Cso010346.1,rna-Cso025156.1,rna-Cso025040.1,rna-Cso012059.1,rna-Cso025042.4,rna-Cso013498.1,rna-Cso012840.1,rna-Cso013497.1,rna-Cso022807.1
Biological Process	GO:0030154	cell differentiation	5	283	3.585672e-01	7.062215e-01	rna-Cso003351.1,rna-Cso000839.1,rna-Cso004321.1,rna-Cso003996.1,rna-Cso014638.1
Cellular Component	GO:0005886	plasma membrane	12	670	3.656370e-01	7.160865e-01	rna-Cso014638.1,rna-Cso001221.1,rna-Cso003996.1,rna-Cso001222.1,rna-Cso003351.1,rna-Cso001223.1,rna-Cso004321.1,rna-Cso003484.1,rna-Cso025736.1,rna-Cso000009.1,rna-Cso025735.1,rna-Cso018371.1
Molecular Function	GO:0016787	hydrolase activity	59	3334	3.667375e-01	7.160865e-01	rna-Cso015610.1,rna-Cso003904.1,rna-Cso003906.1,rna-Cso022807.1,rna-Cso004152.1,rna-Cso024010.1,rna-Cso025582.1,rna-Cso009713.1,rna-Cso023161.1,rna-Cso006602.1,rna-Cso025156.1,rna-Cso025040.1,rna-Cso020656.1,rna-Cso011985.1,rna-Cso010346.1,rna-Cso025042.4,rna-Cso004153.1,rna-Cso025613.1,rna-Cso025583.1,rna-Cso004154.1,rna-Cso004151.1,rna-Cso006601.1,rna-Cso006603.1,rna-Cso023156.1,rna-Cso025041.2…
Molecular Function	GO:0005326	neurotransmitter transporter activity	1	77	3.819020e-01	7.393231e-01	rna-Cso016039.1
Molecular Function	GO:0005328	neurotransmitter:sodium symporter activity	1	77	3.819020e-01	7.393231e-01	rna-Cso016039.1
Biological Process	GO:0051246	regulation of protein metabolic process	5	293	3.890870e-01	7.500272e-01	rna-Cso001400.1,rna-Cso012326.1,rna-Cso012065.1,rna-Cso025785.1,rna-Cso025617.1
Biological Process	GO:0048869	cellular developmental process	5	298	4.043515e-01	7.729887e-01	rna-Cso003996.1,rna-Cso014638.1,rna-Cso003351.1,rna-Cso004321.1,rna-Cso000839.1
Molecular Function	GO:0005506	iron ion binding	3	189	4.078240e-01	7.729887e-01	rna-Cso003172.1,rna-Cso003175.1,rna-Cso003176.1
Molecular Function	GO:0015276	ligand-gated ion channel activity	3	189	4.078240e-01	7.729887e-01	rna-Cso000009.1,rna-Cso021709.1,rna-Cso014597.1
Molecular Function	GO:0022834	ligand-gated channel activity	3	189	4.078240e-01	7.729887e-01	rna-Cso014597.1,rna-Cso021709.1,rna-Cso000009.1
Biological Process	GO:0098609	cell-cell adhesion	4	246	4.149778e-01	7.832706e-01	rna-Cso004270.1,rna-Cso004243.1,rna-Cso004283.1,rna-Cso004268.1
Cellular Component	GO:0034702	ion channel complex	2	139	4.276315e-01	8.004838e-01	rna-Cso018371.1,rna-Cso003484.1
Cellular Component	GO:0034703	cation channel complex	2	139	4.276315e-01	8.004838e-01	rna-Cso018371.1,rna-Cso003484.1
Biological Process	GO:0000902	cell morphogenesis	1	86	4.357298e-01	8.023805e-01	rna-Cso000839.1
Biological Process	GO:1902531	regulation of intracellular signal transduction	5	308	4.347777e-01	8.023805e-01	rna-Cso025617.1,rna-Cso012065.1,rna-Cso025785.1,rna-Cso001400.1,rna-Cso012326.1
Molecular Function	GO:0015370	solute:sodium symporter activity	1	86	4.357298e-01	8.023805e-01	rna-Cso016039.1
Molecular Function	GO:0030246	carbohydrate binding	1	86	4.357298e-01	8.023805e-01	rna-Cso014597.1
Cellular Component	GO:0071944	cell periphery	12	708	4.416194e-01	8.034281e-01	rna-Cso003351.1,rna-Cso001222.1,rna-Cso001223.1,rna-Cso003996.1,rna-Cso014638.1,rna-Cso001221.1,rna-Cso018371.1,rna-Cso025735.1,rna-Cso004321.1,rna-Cso025736.1,rna-Cso003484.1,rna-Cso000009.1
Cellular Component	GO:0097458	neuron part	1	87	4.415565e-01	8.034281e-01	rna-Cso002086.1
Molecular Function	GO:0005231	excitatory extracellular ligand-gated ion channel activity	1	87	4.415565e-01	8.034281e-01	rna-Cso000009.1
Biological Process	GO:0032989	cellular component morphogenesis	1	89	4.531093e-01	8.210341e-01	rna-Cso000839.1
Biological Process	GO:0048878	chemical homeostasis	1	91	4.645245e-01	8.383650e-01	rna-Cso014597.1
Biological Process	GO:0006935	chemotaxis	1	93	4.757981e-01	8.519231e-01	rna-Cso000839.1
Biological Process	GO:0042330	taxis	1	93	4.757981e-01	8.519231e-01	rna-Cso000839.1
Cellular Component	GO:1902495	transmembrane transporter complex	2	157	5.069828e-01	9.041859e-01	rna-Cso018371.1,rna-Cso003484.1
Cellular Component	GO:1990351	transporter complex	2	158	5.112268e-01	9.081795e-01	rna-Cso003484.1,rna-Cso018371.1
Cellular Component	GO:0005887	integral component of plasma membrane	5	336	5.180180e-01	9.166491e-01	rna-Cso003351.1,rna-Cso004321.1,rna-Cso000009.1,rna-Cso003996.1,rna-Cso014638.1
Biological Process	GO:0031175	neuron projection development	1	102	5.246891e-01	9.176995e-01	rna-Cso000839.1
Cellular Component	GO:0031226	intrinsic component of plasma membrane	5	337	5.209106e-01	9.176995e-01	rna-Cso014638.1,rna-Cso003996.1,rna-Cso004321.1,rna-Cso003351.1,rna-Cso000009.1
Cellular Component	GO:0044456	synapse part	1	102	5.246891e-01	9.176995e-01	rna-Cso002086.1
Molecular Function	GO:0015294	solute:cation symporter activity	1	103	5.299291e-01	9.232996e-01	rna-Cso016039.1
Biological Process	GO:0048870	cell motility	1	104	5.351297e-01	9.252434e-01	rna-Cso003484.1
Biological Process	GO:0051674	localization of cell	1	104	5.351297e-01	9.252434e-01	rna-Cso003484.1
Molecular Function	GO:0005261	cation channel activity	5	344	5.409623e-01	9.317715e-01	rna-Cso014597.1,rna-Cso021709.1,rna-Cso018371.1,rna-Cso003484.1,rna-Cso000009.1
Biological Process	GO:0055114	oxidation-reduction process	14	879	5.458731e-01	9.366687e-01	rna-Cso008524.1,rna-Cso003176.1,rna-Cso021309.1,rna-Cso003172.1,rna-Cso022663.1,rna-Cso022702.1,rna-Cso015381.1,rna-Cso003175.1,rna-Cso007154.1,rna-Cso024144.2,rna-Cso004749.1,rna-Cso009743.1,rna-Cso003720.1,rna-Cso020689.2
Biological Process	GO:0051259	protein oligomerization	1	109	5.605358e-01	9.581989e-01	rna-Cso022672.1
Biological Process	GO:0003008	system process	2	232	7.629917e-01	1.000000e+00	rna-Cso003484.1,rna-Cso021709.1
Biological Process	GO:0006139	nucleobase-containing compound metabolic process	42	3100	9.456961e-01	1.000000e+00	rna-Cso000555.1,rna-Cso016129.1,rna-Cso015240.1,rna-Cso008321.1,rna-Cso008530.1,rna-Cso004815.1,rna-Cso025519.1,rna-Cso020656.1,rna-Cso014337.1,rna-Cso000166.1,rna-Cso003773.1,rna-Cso022619.1,rna-Cso015610.1,rna-Cso020157.1,rna-Cso003953.1,rna-Cso014273.1,rna-Cso004821.1,rna-Cso020716.1,rna-Cso004773.1,rna-Cso016353.1,rna-Cso024126.1,rna-Cso024783.1,rna-Cso007202.1,rna-Cso000002.1,rna-Cso016159.1…
Biological Process	GO:0006281	DNA repair	1	211	8.795616e-01	1.000000e+00	rna-Cso015610.1
Biological Process	GO:0006351	transcription, DNA-templated	7	1766	9.999998e-01	1.000000e+00	rna-Cso023866.2,rna-Cso020716.1,rna-Cso015287.1,rna-Cso022712.1,rna-Cso000167.1,rna-Cso002329.1,rna-Cso022619.1
Biological Process	GO:0006355	regulation of transcription, DNA-templated	7	1574	9.999972e-01	1.000000e+00	rna-Cso000167.1,rna-Cso022712.1,rna-Cso015287.1,rna-Cso002329.1,rna-Cso022619.1,rna-Cso020716.1,rna-Cso023866.2
Biological Process	GO:0006412	translation	2	456	9.854447e-01	1.000000e+00	rna-Cso017644.1,rna-Cso025881.1
Biological Process	GO:0006461	protein complex assembly	1	335	9.797765e-01	1.000000e+00	rna-Cso022672.1
Biological Process	GO:0006464	cellular protein modification process	16	2145	9.999492e-01	1.000000e+00	rna-Cso015538.1,rna-Cso025785.1,rna-Cso025613.1,rna-Cso000129.1,rna-Cso012326.1,rna-Cso002546.1,rna-Cso012065.1,rna-Cso003904.1,rna-Cso010517.1,rna-Cso014283.1,rna-Cso015567.1,rna-Cso010919.1,rna-Cso025617.1,rna-Cso003900.1,rna-Cso001400.1,rna-Cso023161.1
Biological Process	GO:0006468	protein phosphorylation	8	1231	9.992288e-01	1.000000e+00	rna-Cso025617.1,rna-Cso000129.1,rna-Cso015538.1,rna-Cso015567.1,rna-Cso025785.1,rna-Cso012326.1,rna-Cso001400.1,rna-Cso012065.1
Biological Process	GO:0006518	peptide metabolic process	2	499	9.919762e-01	1.000000e+00	rna-Cso025881.1,rna-Cso017644.1
Biological Process	GO:0006725	cellular aromatic compound metabolic process	42	3164	9.608092e-01	1.000000e+00	rna-Cso022619.1,rna-Cso003773.1,rna-Cso014337.1,rna-Cso000166.1,rna-Cso020656.1,rna-Cso008530.1,rna-Cso025519.1,rna-Cso004815.1,rna-Cso008321.1,rna-Cso015240.1,rna-Cso016129.1,rna-Cso000555.1,rna-Cso024126.1,rna-Cso004773.1,rna-Cso020716.1,rna-Cso016353.1,rna-Cso015610.1,rna-Cso003953.1,rna-Cso014273.1,rna-Cso004821.1,rna-Cso020157.1,rna-Cso019779.1,rna-Cso015287.1,rna-Cso007345.1,rna-Cso003724.1…
Biological Process	GO:0006793	phosphorus metabolic process	8	2058	1.000000e+00	1.000000e+00	rna-Cso015538.1,rna-Cso015567.1,rna-Cso025785.1,rna-Cso025617.1,rna-Cso000129.1,rna-Cso001400.1,rna-Cso012326.1,rna-Cso012065.1
Biological Process	GO:0006796	phosphate-containing compound metabolic process	8	2046	1.000000e+00	1.000000e+00	rna-Cso012065.1,rna-Cso001400.1,rna-Cso012326.1,rna-Cso025785.1,rna-Cso015567.1,rna-Cso015538.1,rna-Cso000129.1,rna-Cso025617.1
Biological Process	GO:0006807	nitrogen compound metabolic process	71	6699	9.999996e-01	1.000000e+00	rna-Cso016039.1,rna-Cso012326.1,rna-Cso003906.1,rna-Cso003904.1,rna-Cso015610.1,rna-Cso014273.1,rna-Cso024126.1,rna-Cso000129.1,rna-Cso006602.1,rna-Cso001400.1,rna-Cso023161.1,rna-Cso016129.1,rna-Cso022619.1,rna-Cso003773.1,rna-Cso014337.1,rna-Cso020656.1,rna-Cso024139.1,rna-Cso012065.1,rna-Cso002329.1,rna-Cso015538.1,rna-Cso000167.1,rna-Cso025613.1,rna-Cso016049.1,rna-Cso000002.1,rna-Cso006603.1…
Biological Process	GO:0006810	transport	7	2780	1.000000e+00	1.000000e+00	rna-Cso000009.1,rna-Cso003484.1,rna-Cso018371.1,rna-Cso009717.1,rna-Cso016039.1,rna-Cso014597.1,rna-Cso021709.1
Biological Process	GO:0006811	ion transport	5	1093	9.998650e-01	1.000000e+00	rna-Cso018371.1,rna-Cso000009.1,rna-Cso003484.1,rna-Cso014597.1,rna-Cso021709.1
Biological Process	GO:0006812	cation transport	5	645	9.666757e-01	1.000000e+00	rna-Cso021709.1,rna-Cso014597.1,rna-Cso018371.1,rna-Cso003484.1,rna-Cso000009.1
Biological Process	GO:0006836	neurotransmitter transport	1	124	6.306906e-01	1.000000e+00	rna-Cso016039.1
Biological Process	GO:0006915	apoptotic process	3	276	6.997877e-01	1.000000e+00	rna-Cso013212.1,rna-Cso021674.1,rna-Cso000839.1
Biological Process	GO:0006928	movement of cell or subcellular component	3	341	8.392251e-01	1.000000e+00	rna-Cso003484.1,rna-Cso022632.1,rna-Cso000839.1
Biological Process	GO:0006974	cellular response to DNA damage stimulus	1	239	9.183373e-01	1.000000e+00	rna-Cso015610.1
Biological Process	GO:0006996	organelle organization	1	1132	1.000000e+00	1.000000e+00	rna-Cso015610.1
Biological Process	GO:0007018	microtubule-based movement	1	196	8.523680e-01	1.000000e+00	rna-Cso022632.1
Biological Process	GO:0007155	cell adhesion	4	470	9.079993e-01	1.000000e+00	rna-Cso004243.1,rna-Cso004270.1,rna-Cso004268.1,rna-Cso004283.1
Biological Process	GO:0007166	cell surface receptor signaling pathway	5	539	9.029861e-01	1.000000e+00	rna-Cso012853.1,rna-Cso001978.1,rna-Cso013133.1,rna-Cso012851.1,rna-Cso012077.1
Biological Process	GO:0007275	multicellular organism development	5	534	8.983020e-01	1.000000e+00	rna-Cso003996.1,rna-Cso014638.1,rna-Cso003351.1,rna-Cso000839.1,rna-Cso004321.1
Biological Process	GO:0008152	metabolic process	85	8594	1.000000e+00	1.000000e+00	rna-Cso004773.1,rna-Cso020716.1,rna-Cso006604.2,rna-Cso016353.1,rna-Cso003953.1,rna-Cso004821.1,rna-Cso020157.1,rna-Cso016047.1,rna-Cso002546.1,rna-Cso000166.1,rna-Cso025617.1,rna-Cso003172.1,rna-Cso003900.1,rna-Cso008321.1,rna-Cso015240.1,rna-Cso000555.1,rna-Cso008530.1,rna-Cso025519.1,rna-Cso004815.1,rna-Cso017644.1,rna-Cso025881.1,rna-Cso009743.1,rna-Cso016048.1,rna-Cso019589.1,rna-Cso024144.2…
Biological Process	GO:0008219	cell death	3	282	7.155794e-01	1.000000e+00	rna-Cso000839.1,rna-Cso013212.1,rna-Cso021674.1
Biological Process	GO:0009058	biosynthetic process	13	3072	1.000000e+00	1.000000e+00	rna-Cso017406.1,rna-Cso022619.1,rna-Cso015287.1,rna-Cso003724.1,rna-Cso023866.2,rna-Cso004821.1,rna-Cso002329.1,rna-Cso000167.1,rna-Cso018689.1,rna-Cso022712.1,rna-Cso020716.1,rna-Cso025881.1,rna-Cso017644.1
Biological Process	GO:0009059	macromolecule biosynthetic process	13	2528	1.000000e+00	1.000000e+00	rna-Cso003724.1,rna-Cso022619.1,rna-Cso015287.1,rna-Cso017406.1,rna-Cso025881.1,rna-Cso020716.1,rna-Cso017644.1,rna-Cso002329.1,rna-Cso000167.1,rna-Cso018689.1,rna-Cso022712.1,rna-Cso004821.1,rna-Cso023866.2
Biological Process	GO:0009605	response to external stimulus	1	184	8.267084e-01	1.000000e+00	rna-Cso000839.1
Biological Process	GO:0009653	anatomical structure morphogenesis	1	158	7.570101e-01	1.000000e+00	rna-Cso000839.1
Biological Process	GO:0009889	regulation of biosynthetic process	7	1709	9.999996e-01	1.000000e+00	rna-Cso020716.1,rna-Cso015287.1,rna-Cso022712.1,rna-Cso000167.1,rna-Cso002329.1,rna-Cso022619.1,rna-Cso023866.2
Biological Process	GO:0009966	regulation of signal transduction	5	435	7.593589e-01	1.000000e+00	rna-Cso025617.1,rna-Cso012326.1,rna-Cso001400.1,rna-Cso012065.1,rna-Cso025785.1
Biological Process	GO:0010033	response to organic substance	1	263	9.419124e-01	1.000000e+00	rna-Cso000009.1
Biological Process	GO:0010467	gene expression	9	2687	1.000000e+00	1.000000e+00	rna-Cso017644.1,rna-Cso025881.1,rna-Cso020716.1,rna-Cso022712.1,rna-Cso015287.1,rna-Cso000167.1,rna-Cso022619.1,rna-Cso002329.1,rna-Cso023866.2
Biological Process	GO:0010468	regulation of gene expression	7	1757	9.999998e-01	1.000000e+00	rna-Cso000167.1,rna-Cso015287.1,rna-Cso022712.1,rna-Cso002329.1,rna-Cso022619.1,rna-Cso020716.1,rna-Cso023866.2
Biological Process	GO:0010556	regulation of macromolecule biosynthetic process	7	1692	9.999995e-01	1.000000e+00	rna-Cso023866.2,rna-Cso022619.1,rna-Cso002329.1,rna-Cso000167.1,rna-Cso015287.1,rna-Cso022712.1,rna-Cso020716.1
Biological Process	GO:0010646	regulation of cell communication	5	464	8.101443e-01	1.000000e+00	rna-Cso025617.1,rna-Cso012065.1,rna-Cso025785.1,rna-Cso001400.1,rna-Cso012326.1
Biological Process	GO:0012501	programmed cell death	3	280	7.103842e-01	1.000000e+00	rna-Cso000839.1,rna-Cso021674.1,rna-Cso013212.1
Biological Process	GO:0014070	response to organic cyclic compound	1	117	5.990881e-01	1.000000e+00	rna-Cso000009.1
Biological Process	GO:0016043	cellular component organization	5	1623	9.999999e-01	1.000000e+00	rna-Cso000839.1,rna-Cso025881.1,rna-Cso022672.1,rna-Cso015610.1,rna-Cso017644.1
Biological Process	GO:0016070	RNA metabolic process	7	2297	1.000000e+00	1.000000e+00	rna-Cso023866.2,rna-Cso015287.1,rna-Cso022712.1,rna-Cso000167.1,rna-Cso022619.1,rna-Cso002329.1,rna-Cso020716.1
Biological Process	GO:0016310	phosphorylation	8	1396	9.998958e-01	1.000000e+00	rna-Cso001400.1,rna-Cso012326.1,rna-Cso012065.1,rna-Cso015567.1,rna-Cso015538.1,rna-Cso025785.1,rna-Cso025617.1,rna-Cso000129.1
Biological Process	GO:0018130	heterocycle biosynthetic process	7	1998	1.000000e+00	1.000000e+00	rna-Cso023866.2,rna-Cso020716.1,rna-Cso022619.1,rna-Cso002329.1,rna-Cso000167.1,rna-Cso015287.1,rna-Cso022712.1
Biological Process	GO:0019219	regulation of nucleobase-containing compound metabolic process	7	1622	9.999986e-01	1.000000e+00	rna-Cso023866.2,rna-Cso002329.1,rna-Cso022619.1,rna-Cso000167.1,rna-Cso015287.1,rna-Cso022712.1,rna-Cso020716.1
Biological Process	GO:0019222	regulation of metabolic process	12	2009	9.999955e-01	1.000000e+00	rna-Cso002329.1,rna-Cso025785.1,rna-Cso000167.1,rna-Cso022712.1,rna-Cso020716.1,rna-Cso023866.2,rna-Cso012326.1,rna-Cso012065.1,rna-Cso022619.1,rna-Cso015287.1,rna-Cso025617.1,rna-Cso001400.1
Biological Process	GO:0019438	aromatic compound biosynthetic process	7	1985	1.000000e+00	1.000000e+00	rna-Cso023866.2,rna-Cso022619.1,rna-Cso002329.1,rna-Cso000167.1,rna-Cso022712.1,rna-Cso015287.1,rna-Cso020716.1
Biological Process	GO:0019538	protein metabolic process	36	3480	9.997162e-01	1.000000e+00	rna-Cso025785.1,rna-Cso003905.1,rna-Cso019589.1,rna-Cso015538.1,rna-Cso016048.1,rna-Cso016049.1,rna-Cso025881.1,rna-Cso025613.1,rna-Cso017644.1,rna-Cso012065.1,rna-Cso021647.1,rna-Cso010517.1,rna-Cso015567.1,rna-Cso014283.1,rna-Cso010919.1,rna-Cso016159.1,rna-Cso006603.1,rna-Cso006601.1,rna-Cso003907.1,rna-Cso016353.1,rna-Cso000129.1,rna-Cso006604.2,rna-Cso003904.1,rna-Cso002546.1,rna-Cso003906.1…
Biological Process	GO:0019725	cellular homeostasis	1	159	7.600873e-01	1.000000e+00	rna-Cso014597.1
Biological Process	GO:0022607	cellular component assembly	1	630	9.998026e-01	1.000000e+00	rna-Cso022672.1
Biological Process	GO:0022610	biological adhesion	4	470	9.079993e-01	1.000000e+00	rna-Cso004243.1,rna-Cso004270.1,rna-Cso004268.1,rna-Cso004283.1
Biological Process	GO:0023051	regulation of signaling	5	484	8.400139e-01	1.000000e+00	rna-Cso025617.1,rna-Cso012065.1,rna-Cso025785.1,rna-Cso012326.1,rna-Cso001400.1
Biological Process	GO:0030001	metal ion transport	4	469	9.070582e-01	1.000000e+00	rna-Cso014597.1,rna-Cso021709.1,rna-Cso018371.1,rna-Cso003484.1
Biological Process	GO:0030030	cell projection organization	1	149	7.277563e-01	1.000000e+00	rna-Cso000839.1
Biological Process	GO:0031323	regulation of cellular metabolic process	12	1938	9.999892e-01	1.000000e+00	rna-Cso022619.1,rna-Cso015287.1,rna-Cso025617.1,rna-Cso001400.1,rna-Cso002329.1,rna-Cso022712.1,rna-Cso025785.1,rna-Cso000167.1,rna-Cso020716.1,rna-Cso023866.2,rna-Cso012326.1,rna-Cso012065.1
Biological Process	GO:0031326	regulation of cellular biosynthetic process	7	1708	9.999996e-01	1.000000e+00	rna-Cso023866.2,rna-Cso022619.1,rna-Cso002329.1,rna-Cso000167.1,rna-Cso015287.1,rna-Cso022712.1,rna-Cso020716.1
Biological Process	GO:0032501	multicellular organismal process	10	883	8.948202e-01	1.000000e+00	rna-Cso016047.1,rna-Cso000839.1,rna-Cso014638.1,rna-Cso003996.1,rna-Cso021709.1,rna-Cso016048.1,rna-Cso016049.1,rna-Cso004321.1,rna-Cso003351.1,rna-Cso003484.1
Biological Process	GO:0032502	developmental process	5	632	9.617607e-01	1.000000e+00	rna-Cso014638.1,rna-Cso003996.1,rna-Cso000839.1,rna-Cso004321.1,rna-Cso003351.1
Biological Process	GO:0032774	RNA biosynthetic process	7	1770	9.999998e-01	1.000000e+00	rna-Cso023866.2,rna-Cso000167.1,rna-Cso022712.1,rna-Cso015287.1,rna-Cso002329.1,rna-Cso022619.1,rna-Cso020716.1
Biological Process	GO:0034220	ion transmembrane transport	1	295	9.634549e-01	1.000000e+00	rna-Cso000009.1
Biological Process	GO:0034641	cellular nitrogen compound metabolic process	44	3601	9.933359e-01	1.000000e+00	rna-Cso004821.1,rna-Cso014273.1,rna-Cso003953.1,rna-Cso020157.1,rna-Cso015610.1,rna-Cso024126.1,rna-Cso016353.1,rna-Cso004773.1,rna-Cso020716.1,rna-Cso025519.1,rna-Cso004815.1,rna-Cso008530.1,rna-Cso008321.1,rna-Cso015240.1,rna-Cso016129.1,rna-Cso000555.1,rna-Cso022619.1,rna-Cso003773.1,rna-Cso014337.1,rna-Cso000166.1,rna-Cso020656.1,rna-Cso024139.1,rna-Cso021647.1,rna-Cso023866.2,rna-Cso000127.1…
Biological Process	GO:0034645	cellular macromolecule biosynthetic process	13	2515	1.000000e+00	1.000000e+00	rna-Cso004821.1,rna-Cso023866.2,rna-Cso017644.1,rna-Cso020716.1,rna-Cso025881.1,rna-Cso002329.1,rna-Cso022712.1,rna-Cso000167.1,rna-Cso018689.1,rna-Cso017406.1,rna-Cso003724.1,rna-Cso022619.1,rna-Cso015287.1
Biological Process	GO:0034654	nucleobase-containing compound biosynthetic process	7	1958	1.000000e+00	1.000000e+00	rna-Cso020716.1,rna-Cso002329.1,rna-Cso022619.1,rna-Cso000167.1,rna-Cso015287.1,rna-Cso022712.1,rna-Cso023866.2
Biological Process	GO:0035556	intracellular signal transduction	8	969	9.864194e-01	1.000000e+00	rna-Cso025785.1,rna-Cso025617.1,rna-Cso004844.1,rna-Cso012326.1,rna-Cso001400.1,rna-Cso006689.1,rna-Cso012065.1,rna-Cso003824.1
Biological Process	GO:0036211	protein modification process	16	2145	9.999492e-01	1.000000e+00	rna-Cso002546.1,rna-Cso003904.1,rna-Cso012065.1,rna-Cso012326.1,rna-Cso010517.1,rna-Cso025785.1,rna-Cso015538.1,rna-Cso000129.1,rna-Cso025613.1,rna-Cso001400.1,rna-Cso023161.1,rna-Cso015567.1,rna-Cso014283.1,rna-Cso010919.1,rna-Cso003900.1,rna-Cso025617.1
Biological Process	GO:0040011	locomotion	2	181	6.030817e-01	1.000000e+00	rna-Cso000839.1,rna-Cso003484.1
Biological Process	GO:0042221	response to chemical	2	409	9.725636e-01	1.000000e+00	rna-Cso000009.1,rna-Cso000839.1
Biological Process	GO:0042592	homeostatic process	2	207	6.922777e-01	1.000000e+00	rna-Cso015610.1,rna-Cso014597.1
Biological Process	GO:0043043	peptide biosynthetic process	2	460	9.862210e-01	1.000000e+00	rna-Cso017644.1,rna-Cso025881.1
Biological Process	GO:0043170	macromolecule metabolic process	71	6098	9.999460e-01	1.000000e+00	rna-Cso003905.1,rna-Cso022712.1,rna-Cso025785.1,rna-Cso018689.1,rna-Cso019589.1,rna-Cso002276.1,rna-Cso016048.1,rna-Cso017644.1,rna-Cso025881.1,rna-Cso021647.1,rna-Cso023866.2,rna-Cso010517.1,rna-Cso000127.1,rna-Cso015287.1,rna-Cso014283.1,rna-Cso015567.1,rna-Cso010919.1,rna-Cso017165.1,rna-Cso003724.1,rna-Cso011554.1,rna-Cso017406.1,rna-Cso016159.1,rna-Cso007202.1,rna-Cso024783.1,rna-Cso003907.1…
Biological Process	GO:0043412	macromolecule modification	16	2226	9.999794e-01	1.000000e+00	rna-Cso003904.1,rna-Cso012065.1,rna-Cso002546.1,rna-Cso012326.1,rna-Cso010517.1,rna-Cso025785.1,rna-Cso015538.1,rna-Cso000129.1,rna-Cso025613.1,rna-Cso023161.1,rna-Cso001400.1,rna-Cso015567.1,rna-Cso010919.1,rna-Cso014283.1,rna-Cso003900.1,rna-Cso025617.1
Biological Process	GO:0043603	cellular amide metabolic process	2	527	9.945935e-01	1.000000e+00	rna-Cso017644.1,rna-Cso025881.1
Biological Process	GO:0043604	amide biosynthetic process	2	468	9.876562e-01	1.000000e+00	rna-Cso017644.1,rna-Cso025881.1
Biological Process	GO:0043933	macromolecular complex subunit organization	3	472	9.627685e-01	1.000000e+00	rna-Cso025881.1,rna-Cso017644.1,rna-Cso022672.1
Biological Process	GO:0044085	cellular component biogenesis	1	689	9.999246e-01	1.000000e+00	rna-Cso022672.1
Biological Process	GO:0044237	cellular metabolic process	60	6429	1.000000e+00	1.000000e+00	rna-Cso007345.1,rna-Cso019779.1,rna-Cso000002.1,rna-Cso025613.1,rna-Cso000167.1,rna-Cso002329.1,rna-Cso015538.1,rna-Cso024139.1,rna-Cso012065.1,rna-Cso014337.1,rna-Cso020656.1,rna-Cso022619.1,rna-Cso003773.1,rna-Cso016129.1,rna-Cso023161.1,rna-Cso001400.1,rna-Cso000129.1,rna-Cso024126.1,rna-Cso014273.1,rna-Cso015610.1,rna-Cso003904.1,rna-Cso012326.1,rna-Cso017165.1,rna-Cso011554.1,rna-Cso003724.1…
Biological Process	GO:0044238	primary metabolic process	71	7230	1.000000e+00	1.000000e+00	rna-Cso012065.1,rna-Cso024139.1,rna-Cso025613.1,rna-Cso016049.1,rna-Cso015538.1,rna-Cso002329.1,rna-Cso000167.1,rna-Cso006601.1,rna-Cso000002.1,rna-Cso006603.1,rna-Cso019779.1,rna-Cso007345.1,rna-Cso015610.1,rna-Cso014273.1,rna-Cso016039.1,rna-Cso012326.1,rna-Cso003904.1,rna-Cso003906.1,rna-Cso000129.1,rna-Cso024126.1,rna-Cso016129.1,rna-Cso023161.1,rna-Cso001400.1,rna-Cso006602.1,rna-Cso020656.1…
Biological Process	GO:0044249	cellular biosynthetic process	13	2920	1.000000e+00	1.000000e+00	rna-Cso023866.2,rna-Cso004821.1,rna-Cso022712.1,rna-Cso018689.1,rna-Cso000167.1,rna-Cso002329.1,rna-Cso017644.1,rna-Cso025881.1,rna-Cso020716.1,rna-Cso017406.1,rna-Cso015287.1,rna-Cso022619.1,rna-Cso003724.1
Biological Process	GO:0044260	cellular macromolecule metabolic process	60	5287	9.999071e-01	1.000000e+00	rna-Cso000129.1,rna-Cso024126.1,rna-Cso015610.1,rna-Cso014273.1,rna-Cso012326.1,rna-Cso003904.1,rna-Cso014337.1,rna-Cso020656.1,rna-Cso022619.1,rna-Cso003773.1,rna-Cso016129.1,rna-Cso001400.1,rna-Cso023161.1,rna-Cso025613.1,rna-Cso002329.1,rna-Cso015538.1,rna-Cso000167.1,rna-Cso024139.1,rna-Cso012065.1,rna-Cso019779.1,rna-Cso007345.1,rna-Cso000002.1,rna-Cso004773.1,rna-Cso020716.1,rna-Cso016353.1…
Biological Process	GO:0044267	cellular protein metabolic process	18	2717	9.999995e-01	1.000000e+00	rna-Cso003900.1,rna-Cso025617.1,rna-Cso014283.1,rna-Cso015567.1,rna-Cso010919.1,rna-Cso023161.1,rna-Cso001400.1,rna-Cso000129.1,rna-Cso025613.1,rna-Cso017644.1,rna-Cso025881.1,rna-Cso025785.1,rna-Cso015538.1,rna-Cso010517.1,rna-Cso002546.1,rna-Cso012065.1,rna-Cso003904.1,rna-Cso012326.1
Biological Process	GO:0044271	cellular nitrogen compound biosynthetic process	9	2472	1.000000e+00	1.000000e+00	rna-Cso023866.2,rna-Cso025881.1,rna-Cso020716.1,rna-Cso017644.1,rna-Cso000167.1,rna-Cso022712.1,rna-Cso015287.1,rna-Cso022619.1,rna-Cso002329.1
Biological Process	GO:0044707	single-multicellular organism process	9	663	7.041990e-01	1.000000e+00	rna-Cso016047.1,rna-Cso000839.1,rna-Cso014638.1,rna-Cso003996.1,rna-Cso016048.1,rna-Cso016049.1,rna-Cso004321.1,rna-Cso003351.1,rna-Cso003484.1
Biological Process	GO:0044710	single-organism metabolic process	32	2145	7.695205e-01	1.000000e+00	rna-Cso009743.1,rna-Cso004749.1,rna-Cso025785.1,rna-Cso024144.2,rna-Cso000127.1,rna-Cso012065.1,rna-Cso023866.2,rna-Cso003720.1,rna-Cso017165.1,rna-Cso021309.1,rna-Cso011554.1,rna-Cso003176.1,rna-Cso008524.1,rna-Cso019779.1,rna-Cso024783.1,rna-Cso022702.1,rna-Cso022663.1,rna-Cso000002.1,rna-Cso015381.1,rna-Cso004773.1,rna-Cso007154.1,rna-Cso014273.1,rna-Cso012326.1,rna-Cso020689.2,rna-Cso003172.1…
Biological Process	GO:0044763	single-organism cellular process	30	3594	9.999986e-01	1.000000e+00	rna-Cso000127.1,rna-Cso012065.1,rna-Cso023866.2,rna-Cso021674.1,rna-Cso013212.1,rna-Cso025881.1,rna-Cso017644.1,rna-Cso025785.1,rna-Cso022632.1,rna-Cso004321.1,rna-Cso024783.1,rna-Cso000002.1,rna-Cso000839.1,rna-Cso017165.1,rna-Cso003996.1,rna-Cso014638.1,rna-Cso011554.1,rna-Cso019779.1,rna-Cso014273.1,rna-Cso012326.1,rna-Cso004773.1,rna-Cso003484.1,rna-Cso016129.1,rna-Cso008321.1,rna-Cso015240.1…
Biological Process	GO:0044765	single-organism transport	1	766	9.999788e-01	1.000000e+00	rna-Cso016039.1
Biological Process	GO:0044767	single-organism developmental process	5	615	9.543415e-01	1.000000e+00	rna-Cso003351.1,rna-Cso000839.1,rna-Cso004321.1,rna-Cso003996.1,rna-Cso014638.1
Biological Process	GO:0046483	heterocycle metabolic process	42	3154	9.587136e-01	1.000000e+00	rna-Cso011554.1,rna-Cso003724.1,rna-Cso017165.1,rna-Cso019779.1,rna-Cso015287.1,rna-Cso007345.1,rna-Cso007202.1,rna-Cso024783.1,rna-Cso000002.1,rna-Cso017406.1,rna-Cso016159.1,rna-Cso019589.1,rna-Cso002329.1,rna-Cso002276.1,rna-Cso022712.1,rna-Cso000167.1,rna-Cso018689.1,rna-Cso000127.1,rna-Cso021647.1,rna-Cso023866.2,rna-Cso024139.1,rna-Cso000166.1,rna-Cso014337.1,rna-Cso020656.1,rna-Cso022619.1…
Biological Process	GO:0048583	regulation of response to stimulus	5	484	8.400139e-01	1.000000e+00	rna-Cso025617.1,rna-Cso012065.1,rna-Cso025785.1,rna-Cso012326.1,rna-Cso001400.1
Biological Process	GO:0048731	system development	5	416	7.210657e-01	1.000000e+00	rna-Cso004321.1,rna-Cso000839.1,rna-Cso003351.1,rna-Cso014638.1,rna-Cso003996.1
Biological Process	GO:0048856	anatomical structure development	5	584	9.374088e-01	1.000000e+00	rna-Cso014638.1,rna-Cso003996.1,rna-Cso000839.1,rna-Cso004321.1,rna-Cso003351.1
Biological Process	GO:0050877	neurological system process	1	118	6.037245e-01	1.000000e+00	rna-Cso003484.1
Biological Process	GO:0051171	regulation of nitrogen compound metabolic process	12	1915	9.999857e-01	1.000000e+00	rna-Cso020716.1,rna-Cso000167.1,rna-Cso025785.1,rna-Cso022712.1,rna-Cso002329.1,rna-Cso012065.1,rna-Cso023866.2,rna-Cso012326.1,rna-Cso025617.1,rna-Cso015287.1,rna-Cso022619.1,rna-Cso001400.1
Biological Process	GO:0051179	localization	7	2924	1.000000e+00	1.000000e+00	rna-Cso000009.1,rna-Cso003484.1,rna-Cso018371.1,rna-Cso016039.1,rna-Cso009717.1,rna-Cso014597.1,rna-Cso021709.1
Biological Process	GO:0051234	establishment of localization	7	2788	1.000000e+00	1.000000e+00	rna-Cso003484.1,rna-Cso000009.1,rna-Cso018371.1,rna-Cso009717.1,rna-Cso016039.1,rna-Cso014597.1,rna-Cso021709.1
Biological Process	GO:0051252	regulation of RNA metabolic process	7	1599	9.999980e-01	1.000000e+00	rna-Cso023866.2,rna-Cso022712.1,rna-Cso015287.1,rna-Cso000167.1,rna-Cso002329.1,rna-Cso022619.1,rna-Cso020716.1
Biological Process	GO:0051276	chromosome organization	1	314	9.723655e-01	1.000000e+00	rna-Cso015610.1
Biological Process	GO:0055085	transmembrane transport	5	1005	9.995628e-01	1.000000e+00	rna-Cso021709.1,rna-Cso014597.1,rna-Cso018371.1,rna-Cso000009.1,rna-Cso003484.1
Biological Process	GO:0060255	regulation of macromolecule metabolic process	12	1963	9.999920e-01	1.000000e+00	rna-Cso012065.1,rna-Cso012326.1,rna-Cso023866.2,rna-Cso022712.1,rna-Cso000167.1,rna-Cso025785.1,rna-Cso002329.1,rna-Cso020716.1,rna-Cso001400.1,rna-Cso015287.1,rna-Cso022619.1,rna-Cso025617.1
Biological Process	GO:0065003	macromolecular complex assembly	1	416	9.940978e-01	1.000000e+00	rna-Cso022672.1
Biological Process	GO:0065008	regulation of biological quality	6	573	8.640268e-01	1.000000e+00	rna-Cso015610.1,rna-Cso016047.1,rna-Cso016048.1,rna-Cso016049.1,rna-Cso014597.1,rna-Cso003484.1
Biological Process	GO:0070271	protein complex biogenesis	1	335	9.797765e-01	1.000000e+00	rna-Cso022672.1
Biological Process	GO:0071704	organic substance metabolic process	71	7490	1.000000e+00	1.000000e+00	rna-Cso007345.1,rna-Cso019779.1,rna-Cso006601.1,rna-Cso006603.1,rna-Cso000002.1,rna-Cso016049.1,rna-Cso025613.1,rna-Cso000167.1,rna-Cso002329.1,rna-Cso015538.1,rna-Cso024139.1,rna-Cso012065.1,rna-Cso014337.1,rna-Cso020656.1,rna-Cso022619.1,rna-Cso003773.1,rna-Cso016129.1,rna-Cso006602.1,rna-Cso023161.1,rna-Cso001400.1,rna-Cso000129.1,rna-Cso024126.1,rna-Cso014273.1,rna-Cso015610.1,rna-Cso003906.1…
Biological Process	GO:0071822	protein complex subunit organization	3	390	9.043981e-01	1.000000e+00	rna-Cso017644.1,rna-Cso022672.1,rna-Cso025881.1
Biological Process	GO:0071840	cellular component organization or biogenesis	5	1680	1.000000e+00	1.000000e+00	rna-Cso025881.1,rna-Cso017644.1,rna-Cso022672.1,rna-Cso015610.1,rna-Cso000839.1
Biological Process	GO:0080090	regulation of primary metabolic process	12	1916	9.999859e-01	1.000000e+00	rna-Cso023866.2,rna-Cso012326.1,rna-Cso012065.1,rna-Cso002329.1,rna-Cso022712.1,rna-Cso000167.1,rna-Cso025785.1,rna-Cso020716.1,rna-Cso001400.1,rna-Cso022619.1,rna-Cso015287.1,rna-Cso025617.1
Biological Process	GO:0090304	nucleic acid metabolic process	42	2694	7.159352e-01	1.000000e+00	rna-Cso003724.1,rna-Cso011554.1,rna-Cso017165.1,rna-Cso019779.1,rna-Cso007345.1,rna-Cso015287.1,rna-Cso024783.1,rna-Cso007202.1,rna-Cso000002.1,rna-Cso016159.1,rna-Cso017406.1,rna-Cso002276.1,rna-Cso002329.1,rna-Cso019589.1,rna-Cso000167.1,rna-Cso018689.1,rna-Cso022712.1,rna-Cso000127.1,rna-Cso023866.2,rna-Cso021647.1,rna-Cso024139.1,rna-Cso020656.1,rna-Cso000166.1,rna-Cso014337.1,rna-Cso003773.1…
Biological Process	GO:0097659	nucleic acid-templated transcription	7	1766	9.999998e-01	1.000000e+00	rna-Cso015287.1,rna-Cso022712.1,rna-Cso000167.1,rna-Cso002329.1,rna-Cso022619.1,rna-Cso020716.1,rna-Cso023866.2
Biological Process	GO:0098655	cation transmembrane transport	1	219	8.921007e-01	1.000000e+00	rna-Cso000009.1
Biological Process	GO:0120036	plasma membrane bounded cell projection organization	1	149	7.277563e-01	1.000000e+00	rna-Cso000839.1
Biological Process	GO:1901360	organic cyclic compound metabolic process	42	3205	9.684827e-01	1.000000e+00	rna-Cso002276.1,rna-Cso002329.1,rna-Cso019589.1,rna-Cso018689.1,rna-Cso000167.1,rna-Cso022712.1,rna-Cso023866.2,rna-Cso021647.1,rna-Cso024139.1,rna-Cso000127.1,rna-Cso019779.1,rna-Cso007345.1,rna-Cso015287.1,rna-Cso011554.1,rna-Cso003724.1,rna-Cso017165.1,rna-Cso000002.1,rna-Cso016159.1,rna-Cso017406.1,rna-Cso024783.1,rna-Cso007202.1,rna-Cso024126.1,rna-Cso020716.1,rna-Cso004773.1,rna-Cso016353.1…
Biological Process	GO:1901362	organic cyclic compound biosynthetic process	7	2017	1.000000e+00	1.000000e+00	rna-Cso022712.1,rna-Cso015287.1,rna-Cso000167.1,rna-Cso022619.1,rna-Cso002329.1,rna-Cso020716.1,rna-Cso023866.2
Biological Process	GO:1901564	organonitrogen compound metabolic process	36	4051	9.999986e-01	1.000000e+00	rna-Cso012065.1,rna-Cso021647.1,rna-Cso010517.1,rna-Cso025785.1,rna-Cso003905.1,rna-Cso019589.1,rna-Cso015538.1,rna-Cso016049.1,rna-Cso016048.1,rna-Cso025881.1,rna-Cso017644.1,rna-Cso025613.1,rna-Cso016159.1,rna-Cso006603.1,rna-Cso006601.1,rna-Cso003907.1,rna-Cso015567.1,rna-Cso014283.1,rna-Cso010919.1,rna-Cso003904.1,rna-Cso003906.1,rna-Cso002546.1,rna-Cso012326.1,rna-Cso016039.1,rna-Cso016047.1…
Biological Process	GO:1901566	organonitrogen compound biosynthetic process	2	875	9.999711e-01	1.000000e+00	rna-Cso017644.1,rna-Cso025881.1
Biological Process	GO:1901576	organic substance biosynthetic process	13	2964	1.000000e+00	1.000000e+00	rna-Cso003724.1,rna-Cso015287.1,rna-Cso022619.1,rna-Cso017406.1,rna-Cso017644.1,rna-Cso025881.1,rna-Cso020716.1,rna-Cso022712.1,rna-Cso000167.1,rna-Cso018689.1,rna-Cso002329.1,rna-Cso004821.1,rna-Cso023866.2
Biological Process	GO:1902578	single-organism localization	1	796	9.999871e-01	1.000000e+00	rna-Cso016039.1
Biological Process	GO:1903506	regulation of nucleic acid-templated transcription	7	1574	9.999972e-01	1.000000e+00	rna-Cso002329.1,rna-Cso022619.1,rna-Cso000167.1,rna-Cso015287.1,rna-Cso022712.1,rna-Cso020716.1,rna-Cso023866.2
Biological Process	GO:2000112	regulation of cellular macromolecule biosynthetic process	7	1686	9.999994e-01	1.000000e+00	rna-Cso023866.2,rna-Cso020716.1,rna-Cso002329.1,rna-Cso022619.1,rna-Cso000167.1,rna-Cso022712.1,rna-Cso015287.1
Biological Process	GO:2001141	regulation of RNA biosynthetic process	7	1574	9.999972e-01	1.000000e+00	rna-Cso015287.1,rna-Cso022712.1,rna-Cso000167.1,rna-Cso002329.1,rna-Cso022619.1,rna-Cso020716.1,rna-Cso023866.2
Cellular Component	GO:0005622	intracellular	32	5107	1.000000e+00	1.000000e+00	rna-Cso008224.1,rna-Cso008183.1,rna-Cso012840.1,rna-Cso008184.1,rna-Cso008181.1,rna-Cso021674.1,rna-Cso013212.1,rna-Cso008186.1,rna-Cso008223.1,rna-Cso025042.4,rna-Cso013498.1,rna-Cso008177.1,rna-Cso025041.2,rna-Cso012059.1,rna-Cso011981.1,rna-Cso011984.1,rna-Cso011983.1,rna-Cso008182.1,rna-Cso008218.1,rna-Cso008178.1,rna-Cso008179.1,rna-Cso013497.1,rna-Cso022807.1,rna-Cso008170.1,rna-Cso008060.1…
Cellular Component	GO:0005623	cell	45	5782	1.000000e+00	1.000000e+00	rna-Cso001223.1,rna-Cso012059.1,rna-Cso001221.1,rna-Cso011984.1,rna-Cso011981.1,rna-Cso011983.1,rna-Cso008224.1,rna-Cso012840.1,rna-Cso008183.1,rna-Cso004321.1,rna-Cso008181.1,rna-Cso021674.1,rna-Cso013212.1,rna-Cso008186.1,rna-Cso008184.1,rna-Cso008223.1,rna-Cso008177.1,rna-Cso013498.1,rna-Cso001222.1,rna-Cso003351.1,rna-Cso022798.3,rna-Cso011982.1,rna-Cso008182.1,rna-Cso008218.1,rna-Cso013497.1…
Cellular Component	GO:0005634	nucleus	2	1896	1.000000e+00	1.000000e+00	rna-Cso021674.1,rna-Cso013212.1
Cellular Component	GO:0005882	intermediate filament	1	119	6.083202e-01	1.000000e+00	rna-Cso012840.1
Cellular Component	GO:0032991	macromolecular complex	7	2253	1.000000e+00	1.000000e+00	rna-Cso018371.1,rna-Cso025735.1,rna-Cso001222.1,rna-Cso001223.1,rna-Cso025736.1,rna-Cso003484.1,rna-Cso001221.1
Cellular Component	GO:0043226	organelle	18	3859	1.000000e+00	1.000000e+00	rna-Cso012840.1,rna-Cso021674.1,rna-Cso013212.1,rna-Cso013497.1,rna-Cso022807.1,rna-Cso025042.4,rna-Cso013498.1,rna-Cso011985.1,rna-Cso010346.1,rna-Cso025041.2,rna-Cso025156.1,rna-Cso025040.1,rna-Cso012059.1,rna-Cso022798.3,rna-Cso011981.1,rna-Cso011984.1,rna-Cso011982.1,rna-Cso011983.1
Cellular Component	GO:0043227	membrane-bounded organelle	2	2657	1.000000e+00	1.000000e+00	rna-Cso021674.1,rna-Cso013212.1
Cellular Component	GO:0043228	non-membrane-bounded organelle	16	1340	9.249214e-01	1.000000e+00	rna-Cso013497.1,rna-Cso022807.1,rna-Cso012840.1,rna-Cso013498.1,rna-Cso025042.4,rna-Cso025156.1,rna-Cso025040.1,rna-Cso012059.1,rna-Cso011985.1,rna-Cso025041.2,rna-Cso010346.1,rna-Cso011982.1,rna-Cso011983.1,rna-Cso011984.1,rna-Cso011981.1,rna-Cso022798.3
Cellular Component	GO:0043229	intracellular organelle	18	3834	1.000000e+00	1.000000e+00	rna-Cso013498.1,rna-Cso025042.4,rna-Cso022807.1,rna-Cso013497.1,rna-Cso021674.1,rna-Cso013212.1,rna-Cso012840.1,rna-Cso011983.1,rna-Cso011982.1,rna-Cso011984.1,rna-Cso011981.1,rna-Cso022798.3,rna-Cso012059.1,rna-Cso025040.1,rna-Cso025156.1,rna-Cso025041.2,rna-Cso010346.1,rna-Cso011985.1
Cellular Component	GO:0043231	intracellular membrane-bounded organelle	2	2552	1.000000e+00	1.000000e+00	rna-Cso021674.1,rna-Cso013212.1
Cellular Component	GO:0043232	intracellular non-membrane-bounded organelle	16	1340	9.249214e-01	1.000000e+00	rna-Cso013497.1,rna-Cso022807.1,rna-Cso012840.1,rna-Cso013498.1,rna-Cso025042.4,rna-Cso025040.1,rna-Cso025156.1,rna-Cso012059.1,rna-Cso011985.1,rna-Cso010346.1,rna-Cso025041.2,rna-Cso011982.1,rna-Cso011983.1,rna-Cso011981.1,rna-Cso022798.3,rna-Cso011984.1
Cellular Component	GO:0043234	protein complex	5	1496	9.999996e-01	1.000000e+00	rna-Cso025735.1,rna-Cso025736.1,rna-Cso001223.1,rna-Cso001222.1,rna-Cso001221.1
Cellular Component	GO:0044422	organelle part	16	1709	9.959242e-01	1.000000e+00	rna-Cso010346.1,rna-Cso025041.2,rna-Cso011985.1,rna-Cso012059.1,rna-Cso025156.1,rna-Cso025040.1,rna-Cso011981.1,rna-Cso022798.3,rna-Cso011984.1,rna-Cso011983.1,rna-Cso011982.1,rna-Cso012840.1,rna-Cso022807.1,rna-Cso013497.1,rna-Cso025042.4,rna-Cso013498.1
Cellular Component	GO:0044424	intracellular part	18	4618	1.000000e+00	1.000000e+00	rna-Cso010346.1,rna-Cso025041.2,rna-Cso011985.1,rna-Cso012059.1,rna-Cso025156.1,rna-Cso025040.1,rna-Cso022798.3,rna-Cso011981.1,rna-Cso011984.1,rna-Cso011983.1,rna-Cso011982.1,rna-Cso012840.1,rna-Cso022807.1,rna-Cso013212.1,rna-Cso021674.1,rna-Cso013497.1,rna-Cso025042.4,rna-Cso013498.1
Cellular Component	GO:0044446	intracellular organelle part	16	1695	9.953791e-01	1.000000e+00	rna-Cso011985.1,rna-Cso025041.2,rna-Cso010346.1,rna-Cso025040.1,rna-Cso025156.1,rna-Cso012059.1,rna-Cso011984.1,rna-Cso022798.3,rna-Cso011981.1,rna-Cso011982.1,rna-Cso011983.1,rna-Cso012840.1,rna-Cso013497.1,rna-Cso022807.1,rna-Cso025042.4,rna-Cso013498.1
Cellular Component	GO:0044464	cell part	45	5782	1.000000e+00	1.000000e+00	rna-Cso011983.1,rna-Cso011981.1,rna-Cso011984.1,rna-Cso001221.1,rna-Cso012059.1,rna-Cso001223.1,rna-Cso013498.1,rna-Cso008177.1,rna-Cso008184.1,rna-Cso021674.1,rna-Cso008186.1,rna-Cso013212.1,rna-Cso008181.1,rna-Cso008223.1,rna-Cso008224.1,rna-Cso004321.1,rna-Cso012840.1,rna-Cso008183.1,rna-Cso011982.1,rna-Cso022798.3,rna-Cso003351.1,rna-Cso001222.1,rna-Cso025735.1,rna-Cso008060.1,rna-Cso008178.1…
Cellular Component	GO:0045111	intermediate filament cytoskeleton	1	119	6.083202e-01	1.000000e+00	rna-Cso012840.1
Cellular Component	GO:0045202	synapse	1	120	6.128753e-01	1.000000e+00	rna-Cso002086.1
Cellular Component	GO:0098796	membrane protein complex	5	443	7.742820e-01	1.000000e+00	rna-Cso025735.1,rna-Cso025736.1,rna-Cso001223.1,rna-Cso001222.1,rna-Cso001221.1
Molecular Function	GO:0000166	nucleotide binding	34	3182	9.989944e-01	1.000000e+00	rna-Cso011984.1,rna-Cso024012.1,rna-Cso017406.1,rna-Cso011981.1,rna-Cso011983.1,rna-Cso023156.1,rna-Cso025041.2,rna-Cso015567.1,rna-Cso012059.1,rna-Cso026073.1,rna-Cso003724.1,rna-Cso025042.4,rna-Cso018748.1,rna-Cso013498.1,rna-Cso026042.1,rna-Cso015538.1,rna-Cso018689.1,rna-Cso025583.1,rna-Cso022798.3,rna-Cso011982.1,rna-Cso010346.1,rna-Cso011985.1,rna-Cso020665.1,rna-Cso018634.1,rna-Cso025156.1…
Molecular Function	GO:0003774	motor activity	1	298	9.650255e-01	1.000000e+00	rna-Cso022632.1
Molecular Function	GO:0003777	microtubule motor activity	1	146	7.173629e-01	1.000000e+00	rna-Cso022632.1
Molecular Function	GO:0003824	catalytic activity	102	7729	9.993199e-01	1.000000e+00	rna-Cso022798.3,rna-Cso000555.1,rna-Cso020665.1,rna-Cso017639.1,rna-Cso024813.3,rna-Cso017636.1,rna-Cso002546.1,rna-Cso020157.1,rna-Cso004821.1,rna-Cso004773.1,rna-Cso013497.1,rna-Cso006604.2,rna-Cso024108.1,rna-Cso011981.1,rna-Cso017406.1,rna-Cso011983.1,rna-Cso014283.1,rna-Cso003176.1,rna-Cso018748.1,rna-Cso000127.1,rna-Cso026042.1,rna-Cso013498.1,rna-Cso010517.1,rna-Cso019589.1,rna-Cso003905.1…
Molecular Function	GO:0004672	protein kinase activity	3	1153	9.999975e-01	1.000000e+00	rna-Cso015567.1,rna-Cso015538.1,rna-Cso000129.1
Molecular Function	GO:0005215	transporter activity	6	1565	9.999993e-01	1.000000e+00	rna-Cso018371.1,rna-Cso003484.1,rna-Cso000009.1,rna-Cso016039.1,rna-Cso014597.1,rna-Cso021709.1
Molecular Function	GO:0005216	ion channel activity	5	533	8.973423e-01	1.000000e+00	rna-Cso018371.1,rna-Cso000009.1,rna-Cso003484.1,rna-Cso014597.1,rna-Cso021709.1
Molecular Function	GO:0005230	extracellular ligand-gated ion channel activity	1	135	6.763780e-01	1.000000e+00	rna-Cso000009.1
Molecular Function	GO:0005244	voltage-gated ion channel activity	2	235	7.705236e-01	1.000000e+00	rna-Cso018371.1,rna-Cso003484.1
Molecular Function	GO:0005488	binding	221	15608	9.999945e-01	1.000000e+00	rna-Cso022586.1,rna-Cso009745.1,rna-Cso013957.1,rna-Cso012326.1,rna-Cso012023.1,rna-Cso022583.1,rna-Cso015610.1,rna-Cso024010.1,rna-Cso021818.1,rna-Cso008179.1,rna-Cso001400.1,rna-Cso007116.1,rna-Cso017880.1,rna-Cso001253.1,rna-Cso011898.1,rna-Cso014337.1,rna-Cso008061.1,rna-Cso012949.1,rna-Cso004717.1,rna-Cso012065.1,rna-Cso021817.1,rna-Cso012950.1,rna-Cso008059.1,rna-Cso025594.1,rna-Cso004154.1…
Molecular Function	GO:0005509	calcium ion binding	5	915	9.986026e-01	1.000000e+00	rna-Cso004268.1,rna-Cso014597.1,rna-Cso004283.1,rna-Cso004270.1,rna-Cso004243.1
Molecular Function	GO:0005515	protein binding	92	7422	9.999211e-01	1.000000e+00	rna-Cso003175.1,rna-Cso011911.1,rna-Cso017397.1,rna-Cso013133.1,rna-Cso024821.1,rna-Cso022584.1,rna-Cso016039.1,rna-Cso013317.1,rna-Cso003711.1,rna-Cso007259.1,rna-Cso000050.1,rna-Cso017385.1,rna-Cso025599.1,rna-Cso018612.1,rna-Cso016343.1,rna-Cso021815.1,rna-Cso009699.1,rna-Cso020648.1,rna-Cso012952.2,rna-Cso016049.1,rna-Cso002394.1,rna-Cso025596.1,rna-Cso007094.1,rna-Cso016308.1,rna-Cso025597.1…
Molecular Function	GO:0005524	ATP binding	14	2186	9.999955e-01	1.000000e+00	rna-Cso015567.1,rna-Cso023156.1,rna-Cso018634.1,rna-Cso020665.1,rna-Cso024012.1,rna-Cso025583.1,rna-Cso024010.1,rna-Cso009713.1,rna-Cso015538.1,rna-Cso025582.1,rna-Cso000129.1,rna-Cso026042.1,rna-Cso018748.1,rna-Cso015610.1
Molecular Function	GO:0008324	cation transmembrane transporter activity	6	686	9.515509e-01	1.000000e+00	rna-Cso018371.1,rna-Cso003484.1,rna-Cso000009.1,rna-Cso016039.1,rna-Cso014597.1,rna-Cso021709.1
Molecular Function	GO:0015075	ion transmembrane transporter activity	6	1009	9.986611e-01	1.000000e+00	rna-Cso021709.1,rna-Cso014597.1,rna-Cso016039.1,rna-Cso018371.1,rna-Cso003484.1,rna-Cso000009.1
Molecular Function	GO:0015077	monovalent inorganic cation transmembrane transporter activity	1	432	9.953924e-01	1.000000e+00	rna-Cso016039.1
Molecular Function	GO:0015081	sodium ion transmembrane transporter activity	1	149	7.277563e-01	1.000000e+00	rna-Cso016039.1
Molecular Function	GO:0015267	channel activity	5	542	9.057069e-01	1.000000e+00	rna-Cso021709.1,rna-Cso014597.1,rna-Cso018371.1,rna-Cso003484.1,rna-Cso000009.1
Molecular Function	GO:0015291	secondary active transmembrane transporter activity	1	262	9.410746e-01	1.000000e+00	rna-Cso016039.1
Molecular Function	GO:0015293	symporter activity	1	122	6.218638e-01	1.000000e+00	rna-Cso016039.1
Molecular Function	GO:0016301	kinase activity	3	1421	1.000000e+00	1.000000e+00	rna-Cso000129.1,rna-Cso015538.1,rna-Cso015567.1
Molecular Function	GO:0016491	oxidoreductase activity	14	956	6.750287e-01	1.000000e+00	rna-Cso020689.2,rna-Cso003720.1,rna-Cso024144.2,rna-Cso007154.1,rna-Cso009743.1,rna-Cso004749.1,rna-Cso003175.1,rna-Cso015381.1,rna-Cso022702.1,rna-Cso022663.1,rna-Cso003176.1,rna-Cso008524.1,rna-Cso003172.1,rna-Cso021309.1
Molecular Function	GO:0016740	transferase activity	41	2825	8.584210e-01	1.000000e+00	rna-Cso015350.1,rna-Cso002417.1,rna-Cso020706.1,rna-Cso025874.1,rna-Cso025876.1,rna-Cso017638.1,rna-Cso017639.1,rna-Cso024105.1,rna-Cso004821.1,rna-Cso015347.1,rna-Cso020689.2,rna-Cso017636.1,rna-Cso025878.1,rna-Cso000129.1,rna-Cso007154.1,rna-Cso017642.1,rna-Cso015396.1,rna-Cso022702.1,rna-Cso022663.1,rna-Cso024109.1,rna-Cso024108.1,rna-Cso015381.1,rna-Cso017406.1,rna-Cso021309.1,rna-Cso003724.1…
Molecular Function	GO:0016772	transferase activity, transferring phosphorus-containing groups	8	1597	9.999922e-01	1.000000e+00	rna-Cso017406.1,rna-Cso004821.1,rna-Cso018689.1,rna-Cso015567.1,rna-Cso015538.1,rna-Cso000129.1,rna-Cso026073.1,rna-Cso003724.1
Molecular Function	GO:0016773	phosphotransferase activity, alcohol group as acceptor	3	1293	9.999997e-01	1.000000e+00	rna-Cso015567.1,rna-Cso015538.1,rna-Cso000129.1
Molecular Function	GO:0016788	hydrolase activity, acting on ester bonds	5	716	9.847146e-01	1.000000e+00	rna-Cso018689.1,rna-Cso017406.1,rna-Cso024813.3,rna-Cso004821.1,rna-Cso003724.1
Molecular Function	GO:0017076	purine nucleotide binding	29	2999	9.997735e-01	1.000000e+00	rna-Cso015610.1,rna-Cso000129.1,rna-Cso013497.1,rna-Cso022807.1,rna-Cso024010.1,rna-Cso009713.1,rna-Cso025582.1,rna-Cso011982.1,rna-Cso022798.3,rna-Cso025040.1,rna-Cso025156.1,rna-Cso020665.1,rna-Cso018634.1,rna-Cso011985.1,rna-Cso010346.1,rna-Cso013498.1,rna-Cso026042.1,rna-Cso018748.1,rna-Cso025042.4,rna-Cso025583.1,rna-Cso015538.1,rna-Cso011983.1,rna-Cso024012.1,rna-Cso011981.1,rna-Cso011984.1…
Molecular Function	GO:0022803	passive transmembrane transporter activity	5	542	9.057069e-01	1.000000e+00	rna-Cso021709.1,rna-Cso014597.1,rna-Cso018371.1,rna-Cso003484.1,rna-Cso000009.1
Molecular Function	GO:0022804	active transmembrane transporter activity	1	344	9.823267e-01	1.000000e+00	rna-Cso016039.1
Molecular Function	GO:0022832	voltage-gated channel activity	2	235	7.705236e-01	1.000000e+00	rna-Cso003484.1,rna-Cso018371.1
Molecular Function	GO:0022836	gated channel activity	5	413	7.146509e-01	1.000000e+00	rna-Cso000009.1,rna-Cso003484.1,rna-Cso018371.1,rna-Cso014597.1,rna-Cso021709.1
Molecular Function	GO:0022838	substrate-specific channel activity	5	533	8.973423e-01	1.000000e+00	rna-Cso014597.1,rna-Cso021709.1,rna-Cso018371.1,rna-Cso003484.1,rna-Cso000009.1
Molecular Function	GO:0022843	voltage-gated cation channel activity	2	194	6.496924e-01	1.000000e+00	rna-Cso018371.1,rna-Cso003484.1
Molecular Function	GO:0022857	transmembrane transporter activity	6	1219	9.999082e-01	1.000000e+00	rna-Cso018371.1,rna-Cso003484.1,rna-Cso000009.1,rna-Cso016039.1,rna-Cso014597.1,rna-Cso021709.1
Molecular Function	GO:0022890	inorganic cation transmembrane transporter activity	5	599	9.461982e-01	1.000000e+00	rna-Cso016039.1,rna-Cso003484.1,rna-Cso018371.1,rna-Cso021709.1,rna-Cso014597.1
Molecular Function	GO:0022891	substrate-specific transmembrane transporter activity	6	1064	9.993220e-01	1.000000e+00	rna-Cso021709.1,rna-Cso014597.1,rna-Cso016039.1,rna-Cso003484.1,rna-Cso000009.1,rna-Cso018371.1
Molecular Function	GO:0022892	substrate-specific transporter activity	6	1188	9.998618e-01	1.000000e+00	rna-Cso014597.1,rna-Cso021709.1,rna-Cso018371.1,rna-Cso003484.1,rna-Cso000009.1,rna-Cso016039.1
Molecular Function	GO:0030554	adenyl nucleotide binding	14	2196	9.999960e-01	1.000000e+00	rna-Cso024012.1,rna-Cso023156.1,rna-Cso015567.1,rna-Cso020665.1,rna-Cso018634.1,rna-Cso026042.1,rna-Cso015610.1,rna-Cso018748.1,rna-Cso024010.1,rna-Cso025583.1,rna-Cso009713.1,rna-Cso015538.1,rna-Cso025582.1,rna-Cso000129.1
Molecular Function	GO:0032553	ribonucleotide binding	29	2998	9.997715e-01	1.000000e+00	rna-Cso015538.1,rna-Cso025583.1,rna-Cso025042.4,rna-Cso018748.1,rna-Cso026042.1,rna-Cso013498.1,rna-Cso023156.1,rna-Cso025041.2,rna-Cso015567.1,rna-Cso012059.1,rna-Cso024012.1,rna-Cso011981.1,rna-Cso011984.1,rna-Cso011983.1,rna-Cso009713.1,rna-Cso025582.1,rna-Cso024010.1,rna-Cso022807.1,rna-Cso000129.1,rna-Cso013497.1,rna-Cso015610.1,rna-Cso010346.1,rna-Cso011985.1,rna-Cso020665.1,rna-Cso018634.1…
Molecular Function	GO:0032555	purine ribonucleotide binding	29	2987	9.997479e-01	1.000000e+00	rna-Cso020665.1,rna-Cso018634.1,rna-Cso025040.1,rna-Cso025156.1,rna-Cso010346.1,rna-Cso011985.1,rna-Cso011982.1,rna-Cso022798.3,rna-Cso022807.1,rna-Cso000129.1,rna-Cso013497.1,rna-Cso009713.1,rna-Cso025582.1,rna-Cso024010.1,rna-Cso015610.1,rna-Cso012059.1,rna-Cso015567.1,rna-Cso025041.2,rna-Cso023156.1,rna-Cso011983.1,rna-Cso011981.1,rna-Cso024012.1,rna-Cso011984.1,rna-Cso015538.1,rna-Cso025583.1…
Molecular Function	GO:0032559	adenyl ribonucleotide binding	14	2195	9.999960e-01	1.000000e+00	rna-Cso023156.1,rna-Cso015567.1,rna-Cso020665.1,rna-Cso018634.1,rna-Cso024012.1,rna-Cso024010.1,rna-Cso025583.1,rna-Cso015538.1,rna-Cso009713.1,rna-Cso025582.1,rna-Cso000129.1,rna-Cso026042.1,rna-Cso018748.1,rna-Cso015610.1
Molecular Function	GO:0035639	purine ribonucleoside triphosphate binding	29	2972	9.997121e-01	1.000000e+00	rna-Cso015610.1,rna-Cso022807.1,rna-Cso013497.1,rna-Cso000129.1,rna-Cso025582.1,rna-Cso009713.1,rna-Cso024010.1,rna-Cso011982.1,rna-Cso022798.3,rna-Cso020665.1,rna-Cso018634.1,rna-Cso025156.1,rna-Cso025040.1,rna-Cso010346.1,rna-Cso011985.1,rna-Cso018748.1,rna-Cso026042.1,rna-Cso013498.1,rna-Cso025042.4,rna-Cso015538.1,rna-Cso025583.1,rna-Cso011983.1,rna-Cso011984.1,rna-Cso024012.1,rna-Cso011981.1…
Molecular Function	GO:0036094	small molecule binding	34	3375	9.997952e-01	1.000000e+00	rna-Cso011985.1,rna-Cso010346.1,rna-Cso025156.1,rna-Cso025040.1,rna-Cso020665.1,rna-Cso018634.1,rna-Cso022798.3,rna-Cso011982.1,rna-Cso024010.1,rna-Cso025582.1,rna-Cso009713.1,rna-Cso013497.1,rna-Cso000129.1,rna-Cso022807.1,rna-Cso004821.1,rna-Cso015610.1,rna-Cso015567.1,rna-Cso025041.2,rna-Cso023156.1,rna-Cso012059.1,rna-Cso003724.1,rna-Cso026073.1,rna-Cso011984.1,rna-Cso017406.1,rna-Cso024012.1…
Molecular Function	GO:0043167	ion binding	77	5932	9.976794e-01	1.000000e+00	rna-Cso008810.1,rna-Cso008519.1,rna-Cso018634.1,rna-Cso020665.1,rna-Cso003172.1,rna-Cso014597.1,rna-Cso022798.3,rna-Cso011982.1,rna-Cso000555.1,rna-Cso008218.1,rna-Cso004243.1,rna-Cso008182.1,rna-Cso008170.1,rna-Cso013497.1,rna-Cso016353.1,rna-Cso008178.1,rna-Cso004283.1,rna-Cso022658.1,rna-Cso008060.1,rna-Cso017382.1,rna-Cso022692.1,rna-Cso020157.1,rna-Cso004268.1,rna-Cso015567.1,rna-Cso003176.1…
Molecular Function	GO:0043168	anion binding	29	3497	9.999983e-01	1.000000e+00	rna-Cso011983.1,rna-Cso011981.1,rna-Cso024012.1,rna-Cso011984.1,rna-Cso012059.1,rna-Cso023156.1,rna-Cso025041.2,rna-Cso015567.1,rna-Cso018748.1,rna-Cso026042.1,rna-Cso013498.1,rna-Cso025042.4,rna-Cso015538.1,rna-Cso025583.1,rna-Cso011982.1,rna-Cso022798.3,rna-Cso018634.1,rna-Cso020665.1,rna-Cso025040.1,rna-Cso025156.1,rna-Cso010346.1,rna-Cso011985.1,rna-Cso015610.1,rna-Cso022807.1,rna-Cso000129.1…
Molecular Function	GO:0046873	metal ion transmembrane transporter activity	5	468	8.164446e-01	1.000000e+00	rna-Cso021709.1,rna-Cso014597.1,rna-Cso016039.1,rna-Cso003484.1,rna-Cso018371.1
Molecular Function	GO:0097159	organic cyclic compound binding	119	7142	6.253932e-01	1.000000e+00	rna-Cso008220.1,rna-Cso003810.1,rna-Cso017380.1,rna-Cso019779.1,rna-Cso021310.1,rna-Cso025042.4,rna-Cso015401.1,rna-Cso001207.1,rna-Cso008059.1,rna-Cso025583.1,rna-Cso016129.1,rna-Cso017880.1,rna-Cso024221.1,rna-Cso001253.1,rna-Cso011898.1,rna-Cso008061.1,rna-Cso014337.1,rna-Cso010346.1,rna-Cso022619.1,rna-Cso001208.1,rna-Cso015610.1,rna-Cso000129.1,rna-Cso024010.1,rna-Cso024783.1,rna-Cso011983.1…
Molecular Function	GO:0097367	carbohydrate derivative binding	29	3111	9.999185e-01	1.000000e+00	rna-Cso011984.1,rna-Cso011981.1,rna-Cso024012.1,rna-Cso011983.1,rna-Cso023156.1,rna-Cso025041.2,rna-Cso015567.1,rna-Cso012059.1,rna-Cso025042.4,rna-Cso018748.1,rna-Cso013498.1,rna-Cso026042.1,rna-Cso015538.1,rna-Cso025583.1,rna-Cso022798.3,rna-Cso011982.1,rna-Cso010346.1,rna-Cso011985.1,rna-Cso020665.1,rna-Cso018634.1,rna-Cso025156.1,rna-Cso025040.1,rna-Cso015610.1,rna-Cso025582.1,rna-Cso009713.1…
Molecular Function	GO:1901265	nucleoside phosphate binding	34	3182	9.989944e-01	1.000000e+00	rna-Cso018634.1,rna-Cso020665.1,rna-Cso025156.1,rna-Cso025040.1,rna-Cso010346.1,rna-Cso011985.1,rna-Cso011982.1,rna-Cso022798.3,rna-Cso022807.1,rna-Cso000129.1,rna-Cso013497.1,rna-Cso009713.1,rna-Cso025582.1,rna-Cso024010.1,rna-Cso015610.1,rna-Cso004821.1,rna-Cso003724.1,rna-Cso026073.1,rna-Cso012059.1,rna-Cso025041.2,rna-Cso015567.1,rna-Cso023156.1,rna-Cso011983.1,rna-Cso024012.1,rna-Cso011981.1…
Molecular Function	GO:1901363	heterocyclic compound binding	119	7133	6.191577e-01	1.000000e+00	rna-Cso002386.1,rna-Cso000167.1,rna-Cso002329.1,rna-Cso025169.1,rna-Cso015538.1,rna-Cso022808.1,rna-Cso002375.1,rna-Cso026073.1,rna-Cso025041.2,rna-Cso023156.1,rna-Cso021881.1,rna-Cso008054.1,rna-Cso001205.1,rna-Cso008256.1,rna-Cso022807.1,rna-Cso025582.1,rna-Cso009713.1,rna-Cso014273.1,rna-Cso015117.1,rna-Cso008257.2,rna-Cso024175.1,rna-Cso025156.1,rna-Cso025040.1,rna-Cso008419.1,rna-Cso009821.1…
