# Supplementary material for: Chromosome-Level Genome Assembly and Transcriptome Comparison Analysis of Cephalopholis sonnerati and Its Related Grouper Species
Source: Biology (Basel). 2022 Jul 13;11(7):1053. doi: 10.3390/biology11071053 (PMC9312885; doi:10.3390/biology11071053)
Supplement: Supplementary file 1 [file biology-11-01053-s001.zip › Table S11-expansion_0.05.KEGG_enrichment.xls]

Pathway Hierarchy1	Pathway Hierarchy2	KEGG Pathway	Pathway ID	Gene Number	Background number	P-Value	Q-Value	Gene IDs	Hyperlink
Organismal Systems	Sensory system	Olfactory transduction	ko04740	72	211	2.468343e-85	2.122775e-83	rna-Cso013994.1,rna-Cso013434.1,rna-Cso019117.1,rna-Cso019115.1,rna-Cso013991.1,rna-Cso013431.1,rna-Cso014004.1,rna-Cso019109.1,rna-Cso014001.1,rna-Cso014707.1,rna-Cso013984.1,rna-Cso014000.1,rna-Cso024153.1,rna-Cso009778.1,rna-Cso019123.1,rna-Cso014705.1,rna-Cso013981.1,rna-Cso013360.1,rna-Cso013990.1,rna-Cso013430.1,rna-Cso019122.1,rna-Cso014703.1,rna-Cso019125.1,rna-Cso013439.1,rna-Cso013999.1…	http://www.genome.jp/kegg-bin/show_pathway?ko04740/K04257%09yellow
Cellular Processes	Transport and catabolism	Phagosome	ko04145	39	548	5.827878e-19	2.505987e-17	rna-Cso015439.1,rna-Cso011981.1,rna-Cso022798.3,rna-Cso011984.1,rna-Cso026023.1,rna-Cso002750.1,rna-Cso002749.1,rna-Cso011637.6,rna-Cso012059.1,rna-Cso011638.3,rna-Cso025156.1,rna-Cso020840.1,rna-Cso026022.1,rna-Cso011983.1,rna-Cso018344.2,rna-Cso026021.1,rna-Cso013498.1,rna-Cso025735.1,rna-Cso018357.32,rna-Cso011982.1,rna-Cso025040.1,rna-Cso025736.1,rna-Cso018353.30,rna-Cso015441.1,rna-Cso025042…	http://www.genome.jp/kegg-bin/show_pathway?ko04145/K06751%09yellow/K07374%09yellow/K06563%09yellow/K06856%09yellow/K06752%09yellow
Organismal Systems	Immune system	Antigen processing and presentation	ko04612	23	200	1.327279e-16	3.804867e-15	rna-Cso010754.1,rna-Cso015439.1,rna-Cso011637.6,rna-Cso011638.3,rna-Cso020840.1,rna-Cso025735.1,rna-Cso010750.1,rna-Cso010756.1,rna-Cso010764.1,rna-Cso025736.1,rna-Cso015441.1,rna-Cso010761.1,rna-Cso010759.1,rna-Cso015438.1,rna-Cso011636.1,rna-Cso001221.1,rna-Cso010768.1,rna-Cso015443.1,rna-Cso001222.1,rna-Cso015453.7,rna-Cso010763.1,rna-Cso010760.1,rna-Cso001223.1	http://www.genome.jp/kegg-bin/show_pathway?ko04612/K10784%09yellow/K06751%09yellow/K06752%09yellow
Environmental Information Processing	Signaling molecules and interaction	Cell adhesion molecules (CAMs)	ko04514	29	383	2.754684e-15	5.922571e-14	rna-Cso015443.1,rna-Cso001222.1,rna-Cso013221.1,rna-Cso007125.1,rna-Cso015453.7,rna-Cso010763.1,rna-Cso000839.1,rna-Cso001223.1,rna-Cso010760.1,rna-Cso015441.1,rna-Cso013223.1,rna-Cso025736.1,rna-Cso010764.1,rna-Cso010759.1,rna-Cso010761.1,rna-Cso011636.1,rna-Cso001221.1,rna-Cso015438.1,rna-Cso010768.1,rna-Cso010756.1,rna-Cso010750.1,rna-Cso025735.1,rna-Cso015439.1,rna-Cso013704.1,rna-Cso010754.1…	http://www.genome.jp/kegg-bin/show_pathway?ko04514/K06751%09yellow/K06752%09yellow/K05413%09yellow/K05695%09yellow/K10784%09yellow/K06766%09yellow/K06081%09yellow
Organismal Systems	Immune system	Intestinal immune network for IgA production	ko04672	21	197	1.157528e-14	1.990948e-13	rna-Cso010759.1,rna-Cso010761.1,rna-Cso018353.30,rna-Cso010754.1,rna-Cso010764.1,rna-Cso025736.1,rna-Cso013223.1,rna-Cso010768.1,rna-Cso001221.1,rna-Cso010763.1,rna-Cso001222.1,rna-Cso018344.2,rna-Cso013221.1,rna-Cso018350.3,rna-Cso010756.1,rna-Cso018357.32,rna-Cso018345.3,rna-Cso010750.1,rna-Cso010760.1,rna-Cso025735.1,rna-Cso001223.1	http://www.genome.jp/kegg-bin/show_pathway?ko04672/K10784%09yellow/K06856%09yellow/K06752%09yellow/K05413%09yellow
Organismal Systems	Immune system	Cytosolic DNA-sensing pathway	ko04623	14	77	4.987148e-14	7.148246e-13	rna-Cso025596.1,rna-Cso022586.1,rna-Cso022583.1,rna-Cso007257.1,rna-Cso025598.1,rna-Cso007259.1,rna-Cso025595.1,rna-Cso022585.1,rna-Cso025594.1,rna-Cso022584.1,rna-Cso025599.1,rna-Cso007258.1,rna-Cso025597.1,rna-Cso022587.1	http://www.genome.jp/kegg-bin/show_pathway?ko04623/K12671%09yellow/K05414%09yellow
Organismal Systems	Immune system	Natural killer cell mediated cytotoxicity	ko04650	20	302	4.142926e-10	5.089880e-09	rna-Cso022586.1,rna-Cso018353.30,rna-Cso015441.1,rna-Cso015439.1,rna-Cso020840.1,rna-Cso011638.3,rna-Cso006604.2,rna-Cso022583.1,rna-Cso011637.6,rna-Cso011636.1,rna-Cso015438.1,rna-Cso015453.7,rna-Cso015443.1,rna-Cso018344.2,rna-Cso022585.1,rna-Cso018350.3,rna-Cso022584.1,rna-Cso018357.32,rna-Cso022587.1,rna-Cso018345.3	http://www.genome.jp/kegg-bin/show_pathway?ko04650/K05414%09yellow/K06856%09yellow/K06751%09yellow/K01353%09yellow
Organismal Systems	Immune system	RIG-I-like receptor signaling pathway	ko04622	14	147	7.464759e-10	8.024616e-09	rna-Cso025596.1,rna-Cso022586.1,rna-Cso022583.1,rna-Cso007259.1,rna-Cso025598.1,rna-Cso007257.1,rna-Cso022584.1,rna-Cso025594.1,rna-Cso025595.1,rna-Cso022585.1,rna-Cso022587.1,rna-Cso007258.1,rna-Cso025597.1,rna-Cso025599.1	http://www.genome.jp/kegg-bin/show_pathway?ko04622/K12671%09yellow/K05414%09yellow
Organismal Systems	Immune system	Toll-like receptor signaling pathway	ko04620	16	202	1.110956e-09	1.061580e-08	rna-Cso022584.1,rna-Cso025594.1,rna-Cso022585.1,rna-Cso025595.1,rna-Cso007258.1,rna-Cso025597.1,rna-Cso022587.1,rna-Cso025599.1,rna-Cso007259.1,rna-Cso013221.1,rna-Cso025598.1,rna-Cso007257.1,rna-Cso022583.1,rna-Cso022586.1,rna-Cso025596.1,rna-Cso013223.1	http://www.genome.jp/kegg-bin/show_pathway?ko04620/K05414%09yellow/K12671%09yellow/K05413%09yellow
Metabolism	Lipid metabolism	Biosynthesis of unsaturated fatty acids	ko01040	9	75	4.031137e-08	3.466778e-07	rna-Cso005857.1,rna-Cso005861.1,rna-Cso005859.1,rna-Cso005854.1,rna-Cso005858.1,rna-Cso023583.1,rna-Cso005860.1,rna-Cso005855.2,rna-Cso005856.1	http://www.genome.jp/kegg-bin/show_pathway?ko01040/K01068%09yellow
Metabolism	Lipid metabolism	Fatty acid elongation	ko00062	9	82	9.613146e-08	7.515733e-07	rna-Cso005861.1,rna-Cso005857.1,rna-Cso005859.1,rna-Cso005854.1,rna-Cso023583.1,rna-Cso005858.1,rna-Cso005860.1,rna-Cso005855.2,rna-Cso005856.1	http://www.genome.jp/kegg-bin/show_pathway?ko00062/K01068%09yellow
Environmental Information Processing	Signaling molecules and interaction	Cytokine-cytokine receptor interaction	ko04060	21	458	1.328805e-07	9.523105e-07	rna-Cso012953.1,rna-Cso022583.1,rna-Cso022586.1,rna-Cso025596.1,rna-Cso012950.1,rna-Cso012949.1,rna-Cso025599.1,rna-Cso012951.1,rna-Cso022587.1,rna-Cso012952.2,rna-Cso007258.1,rna-Cso025597.1,rna-Cso025595.1,rna-Cso022585.1,rna-Cso012954.1,rna-Cso025594.1,rna-Cso022584.1,rna-Cso025598.1,rna-Cso007257.1,rna-Cso007259.1,rna-Cso021819.1	http://www.genome.jp/kegg-bin/show_pathway?ko04060/K05152%09yellow/K05414%09yellow/K12671%09yellow/K16062%09yellow
Organismal Systems	Immune system	Th1 and Th2 cell differentiation	ko04658	14	220	1.755606e-07	1.161401e-06	rna-Cso001222.1,rna-Cso010763.1,rna-Cso010750.1,rna-Cso010760.1,rna-Cso025735.1,rna-Cso001223.1,rna-Cso010756.1,rna-Cso025736.1,rna-Cso010764.1,rna-Cso010754.1,rna-Cso010761.1,rna-Cso010759.1,rna-Cso001221.1,rna-Cso010768.1	http://www.genome.jp/kegg-bin/show_pathway?ko04658/K06752%09yellow/K10784%09yellow
Cellular Processes	Transport and catabolism	Peroxisome	ko04146	13	198	2.908063e-07	1.786381e-06	rna-Cso024106.1,rna-Cso025713.1,rna-Cso015349.1,rna-Cso015350.1,rna-Cso015347.1,rna-Cso025712.1,rna-Cso006760.1,rna-Cso025710.1,rna-Cso024108.1,rna-Cso006759.1,rna-Cso006761.1,rna-Cso024105.1,rna-Cso024109.1	http://www.genome.jp/kegg-bin/show_pathway?ko04146/K00624%09yellow/K13348%09yellow
Cellular Processes	Cellular community - eukaryotes	Gap junction	ko04540	14	250	8.988318e-07	5.153302e-06	rna-Cso025156.1,rna-Cso012059.1,rna-Cso025042.4,rna-Cso011985.1,rna-Cso011984.1,rna-Cso022798.3,rna-Cso011981.1,rna-Cso025040.1,rna-Cso011982.1,rna-Cso025041.2,rna-Cso013498.1,rna-Cso022807.1,rna-Cso013497.1,rna-Cso011983.1	http://www.genome.jp/kegg-bin/show_pathway?ko04540/K07374%09yellow
Environmental Information Processing	Signal transduction	NF-kappa B signaling pathway	ko04064	15	300	1.837148e-06	9.874673e-06	rna-Cso018344.2,rna-Cso010763.1,rna-Cso021819.1,rna-Cso010750.1,rna-Cso018345.3,rna-Cso010760.1,rna-Cso010756.1,rna-Cso018357.32,rna-Cso018350.3,rna-Cso010764.1,rna-Cso010754.1,rna-Cso018353.30,rna-Cso010761.1,rna-Cso010759.1,rna-Cso010768.1	http://www.genome.jp/kegg-bin/show_pathway?ko04064/K06856%09yellow/K10784%09yellow/K16062%09yellow
Organismal Systems	Immune system	Th17 cell differentiation	ko04659	14	274	2.805117e-06	1.419059e-05	rna-Cso010761.1,rna-Cso010759.1,rna-Cso010754.1,rna-Cso025736.1,rna-Cso010764.1,rna-Cso010768.1,rna-Cso001221.1,rna-Cso010763.1,rna-Cso001222.1,rna-Cso010750.1,rna-Cso010760.1,rna-Cso025735.1,rna-Cso001223.1,rna-Cso010756.1	http://www.genome.jp/kegg-bin/show_pathway?ko04659/K10784%09yellow/K06752%09yellow
Cellular Processes	Cell growth and death	Apoptosis	ko04210	16	409	2.366990e-05	1.130895e-04	rna-Cso022807.1,rna-Cso013498.1,rna-Cso025041.2,rna-Cso011982.1,rna-Cso025040.1,rna-Cso022672.1,rna-Cso011983.1,rna-Cso013497.1,rna-Cso012059.1,rna-Cso006604.2,rna-Cso025156.1,rna-Cso011981.1,rna-Cso022798.3,rna-Cso011984.1,rna-Cso025042.4,rna-Cso011985.1	http://www.genome.jp/kegg-bin/show_pathway?ko04210/K07374%09yellow/K04451%09yellow/K01353%09yellow
Organismal Systems	Immune system	IL-17 signaling pathway	ko04657	9	200	2.681482e-04	1.213724e-03	rna-Cso007259.1,rna-Cso025598.1,rna-Cso007257.1,rna-Cso025596.1,rna-Cso007258.1,rna-Cso025597.1,rna-Cso025599.1,rna-Cso025594.1,rna-Cso025595.1	http://www.genome.jp/kegg-bin/show_pathway?ko04657/K12671%09yellow
Organismal Systems	Immune system	Hematopoietic cell lineage	ko04640	10	253	4.441906e-04	1.910020e-03	rna-Cso018350.3,rna-Cso001223.1,rna-Cso001221.1,rna-Cso018345.3,rna-Cso025735.1,rna-Cso018357.32,rna-Cso025736.1,rna-Cso018344.2,rna-Cso018353.30,rna-Cso001222.1	http://www.genome.jp/kegg-bin/show_pathway?ko04640/K06856%09yellow/K06752%09yellow
Cellular Processes	Cellular community - eukaryotes	Tight junction	ko04530	17	576	4.913602e-04	2.012237e-03	rna-Cso011981.1,rna-Cso022798.3,rna-Cso012326.1,rna-Cso011984.1,rna-Cso025042.4,rna-Cso011985.1,rna-Cso012059.1,rna-Cso025156.1,rna-Cso011983.1,rna-Cso013497.1,rna-Cso010027.1,rna-Cso025617.1,rna-Cso022807.1,rna-Cso013498.1,rna-Cso025041.2,rna-Cso011982.1,rna-Cso025040.1	http://www.genome.jp/kegg-bin/show_pathway?ko04530/K07374%09yellow/K05631%09yellow/K05702%09yellow
Environmental Information Processing	Signal transduction	Calcium signaling pathway	ko04020	16	559	9.425484e-04	3.684507e-03	rna-Cso018344.2,rna-Cso010763.1,rna-Cso018371.1,rna-Cso010756.1,rna-Cso018357.32,rna-Cso018345.3,rna-Cso010760.1,rna-Cso010750.1,rna-Cso018350.3,rna-Cso018353.30,rna-Cso010754.1,rna-Cso010764.1,rna-Cso010759.1,rna-Cso010761.1,rna-Cso010768.1,rna-Cso014597.1	http://www.genome.jp/kegg-bin/show_pathway?ko04020/K06856%09yellow/K10784%09yellow/K04856%09yellow/K04961%09yellow
Environmental Information Processing	Signal transduction	Rap1 signaling pathway	ko04015	16	577	1.325444e-03	4.909669e-03	rna-Cso025784.1,rna-Cso010750.1,rna-Cso010760.1,rna-Cso010756.1,rna-Cso010763.1,rna-Cso010027.1,rna-Cso005731.1,rna-Cso025617.1,rna-Cso006409.1,rna-Cso010768.1,rna-Cso010761.1,rna-Cso010759.1,rna-Cso012326.1,rna-Cso010764.1,rna-Cso010754.1,rna-Cso011532.1	http://www.genome.jp/kegg-bin/show_pathway?ko04015/K05629%09yellow/K10784%09yellow/K05702%09yellow/K05631%09yellow/K04527%09yellow
Environmental Information Processing	Signal transduction	TNF signaling pathway	ko04668	9	247	1.370140e-03	4.909669e-03	rna-Cso025596.1,rna-Cso007259.1,rna-Cso007257.1,rna-Cso025598.1,rna-Cso025594.1,rna-Cso025595.1,rna-Cso025597.1,rna-Cso007258.1,rna-Cso025599.1	http://www.genome.jp/kegg-bin/show_pathway?ko04668/K12671%09yellow
Organismal Systems	Immune system	T cell receptor signaling pathway	ko04660	9	257	1.836742e-03	6.318391e-03	rna-Cso010754.1,rna-Cso010764.1,rna-Cso010763.1,rna-Cso010761.1,rna-Cso010759.1,rna-Cso010750.1,rna-Cso010760.1,rna-Cso010756.1,rna-Cso010768.1	http://www.genome.jp/kegg-bin/show_pathway?ko04660/K10784%09yellow
Genetic Information Processing	Replication and repair	Homologous recombination	ko03440	4	76	2.910939e-03	9.628491e-03	rna-Cso024817.1,rna-Cso024813.3,rna-Cso022656.1,rna-Cso026073.1	http://www.genome.jp/kegg-bin/show_pathway?ko03440/K08991%09yellow/K20776%09yellow/K02327%09yellow
Organismal Systems	Digestive system	Salivary secretion	ko04970	6	164	5.272570e-03	1.679411e-02	rna-Cso021605.1,rna-Cso024785.1,rna-Cso021595.1,rna-Cso021626.1,rna-Cso021572.1,rna-Cso014211.1	http://www.genome.jp/kegg-bin/show_pathway?ko04970/K13912%09yellow
Environmental Information Processing	Signaling molecules and interaction	Neuroactive ligand-receptor interaction	ko04080	17	731	6.455618e-03	1.982797e-02	rna-Cso006928.1,rna-Cso006918.1,rna-Cso006921.1,rna-Cso006927.1,rna-Cso006929.1,rna-Cso012356.1,rna-Cso006917.1,rna-Cso006924.1,rna-Cso006925.1,rna-Cso006919.1,rna-Cso006922.1,rna-Cso001383.1,rna-Cso004717.1,rna-Cso006920.1,rna-Cso006926.1,rna-Cso006923.1,rna-Cso001148.1	http://www.genome.jp/kegg-bin/show_pathway?ko04080/K05051%09yellow/K04608%09yellow/K04607%09yellow/K04306%09yellow
Environmental Information Processing	Signal transduction	Ras signaling pathway	ko04014	12	490	1.090091e-02	3.232683e-02	rna-Cso010759.1,rna-Cso010761.1,rna-Cso010754.1,rna-Cso010764.1,rna-Cso011532.1,rna-Cso010768.1,rna-Cso010763.1,rna-Cso010027.1,rna-Cso006409.1,rna-Cso010756.1,rna-Cso010750.1,rna-Cso010760.1	http://www.genome.jp/kegg-bin/show_pathway?ko04014/K10784%09yellow/K04527%09yellow/K05702%09yellow
Organismal Systems	Immune system	Chemokine signaling pathway	ko04062	10	393	1.283621e-02	3.679713e-02	rna-Cso025596.1,rna-Cso021819.1,rna-Cso007259.1,rna-Cso007257.1,rna-Cso025598.1,rna-Cso025594.1,rna-Cso025595.1,rna-Cso025597.1,rna-Cso007258.1,rna-Cso025599.1	http://www.genome.jp/kegg-bin/show_pathway?ko04062/K12671%09yellow/K16062%09yellow
Environmental Information Processing	Signal transduction	Phospholipase D signaling pathway	ko04072	10	458	3.448311e-02	9.566282e-02	rna-Cso018357.32,rna-Cso018345.3,rna-Cso012356.1,rna-Cso001148.1,rna-Cso018350.3,rna-Cso018353.30,rna-Cso006409.1,rna-Cso011532.1,rna-Cso018344.2,rna-Cso001383.1	http://www.genome.jp/kegg-bin/show_pathway?ko04072/K06856%09yellow/K04608%09yellow/K04527%09yellow/K04607%09yellow
Organismal Systems	Immune system	Fc epsilon RI signaling pathway	ko04664	5	239	8.719973e-02	2.343493e-01	rna-Cso018350.3,rna-Cso018345.3,rna-Cso018344.2,rna-Cso018353.30,rna-Cso018357.32	http://www.genome.jp/kegg-bin/show_pathway?ko04664/K06856%09yellow
Organismal Systems	Excretory system	Aldosterone-regulated sodium reabsorption	ko04960	2	85	9.532208e-02	2.484151e-01	rna-Cso011532.1,rna-Cso006409.1	http://www.genome.jp/kegg-bin/show_pathway?ko04960/K04527%09yellow
Cellular Processes	Cellular community - eukaryotes	Adherens junction	ko04520	6	321	1.188966e-01	2.679769e-01	rna-Cso007122.1,rna-Cso013704.1,rna-Cso006409.1,rna-Cso011532.1,rna-Cso010027.1,rna-Cso007125.1	http://www.genome.jp/kegg-bin/show_pathway?ko04520/K05695%09yellow/K06081%09yellow/K04527%09yellow/K05702%09yellow
Genetic Information Processing	Replication and repair	Fanconi anemia pathway	ko03460	2	90	1.083873e-01	2.679769e-01	rna-Cso024817.1,rna-Cso024813.3	http://www.genome.jp/kegg-bin/show_pathway?ko03460/K08991%09yellow
Genetic Information Processing	Replication and repair	Mismatch repair	ko03430	1	45	1.127191e-01	2.679769e-01	rna-Cso026073.1	http://www.genome.jp/kegg-bin/show_pathway?ko03430/K02327%09yellow
Metabolism	Lipid metabolism	Arachidonic acid metabolism	ko00590	2	97	1.277564e-01	2.679769e-01	rna-Cso003172.1,rna-Cso003176.1	http://www.genome.jp/kegg-bin/show_pathway?ko00590/K08022%09yellow
Organismal Systems	Endocrine system	Ovarian Steroidogenesis	ko04913	2	97	1.277564e-01	2.679769e-01	rna-Cso011532.1,rna-Cso006409.1	http://www.genome.jp/kegg-bin/show_pathway?ko04913/K04527%09yellow
Organismal Systems	Immune system	B cell receptor signaling pathway	ko04662	5	265	1.253536e-01	2.679769e-01	rna-Cso018357.32,rna-Cso018353.30,rna-Cso018345.3,rna-Cso018344.2,rna-Cso018350.3	http://www.genome.jp/kegg-bin/show_pathway?ko04662/K06856%09yellow
Organismal Systems	Immune system	Complement and coagulation cascades	ko04610	3	148	1.220155e-01	2.679769e-01	rna-Cso016047.1,rna-Cso016049.1,rna-Cso016048.1	http://www.genome.jp/kegg-bin/show_pathway?ko04610/K01323%09yellow
Organismal Systems	Immune system	NOD-like receptor signaling pathway	ko04621	6	317	1.133820e-01	2.679769e-01	rna-Cso022587.1,rna-Cso022583.1,rna-Cso022585.1,rna-Cso022584.1,rna-Cso022586.1,rna-Cso014827.1	http://www.genome.jp/kegg-bin/show_pathway?ko04621/K05414%09yellow/K04612%09yellow
Cellular Processes	Transport and catabolism	Endocytosis	ko04144	11	668	1.502331e-01	3.030323e-01	rna-Cso015453.7,rna-Cso012281.1,rna-Cso015443.1,rna-Cso015439.1,rna-Cso002360.1,rna-Cso015441.1,rna-Cso011638.3,rna-Cso020840.1,rna-Cso011636.1,rna-Cso011637.6,rna-Cso015438.1	http://www.genome.jp/kegg-bin/show_pathway?ko04144/K06751%09yellow/K12495%09yellow
Organismal Systems	Digestive system	Vitamin digestion and absorption	ko04977	1	54	1.515162e-01	3.030323e-01	rna-Cso018569.1	http://www.genome.jp/kegg-bin/show_pathway?ko04977/K14617%09yellow
Genetic Information Processing	Replication and repair	Base excision repair	ko03410	1	59	1.740571e-01	3.402025e-01	rna-Cso026073.1	http://www.genome.jp/kegg-bin/show_pathway?ko03410/K02327%09yellow
Cellular Processes	Cell growth and death	Necroptosis	ko04217	5	325	2.374018e-01	4.537012e-01	rna-Cso022587.1,rna-Cso022583.1,rna-Cso022585.1,rna-Cso022586.1,rna-Cso022584.1	http://www.genome.jp/kegg-bin/show_pathway?ko04217/K05414%09yellow
Genetic Information Processing	Replication and repair	DNA replication	ko03030	1	76	2.535102e-01	4.711799e-01	rna-Cso026073.1	http://www.genome.jp/kegg-bin/show_pathway?ko03030/K02327%09yellow
Metabolism	Carbohydrate metabolism	Starch and sucrose metabolism	ko00500	1	78	2.629841e-01	4.711799e-01	rna-Cso017358.1	http://www.genome.jp/kegg-bin/show_pathway?ko00500/K01196%09yellow
Organismal Systems	Endocrine system	Regulation of lipolysis in adipocyte	ko04923	2	138	2.589820e-01	4.711799e-01	rna-Cso011532.1,rna-Cso006409.1	http://www.genome.jp/kegg-bin/show_pathway?ko04923/K04527%09yellow
Organismal Systems	Aging	Longevity regulating pathway - mammal	ko04211	3	209	2.786388e-01	4.818512e-01	rna-Cso011532.1,rna-Cso006409.1,rna-Cso022672.1	http://www.genome.jp/kegg-bin/show_pathway?ko04211/K04527%09yellow/K04451%09yellow
Organismal Systems	Immune system	Fc gamma R-mediated phagocytosis	ko04666	5	345	2.801460e-01	4.818512e-01	rna-Cso018350.3,rna-Cso018344.2,rna-Cso018345.3,rna-Cso018357.32,rna-Cso018353.30	http://www.genome.jp/kegg-bin/show_pathway?ko04666/K06856%09yellow
Genetic Information Processing	Replication and repair	Nucleotide excision repair	ko03420	1	83	2.866623e-01	4.833914e-01	rna-Cso026073.1	http://www.genome.jp/kegg-bin/show_pathway?ko03420/K02327%09yellow
Organismal Systems	Sensory system	Taste transduction	ko04742	1	88	3.102585e-01	5.131198e-01	rna-Cso001383.1	http://www.genome.jp/kegg-bin/show_pathway?ko04742/K04607%09yellow
Environmental Information Processing	Signal transduction	Jak-STAT signaling pathway	ko04630	5	375	3.469966e-01	5.536524e-01	rna-Cso022585.1,rna-Cso022586.1,rna-Cso022584.1,rna-Cso022587.1,rna-Cso022583.1	http://www.genome.jp/kegg-bin/show_pathway?ko04630/K05414%09yellow
Organismal Systems	Digestive system	Mineral absorption	ko04978	1	96	3.476422e-01	5.536524e-01	rna-Cso016039.1	http://www.genome.jp/kegg-bin/show_pathway?ko04978/K05334%09yellow
Environmental Information Processing	Signal transduction	PI3K-Akt signaling pathway	ko04151	13	977	3.688924e-01	5.768136e-01	rna-Cso006409.1,rna-Cso018344.2,rna-Cso018350.3,rna-Cso022584.1,rna-Cso022585.1,rna-Cso022672.1,rna-Cso022587.1,rna-Cso018345.3,rna-Cso018357.32,rna-Cso022586.1,rna-Cso011532.1,rna-Cso018353.30,rna-Cso022583.1	http://www.genome.jp/kegg-bin/show_pathway?ko04151/K04527%09yellow/K06856%09yellow/K05414%09yellow/K04451%09yellow
Organismal Systems	Aging	Longevity regulating pathway - multiple species	ko04213	2	173	3.806378e-01	5.845510e-01	rna-Cso011532.1,rna-Cso006409.1	http://www.genome.jp/kegg-bin/show_pathway?ko04213/K04527%09yellow
Organismal Systems	Endocrine system	Insulin signaling pathway	ko04910	4	334	4.239570e-01	6.396544e-01	rna-Cso007125.1,rna-Cso006409.1,rna-Cso011532.1,rna-Cso007122.1	http://www.genome.jp/kegg-bin/show_pathway?ko04910/K05695%09yellow/K04527%09yellow
Environmental Information Processing	Signal transduction	Notch signaling pathway	ko04330	1	115	4.332461e-01	6.423994e-01	rna-Cso020689.2	http://www.genome.jp/kegg-bin/show_pathway?ko04330/K06058%09yellow
Organismal Systems	Aging	Longevity regulating pathway - worm	ko04212	2	200	4.717773e-01	6.876754e-01	rna-Cso006409.1,rna-Cso011532.1	http://www.genome.jp/kegg-bin/show_pathway?ko04212/K04527%09yellow
Cellular Processes	Cell growth and death	Ferroptosis	ko04216	1	126	4.800097e-01	6.880139e-01	rna-Cso022672.1	http://www.genome.jp/kegg-bin/show_pathway?ko04216/K04451%09yellow
Organismal Systems	Nervous system	Glutamatergic synapse	ko04724	3	288	5.033398e-01	7.096266e-01	rna-Cso001383.1,rna-Cso001148.1,rna-Cso012356.1	http://www.genome.jp/kegg-bin/show_pathway?ko04724/K04607%09yellow/K04608%09yellow
Organismal Systems	Nervous system	Long-term depression	ko04730	1	145	5.549436e-01	7.595148e-01	rna-Cso014597.1	http://www.genome.jp/kegg-bin/show_pathway?ko04730/K04961%09yellow
Organismal Systems	Nervous system	Serotonergic synapse	ko04726	2	227	5.563887e-01	7.595148e-01	rna-Cso003176.1,rna-Cso003172.1	http://www.genome.jp/kegg-bin/show_pathway?ko04726/K08022%09yellow
Organismal Systems	Environmental adaptation	Circadian entrainment	ko04713	2	230	5.652835e-01	7.595997e-01	rna-Cso018371.1,rna-Cso014597.1	http://www.genome.jp/kegg-bin/show_pathway?ko04713/K04856%09yellow/K04961%09yellow
Environmental Information Processing	Signal transduction	HIF-1 signaling pathway	ko04066	2	238	5.884639e-01	7.785830e-01	rna-Cso006409.1,rna-Cso011532.1	http://www.genome.jp/kegg-bin/show_pathway?ko04066/K04527%09yellow
Organismal Systems	Endocrine system	Aldosterone synthesis and secretion	ko04925	1	169	6.382081e-01	8.316045e-01	rna-Cso018371.1	http://www.genome.jp/kegg-bin/show_pathway?ko04925/K04856%09yellow
Cellular Processes	Cell growth and death	p53 signaling pathway	ko04115	1	190	7.006181e-01	8.766454e-01	rna-Cso022672.1	http://www.genome.jp/kegg-bin/show_pathway?ko04115/K04451%09yellow
Metabolism	Nucleotide metabolism	Pyrimidine metabolism	ko00240	1	191	7.033550e-01	8.766454e-01	rna-Cso026073.1	http://www.genome.jp/kegg-bin/show_pathway?ko00240/K02327%09yellow
Organismal Systems	Development	Axon guidance	ko04360	4	460	7.022242e-01	8.766454e-01	rna-Cso013133.1,rna-Cso001978.1,rna-Cso012853.1,rna-Cso012851.1	http://www.genome.jp/kegg-bin/show_pathway?ko04360/K06820%09yellow
Cellular Processes	Transport and catabolism	Mitophagy - animal	ko04137	1	196	7.167294e-01	8.805533e-01	rna-Cso022672.1	http://www.genome.jp/kegg-bin/show_pathway?ko04137/K04451%09yellow
Cellular Processes	Cell growth and death	Cell cycle	ko04110	1	435	9.761302e-01	9.887457e-01	rna-Cso022672.1	http://www.genome.jp/kegg-bin/show_pathway?ko04110/K04451%09yellow
Environmental Information Processing	Signal transduction	AMPK signaling pathway	ko04152	2	413	9.001494e-01	9.887457e-01	rna-Cso006409.1,rna-Cso011532.1	http://www.genome.jp/kegg-bin/show_pathway?ko04152/K04527%09yellow
Environmental Information Processing	Signal transduction	Apelin signaling pathway	ko04371	1	314	9.120066e-01	9.887457e-01	rna-Cso014597.1	http://www.genome.jp/kegg-bin/show_pathway?ko04371/K04961%09yellow
Environmental Information Processing	Signal transduction	cAMP signaling pathway	ko04024	1	502	9.887457e-01	9.887457e-01	rna-Cso010027.1	http://www.genome.jp/kegg-bin/show_pathway?ko04024/K05702%09yellow
Environmental Information Processing	Signal transduction	cGMP - PKG signaling pathway	ko04022	2	451	9.294949e-01	9.887457e-01	rna-Cso011532.1,rna-Cso006409.1	http://www.genome.jp/kegg-bin/show_pathway?ko04022/K04527%09yellow
Environmental Information Processing	Signal transduction	FoxO signaling pathway	ko04068	2	378	8.638579e-01	9.887457e-01	rna-Cso011532.1,rna-Cso006409.1	http://www.genome.jp/kegg-bin/show_pathway?ko04068/K04527%09yellow
Environmental Information Processing	Signal transduction	MAPK signaling pathway	ko04010	2	636	9.886231e-01	9.887457e-01	rna-Cso022672.1,rna-Cso018371.1	http://www.genome.jp/kegg-bin/show_pathway?ko04010/K04451%09yellow/K04856%09yellow
Environmental Information Processing	Signal transduction	mTOR signaling pathway	ko04150	2	345	8.195380e-01	9.887457e-01	rna-Cso011532.1,rna-Cso006409.1	http://www.genome.jp/kegg-bin/show_pathway?ko04150/K04527%09yellow
Environmental Information Processing	Signal transduction	Sphingolipid signaling pathway	ko04071	1	317	9.147182e-01	9.887457e-01	rna-Cso022672.1	http://www.genome.jp/kegg-bin/show_pathway?ko04071/K04451%09yellow
Environmental Information Processing	Signal transduction	Wnt signaling pathway	ko04310	1	366	9.492724e-01	9.887457e-01	rna-Cso022672.1	http://www.genome.jp/kegg-bin/show_pathway?ko04310/K04451%09yellow
Metabolism	Nucleotide metabolism	Purine metabolism	ko00230	1	371	9.519301e-01	9.887457e-01	rna-Cso026073.1	http://www.genome.jp/kegg-bin/show_pathway?ko00230/K02327%09yellow
Organismal Systems	Digestive system	Protein digestion and absorption	ko04974	1	265	8.546954e-01	9.887457e-01	rna-Cso016039.1	http://www.genome.jp/kegg-bin/show_pathway?ko04974/K05334%09yellow
Organismal Systems	Endocrine system	Oxytocin signaling pathway	ko04921	1	424	9.730411e-01	9.887457e-01	rna-Cso014597.1	http://www.genome.jp/kegg-bin/show_pathway?ko04921/K04961%09yellow
Organismal Systems	Endocrine system	Thyroid hormone signaling pathway	ko04919	1	360	9.458985e-01	9.887457e-01	rna-Cso022672.1	http://www.genome.jp/kegg-bin/show_pathway?ko04919/K04451%09yellow
Organismal Systems	Immune system	Leukocyte transendothelial migration	ko04670	1	376	9.544548e-01	9.887457e-01	rna-Cso010027.1	http://www.genome.jp/kegg-bin/show_pathway?ko04670/K05702%09yellow
Organismal Systems	Nervous system	Neurotrophin signaling pathway	ko04722	1	315	9.129193e-01	9.887457e-01	rna-Cso022672.1	http://www.genome.jp/kegg-bin/show_pathway?ko04722/K04451%09yellow
