# Supplementary material for: Chromosome-Level Genome Assembly and Transcriptome Comparison Analysis of Cephalopholis sonnerati and Its Related Grouper Species
Source: Biology (Basel). 2022 Jul 13;11(7):1053. doi: 10.3390/biology11071053 (PMC9312885; doi:10.3390/biology11071053)
Supplement: Supplementary file 1 [file biology-11-01053-s001.zip › Table S12. expansion GO of key gene.xlsx]

## Sheet: 工作表1
Cso012851	Superscaffold11	32774979	32782753	-	K06820 plexin A | (RefSeq) plexin-A1-like	IPR031148; Plexin family	Uncharacterized protein {ECO:0000313|Ensembl:ENSONIP00000011528} OS=Oreochromis niloticus (Nile tilapia) (Tilapia nilotica) Name=PLXNA1 (1 of many) {ECO:0000313|Ensembl:ENSONIP00000011528} PE=4	Plexin-A1 Semaphorin receptor NOV Precursor OS=Homo sapiens (Human) Name=PLXNA1 Synonyms=NOV, PLXN1 PE=1	GO:0017154; semaphorin receptor activity; molecular_function-GO:0071526; semaphorin-plexin signaling pathway; biological_process	PREDICTED: LOW QUALITY PROTEIN: plexin-A1-like [Lates calcarifer]
Cso012853	Superscaffold11	32902307	32903488	-	K06820 plexin A | (RefSeq) plexin-A1-like	IPR001627; Sema domain-IPR031148; Plexin family	Plexin-A1 {ECO:0000313|EMBL:KKF17848.1} OS=Larimichthys crocea (Large yellow croaker) (Pseudosciaena crocea) ORFNames=EH28_07381 {ECO:0000313|EMBL:KKF17848.1} PE=4	Plexin-A1 Short=Plex 1 Short=Plexin-1 Precursor OS=Mus musculus (Mouse) Name=Plxna1 Synonyms=Kiaa4053 PE=1	GO:0005515; protein binding; molecular_function-GO:0017154; semaphorin receptor activity; molecular_function-GO:0071526; semaphorin-plexin signaling pathway; biological_process	plexin-A1 isoform X2 [Larimichthys crocea]
Cso010456	Superscaffold9	33994511	33995419	+	no KO assigned | (RefSeq) leukotriene B4 receptor 1-like	IPR000276; G protein-coupled receptor, rhodopsin-like-IPR017452; GPCR, rhodopsin-like, 7TM	Uncharacterized protein {ECO:0000313|Ensembl:ENSONIP00000000838} OS=Oreochromis niloticus (Nile tilapia) (Tilapia nilotica) PE=4	C3a anaphylatoxin chemotactic receptor Short=C3AR Short=C3a-R OS=Danio rerio (Zebrafish) (Brachydanio rerio) Name=c3ar1 PE=3	GO:0004930; G-protein coupled receptor activity; molecular_function-GO:0007186; G-protein coupled receptor signaling pathway; biological_process-GO:0016021; integral component of membrane; cellular_component	leukotriene B4 receptor 1-like [Perca flavescens]
Cso007258	Superscaffold7	6477111	6477876	-	K12671 C-X-C motif chemokine 10 | (RefSeq) C-X-C motif chemokine 9-like	IPR001089; CXC chemokine-IPR001811; Chemokine interleukin-8-like domain	CXC chemokine {ECO:0000313|EMBL:ACD62784.1} Chemokine CXC-like protein {ECO:0000313|EMBL:ABC69048.1} OS=Scophthalmus maximus (Turbot) (Psetta maxima) PE=2	NA	GO:0005576; extracellular region; cellular_component-GO:0006955; immune response; biological_process-GO:0008009; chemokine activity; molecular_function	PREDICTED: C-X-C motif chemokine 9-like [Lates calcarifer] >XP_018524781.1 PREDICTED: C-X-C motif chemokine 9-like [Lates calcarifer]
Cso014707	Superscaffold13	21526902	21527843	-	K04257 olfactory receptor | (RefSeq) putative gustatory receptor clone PTE03	IPR000276; G protein-coupled receptor, rhodopsin-like-IPR000725; Olfactory receptor-IPR017452; GPCR, rhodopsin-like, 7TM	Olfactory receptor {ECO:0000256|RuleBase:RU363047} OS=Gasterosteus aculeatus (Three-spined stickleback) PE=3	Olfactory receptor 3A2 OS=Pan troglodytes (Chimpanzee) Name=OR3A2 PE=3	GO:0004930; G-protein coupled receptor activity; molecular_function-GO:0004984; olfactory receptor activity; molecular_function-GO:0007186; G-protein coupled receptor signaling pathway; biological_process-GO:0016021; integral component of membrane; cellular_component	putative gustatory receptor clone PTE03 [Perca flavescens]
Cso019119	Superscaffold17	21231259	21237181	-	K04257 olfactory receptor | (RefSeq) olfactory receptor 52K1-like	IPR000276; G protein-coupled receptor, rhodopsin-like-IPR000725; Olfactory receptor-IPR017452; GPCR, rhodopsin-like, 7TM	Uncharacterized protein {ECO:0000313|Ensembl:ENSGACP00000027159} OS=Gasterosteus aculeatus (Three-spined stickleback) PE=3	Olfactory receptor 1E5 OS=Pan troglodytes (Chimpanzee) Name=OR1E5 PE=3	GO:0004930; G-protein coupled receptor activity; molecular_function-GO:0004984; olfactory receptor activity; molecular_function-GO:0007186; G-protein coupled receptor signaling pathway; biological_process-GO:0016021; integral component of membrane; cellular_component	olfactory receptor 52K1-like [Larimichthys crocea]
Cso025735	unanchor41	335458	339358	-	K06752 major histocompatibility complex, class II | (RefSeq) rano class II histocompatibility antigen, A beta chain-like	IPR000353; MHC class II, beta chain, N-terminal-IPR003597; Immunoglobulin C1-set-IPR007110; Immunoglobulin-like domain	Rano class II histocompatibility antigen, A beta chain {ECO:0000313|EMBL:KKF15359.1} OS=Larimichthys crocea (Large yellow croaker) (Pseudosciaena crocea) ORFNames=EH28_11068 {ECO:0000313|EMBL:KKF15359.1} PE=4	Rano class II histocompatibility antigen, A beta chain RT1 class II histocompatibility antigen, A beta chain Fragment OS=Rattus norvegicus (Rat) Name=RT1-B PE=3	GO:0006955; immune response; biological_process-GO:0016020; membrane; cellular_component-GO:0019882; antigen processing and presentation; biological_process-GO:0042613; MHC class II protein complex; cellular_component	rano class II histocompatibility antigen, A beta chain-like [Perca flavescens]
Cso016047	Superscaffold14	32627762	32632377	+	K01323 coagulation factor XI [EC:3.4.21.27] | (RefSeq) coagulation factor XI-like	IPR000177; Apple domain-IPR003609; PAN/Apple domain-IPR035696; Coagulation factor XI	Skin mucus lectin {ECO:0000313|EMBL:BAI49518.1} OS=Platycephalus indicus (bartail flathead) Name=FHL-2 {ECO:0000313|EMBL:BAI49518.1} PE=2	Plasma kallikrein EC=3.4.21.34 Fletcher factor Kininogenin Plasma prekallikrein Plasma kallikrein heavy chain Plasma kallikrein light chain Precursor OS=Bos taurus (Bovine) Name=KLKB1 PE=2	GO:0005515; protein binding; molecular_function-GO:0005576; extracellular region; cellular_component-GO:0006508; proteolysis; biological_process-GO:0007596; blood coagulation; biological_process	PREDICTED: uncharacterized protein LOC108900366 [Lates calcarifer]
Cso019108	Superscaffold17	21093106	21094041	-	K04257 olfactory receptor | (RefSeq) olfactory receptor 52K1-like	IPR000276; G protein-coupled receptor, rhodopsin-like-IPR000725; Olfactory receptor-IPR017452; GPCR, rhodopsin-like, 7TM	Uncharacterized protein {ECO:0000313|Ensembl:ENSGACP00000027159} OS=Gasterosteus aculeatus (Three-spined stickleback) PE=3	Olfactory receptor 1C1 Olfactory receptor OR1-42 Olfactory receptor TPCR27 OS=Homo sapiens (Human) Name=OR1C1 PE=2	GO:0004930; G-protein coupled receptor activity; molecular_function-GO:0004984; olfactory receptor activity; molecular_function-GO:0007186; G-protein coupled receptor signaling pathway; biological_process-GO:0016021; integral component of membrane; cellular_component	olfactory receptor 52K1-like [Larimichthys crocea]
Cso019113	Superscaffold17	21138604	21139587	-	K04257 olfactory receptor | (RefSeq) olfactory receptor 52K1-like	IPR000276; G protein-coupled receptor, rhodopsin-like-IPR000725; Olfactory receptor-IPR017452; GPCR, rhodopsin-like, 7TM	Uncharacterized protein {ECO:0000313|Ensembl:ENSGACP00000027159} OS=Gasterosteus aculeatus (Three-spined stickleback) PE=3	Olfactory receptor 1E5 OS=Pan troglodytes (Chimpanzee) Name=OR1E5 PE=3	GO:0004930; G-protein coupled receptor activity; molecular_function-GO:0004984; olfactory receptor activity; molecular_function-GO:0007186; G-protein coupled receptor signaling pathway; biological_process-GO:0016021; integral component of membrane; cellular_component	olfactory receptor 52K1-like [Larimichthys crocea]
Cso014002	Superscaffold12	37914540	37915466	-	K04257 olfactory receptor | (RefSeq) olfactory receptor 6N2-like	IPR000276; G protein-coupled receptor, rhodopsin-like-IPR000725; Olfactory receptor-IPR017452; GPCR, rhodopsin-like, 7TM	Olfactory receptor {ECO:0000256|RuleBase:RU363047} OS=Oreochromis niloticus (Nile tilapia) (Tilapia nilotica) PE=3	Olfactory receptor 13C2 Olfactory receptor OR9-12 OS=Homo sapiens (Human) Name=OR13C2 PE=2	GO:0004930; G-protein coupled receptor activity; molecular_function-GO:0004984; olfactory receptor activity; molecular_function-GO:0007186; G-protein coupled receptor signaling pathway; biological_process-GO:0016021; integral component of membrane; cellular_component	olfactory receptor 6K3-like [Perca flavescens]
Cso019116	Superscaffold17	21170917	21171900	-	K04257 olfactory receptor | (RefSeq) olfactory receptor 52K1-like	IPR000276; G protein-coupled receptor, rhodopsin-like-IPR000725; Olfactory receptor-IPR017452; GPCR, rhodopsin-like, 7TM	Uncharacterized protein {ECO:0000313|Ensembl:ENSGACP00000027159} OS=Gasterosteus aculeatus (Three-spined stickleback) PE=3	Olfactory receptor 1E5 OS=Pan troglodytes (Chimpanzee) Name=OR1E5 PE=3	GO:0004930; G-protein coupled receptor activity; molecular_function-GO:0004984; olfactory receptor activity; molecular_function-GO:0007186; G-protein coupled receptor signaling pathway; biological_process-GO:0016021; integral component of membrane; cellular_component	olfactory receptor 52K1-like [Larimichthys crocea]
Cso019111	Superscaffold17	21128998	21129945	-	K04257 olfactory receptor | (RefSeq) olfactory receptor 52K1-like	IPR000276; G protein-coupled receptor, rhodopsin-like-IPR000725; Olfactory receptor-IPR017452; GPCR, rhodopsin-like, 7TM	Uncharacterized protein {ECO:0000313|Ensembl:ENSGACP00000027159} OS=Gasterosteus aculeatus (Three-spined stickleback) PE=3	Olfactory receptor 1C1 Olfactory receptor OR1-42 Olfactory receptor TPCR27 OS=Homo sapiens (Human) Name=OR1C1 PE=2	GO:0004930; G-protein coupled receptor activity; molecular_function-GO:0004984; olfactory receptor activity; molecular_function-GO:0007186; G-protein coupled receptor signaling pathway; biological_process-GO:0016021; integral component of membrane; cellular_component	olfactory receptor 52K1-like [Larimichthys crocea]
Cso022117	Superscaffold20	18960485	18961342	+	no KO assigned | (RefSeq) proteinase-activated receptor 3-like	IPR000276; G protein-coupled receptor, rhodopsin-like-IPR017452; GPCR, rhodopsin-like, 7TM	Uncharacterized protein {ECO:0000313|EMBL:SBP50717.1} Fragment OS=Nothobranchius furzeri (Turquoise killifish) Name=Nfu_g_1_024669 {ECO:0000313|EMBL:SBP50717.1} PE=4	Lysophosphatidic acid receptor 4 Short=LPA receptor 4 Short=LPA-4 G-protein coupled receptor 23 P2Y purinoceptor 9 Short=P2Y9 P2Y5-like receptor Purinergic receptor 9 OS=Homo sapiens (Human) Name=LPAR4 Synonyms=GPR23, LPA4, P2RY9 PE=1	GO:0004930; G-protein coupled receptor activity; molecular_function-GO:0007186; G-protein coupled receptor signaling pathway; biological_process-GO:0016021; integral component of membrane; cellular_component	proteinase-activated receptor 3-like [Parambassis ranga]
Cso025597	unanchor82	456109	456874	-	K12671 C-X-C motif chemokine 10 | (RefSeq) C-X-C motif chemokine 9-like	IPR001089; CXC chemokine-IPR001811; Chemokine interleukin-8-like domain	CXC chemokine {ECO:0000313|EMBL:ACD62784.1} Chemokine CXC-like protein {ECO:0000313|EMBL:ABC69048.1} OS=Scophthalmus maximus (Turbot) (Psetta maxima) PE=2	NA	GO:0005576; extracellular region; cellular_component-GO:0006955; immune response; biological_process-GO:0008009; chemokine activity; molecular_function	PREDICTED: C-X-C motif chemokine 9-like [Lates calcarifer] >XP_018524781.1 PREDICTED: C-X-C motif chemokine 9-like [Lates calcarifer]
Cso010459	Superscaffold9	34027233	34028141	+	no KO assigned | (RefSeq) leukotriene B4 receptor 1-like	IPR000276; G protein-coupled receptor, rhodopsin-like-IPR017452; GPCR, rhodopsin-like, 7TM	Uncharacterized protein {ECO:0000313|Ensembl:ENSONIP00000000838} OS=Oreochromis niloticus (Nile tilapia) (Tilapia nilotica) PE=4	Apelin receptor Angiotensin receptor-like 1 G-protein coupled receptor APJ MSR OS=Mus musculus (Mouse) Name=Aplnr Synonyms=Agtrl1, Apj PE=2	GO:0004930; G-protein coupled receptor activity; molecular_function-GO:0007186; G-protein coupled receptor signaling pathway; biological_process-GO:0016021; integral component of membrane; cellular_component	leukotriene B4 receptor 1-like [Perca flavescens]
Cso022585	Superscaffold20	38157313	38158394	+	K05414 interferon alpha | (RefSeq) interferon a3-like	IPR000471; Interferon alpha/beta/delta-IPR015588; Interferon beta	Type I interferon {ECO:0000313|EMBL:BAJ79339.1} OS=Hyporthodus septemfasciatus (Convict grouper) (Epinephelus septemfasciatus) Name=IFNI {ECO:0000313|EMBL:BAJ79339.1} PE=2	Interferon a3 {ECO:0000303|PubMed:25080482} Type I interferon 1 {ECO:0000303|PubMed:17785823} Short=rtIFN1 {ECO:0000303|PubMed:17785823} Type I interferon a3 {ECO:0000303|PubMed:25080482} Short=IFN1-a3 Precursor OS=Oncorhynchus mykiss (Rainbow trout) (Salmo gairdneri) Name=ifna3 {ECO:0000303|PubMed:25080482} PE=2	GO:0005126; cytokine receptor binding; molecular_function-GO:0005576; extracellular region; cellular_component-GO:0006952; defense response; biological_process	type I interferon [Hyporthodus septemfasciatus]
Cso006925	Superscaffold6	32401465	32402744	+	K05051 trace amine associated receptor | (RefSeq) trace amine-associated receptor 13c-like	IPR000276; G protein-coupled receptor, rhodopsin-like-IPR017452; GPCR, rhodopsin-like, 7TM	Uncharacterized protein {ECO:0000313|Ensembl:ENSPFOP00000018589} OS=Poecilia formosa (Amazon molly) (Limia formosa) PE=3	Trace amine-associated receptor 1 Short=TaR-1 Short=Trace amine receptor 1 OS=Macaca mulatta (Rhesus macaque) Name=TAAR1 Synonyms=TA1, TAR1, TRAR1 PE=3	GO:0004930; G-protein coupled receptor activity; molecular_function-GO:0007186; G-protein coupled receptor signaling pathway; biological_process-GO:0016021; integral component of membrane; cellular_component	trace amine-associated receptor 13c-like [Seriola lalandi dorsalis]
Cso005731	Superscaffold5	37655602	37655913	+	K05629 atrophin-1 interacting protein 1 | (RefSeq) membrane-associated guanylate kinase, WW and PDZ domain-containing protein 2-like	IPR001478; PDZ domain-IPR030036; Membrane-associated guanylate kinase, WW and PDZ domain-containing protein 2	Membrane associated guanylate kinase, WW and PDZ domain containing 2 {ECO:0000313|EMBL:SBR64209.1} Fragment OS=Nothobranchius rachovii (bluefin notho) Name=MAGI2 {ECO:0000313|EMBL:SBR64209.1} PE=4	Membrane-associated guanylate kinase, WW and PDZ domain-containing protein 2 Activin receptor-interacting protein 1 Short=Acvrip1 Atrophin-1-interacting protein 1 Short=AIP-1 Membrane-associated guanylate kinase inverted 2 Short=MAGI-2 OS=Mus musculus (Mouse) Name=Magi2 Synonyms=Acvrinp1, Aip1, Arip1 PE=1	GO:0005515; protein binding; molecular_function-GO:0005923; bicellular tight junction; cellular_component-GO:0007165; signal transduction; biological_process-GO:0032947; protein complex scaffold activity; molecular_function	hypothetical protein CCH79_00012351 [Gambusia affinis]
Cso016048	Superscaffold14	32635617	32639350	+	K01323 coagulation factor XI [EC:3.4.21.27] | (RefSeq) coagulation factor XI-like	IPR000177; Apple domain-IPR003609; PAN/Apple domain-IPR035696; Coagulation factor XI	Uncharacterized protein {ECO:0000313|Ensembl:ENSXMAP00000006943} OS=Xiphophorus maculatus (Southern platyfish) (Platypoecilus maculatus) PE=4	Coagulation factor XI Short=FXI EC=3.4.21.27 Plasma thromboplastin antecedent Short=PTA Coagulation factor XIa heavy chain Coagulation factor XIa light chain Precursor OS=Mus musculus (Mouse) Name=F11 PE=2	GO:0005515; protein binding; molecular_function-GO:0005576; extracellular region; cellular_component-GO:0006508; proteolysis; biological_process-GO:0007596; blood coagulation; biological_process	PREDICTED: uncharacterized protein LOC108900366 [Lates calcarifer]
Cso026009	unanchor102	159552	160409	+	no KO assigned | (RefSeq) proteinase-activated receptor 3-like	IPR000276; G protein-coupled receptor, rhodopsin-like-IPR017452; GPCR, rhodopsin-like, 7TM	Uncharacterized protein {ECO:0000313|EMBL:SBP50717.1} Fragment OS=Nothobranchius furzeri (Turquoise killifish) Name=Nfu_g_1_024669 {ECO:0000313|EMBL:SBP50717.1} PE=4	Lysophosphatidic acid receptor 4 Short=LPA receptor 4 Short=LPA-4 G-protein coupled receptor 23 P2Y purinoceptor 9 Short=P2Y9 P2Y5-like receptor Purinergic receptor 9 OS=Homo sapiens (Human) Name=LPAR4 Synonyms=GPR23, LPA4, P2RY9 PE=1	GO:0004930; G-protein coupled receptor activity; molecular_function-GO:0007186; G-protein coupled receptor signaling pathway; biological_process-GO:0016021; integral component of membrane; cellular_component	proteinase-activated receptor 3-like [Parambassis ranga]
Cso006919	Superscaffold6	32330628	32331915	+	K05051 trace amine associated receptor | (RefSeq) trace amine-associated receptor 13c-like	IPR000276; G protein-coupled receptor, rhodopsin-like-IPR017452; GPCR, rhodopsin-like, 7TM	Uncharacterized protein {ECO:0000313|Ensembl:ENSONIP00000020424} OS=Oreochromis niloticus (Nile tilapia) (Tilapia nilotica) Name=LOC100709713 {ECO:0000313|Ensembl:ENSONIP00000020424} PE=3	Trace amine-associated receptor 1 Short=TaR-1 Short=Trace amine receptor 1 OS=Rattus norvegicus (Rat) Name=Taar1 Synonyms=Ta1, Tar1, Trar1 PE=2	GO:0004930; G-protein coupled receptor activity; molecular_function-GO:0007186; G-protein coupled receptor signaling pathway; biological_process-GO:0016021; integral component of membrane; cellular_component	trace amine-associated receptor 13c-like [Seriola lalandi dorsalis]
Cso008883	Superscaffold8	21969552	21972099	+	K04245 chemokine-like receptor 1 | (RefSeq) chemokine-like receptor 1	IPR000276; G protein-coupled receptor, rhodopsin-like-IPR000826; Formyl peptide receptor-related-IPR017452; GPCR, rhodopsin-like, 7TM	Uncharacterized protein {ECO:0000313|Ensembl:ENSXMAP00000019898} OS=Xiphophorus maculatus (Southern platyfish) (Platypoecilus maculatus) PE=3	Chemokine-like receptor 1 Short=CMKLR-1 OS=Bos taurus (Bovine) Name=CMLKR1 PE=2	GO:0004930; G-protein coupled receptor activity; molecular_function-GO:0007186; G-protein coupled receptor signaling pathway; biological_process-GO:0016021; integral component of membrane; cellular_component	chemokine-like receptor 1 isoform X1 [Perca flavescens]
Cso013995	Superscaffold12	37847008	37847934	-	K04257 olfactory receptor | (RefSeq) olfactory receptor 2AT4-like	IPR000276; G protein-coupled receptor, rhodopsin-like-IPR000725; Olfactory receptor-IPR017452; GPCR, rhodopsin-like, 7TM	Olfactory receptor {ECO:0000256|RuleBase:RU363047} OS=Larimichthys crocea (Large yellow croaker) (Pseudosciaena crocea) PE=2	Olfactory receptor 11A1 Hs6M1-18 Olfactory receptor 11A2 Olfactory receptor OR6-30 OS=Homo sapiens (Human) Name=OR11A1 Synonyms=OR11A2 PE=2	GO:0004930; G-protein coupled receptor activity; molecular_function-GO:0004984; olfactory receptor activity; molecular_function-GO:0007186; G-protein coupled receptor signaling pathway; biological_process-GO:0016021; integral component of membrane; cellular_component	PREDICTED: olfactory receptor 11A1-like [Lates calcarifer]
Cso012356	Superscaffold11	16276879	16277394	-	K04608 metabotropic glutamate receptor 6/7/8 | (GenBank) unnamed protein product	IPR000337; GPCR, family 3-IPR001828; Receptor, ligand binding region	Chromosome 9 SCAF15033, whole genome shotgun sequence {ECO:0000313|EMBL:CAG11282.1} OS=Tetraodon nigroviridis (Spotted green pufferfish) (Chelonodon nigroviridis) ORFNames=GSTENG00033207001 {ECO:0000313|EMBL:CAG11282.1} PE=4	Metabotropic glutamate receptor 7 Short=mGluR7 Precursor OS=Mus musculus (Mouse) Name=Grm7 Synonyms=Gprc1g, Mglur7 PE=1	GO:0004930; G-protein coupled receptor activity; molecular_function-GO:0007186; G-protein coupled receptor signaling pathway; biological_process-GO:0016021; integral component of membrane; cellular_component	unnamed protein product [Tetraodon nigroviridis]
Cso014708	Superscaffold13	21529520	21530494	-	K04257 olfactory receptor | (RefSeq) putative gustatory receptor clone PTE03	IPR000276; G protein-coupled receptor, rhodopsin-like-IPR000725; Olfactory receptor-IPR017452; GPCR, rhodopsin-like, 7TM	Olfactory receptor {ECO:0000256|RuleBase:RU363047} OS=Gasterosteus aculeatus (Three-spined stickleback) PE=3	Olfactory receptor 52B2 Olfactory receptor OR11-70 OS=Homo sapiens (Human) Name=OR52B2 PE=2	GO:0004930; G-protein coupled receptor activity; molecular_function-GO:0004984; olfactory receptor activity; molecular_function-GO:0007186; G-protein coupled receptor signaling pathway; biological_process-GO:0016021; integral component of membrane; cellular_component	putative gustatory receptor clone PTE03 [Perca flavescens]
Cso007257	Superscaffold7	6435747	6441257	-	K12671 C-X-C motif chemokine 10 | (RefSeq) C-X-C motif chemokine 9-like	IPR001089; CXC chemokine-IPR001811; Chemokine interleukin-8-like domain	CXC chemokine {ECO:0000313|EMBL:ACD62784.1} Chemokine CXC-like protein {ECO:0000313|EMBL:ABC69048.1} OS=Scophthalmus maximus (Turbot) (Psetta maxima) PE=2	NA	GO:0005576; extracellular region; cellular_component-GO:0006955; immune response; biological_process-GO:0008009; chemokine activity; molecular_function	PREDICTED: C-X-C motif chemokine 9-like [Lates calcarifer] >XP_018524781.1 PREDICTED: C-X-C motif chemokine 9-like [Lates calcarifer]
Cso013987	Superscaffold12	37784020	37784946	-	K04257 olfactory receptor | (RefSeq) olfactory receptor 6N2-like	IPR000276; G protein-coupled receptor, rhodopsin-like-IPR000725; Olfactory receptor-IPR017452; GPCR, rhodopsin-like, 7TM	Olfactory receptor {ECO:0000256|RuleBase:RU363047} OS=Larimichthys crocea (Large yellow croaker) (Pseudosciaena crocea) PE=2	Olfactory receptor 11H2 Olfactory receptor OR14-1 OS=Homo sapiens (Human) Name=OR11H2 Synonyms=C14orf15, OR11H2P PE=3	GO:0004930; G-protein coupled receptor activity; molecular_function-GO:0004984; olfactory receptor activity; molecular_function-GO:0007186; G-protein coupled receptor signaling pathway; biological_process-GO:0016021; integral component of membrane; cellular_component	olfactory receptor 6N2-like [Perca flavescens]
Cso026010	unanchor102	162555	163412	+	no KO assigned | (RefSeq) proteinase-activated receptor 3-like	IPR000276; G protein-coupled receptor, rhodopsin-like-IPR017452; GPCR, rhodopsin-like, 7TM	Uncharacterized protein {ECO:0000313|EMBL:SBP50717.1} Fragment OS=Nothobranchius furzeri (Turquoise killifish) Name=Nfu_g_1_024669 {ECO:0000313|EMBL:SBP50717.1} PE=4	Lysophosphatidic acid receptor 4 Short=LPA receptor 4 Short=LPA-4 G-protein coupled receptor 23 P2Y purinoceptor 9 Short=P2Y9 P2Y5-like receptor Purinergic receptor 9 OS=Homo sapiens (Human) Name=LPAR4 Synonyms=GPR23, LPA4, P2RY9 PE=1	GO:0004930; G-protein coupled receptor activity; molecular_function-GO:0007186; G-protein coupled receptor signaling pathway; biological_process-GO:0016021; integral component of membrane; cellular_component	proteinase-activated receptor 3-like [Parambassis ranga]
Cso001223	Superscaffold2	5581219	5583670	-	K06752 major histocompatibility complex, class II | (RefSeq) rano class II histocompatibility antigen, A beta chain-like	IPR000353; MHC class II, beta chain, N-terminal-IPR003597; Immunoglobulin C1-set-IPR007110; Immunoglobulin-like domain	Rano class II histocompatibility antigen, A beta chain {ECO:0000313|EMBL:KKF15359.1} OS=Larimichthys crocea (Large yellow croaker) (Pseudosciaena crocea) ORFNames=EH28_11068 {ECO:0000313|EMBL:KKF15359.1} PE=4	HLA class II histocompatibility antigen, DP beta 1 chain HLA class II histocompatibility antigen, DP(W4) beta chain MHC class II antigen DPB1 Precursor OS=Homo sapiens (Human) Name=HLA-DPB1 Synonyms=HLA-DP1B PE=1	GO:0006955; immune response; biological_process-GO:0016020; membrane; cellular_component-GO:0019882; antigen processing and presentation; biological_process-GO:0042613; MHC class II protein complex; cellular_component	rano class II histocompatibility antigen, A beta chain-like [Perca flavescens]
Cso013435	Superscaffold12	15948735	15949655	-	K04257 olfactory receptor | (RefSeq) olfactory receptor 10A3-like	IPR000276; G protein-coupled receptor, rhodopsin-like-IPR000725; Olfactory receptor-IPR017452; GPCR, rhodopsin-like, 7TM	Uncharacterized protein {ECO:0000313|Ensembl:ENSPFOP00000026264} OS=Poecilia formosa (Amazon molly) (Limia formosa) PE=3	Olfactory receptor 52E2 OS=Homo sapiens (Human) Name=OR52E2 PE=3	GO:0004930; G-protein coupled receptor activity; molecular_function-GO:0004984; olfactory receptor activity; molecular_function-GO:0007186; G-protein coupled receptor signaling pathway; biological_process-GO:0016021; integral component of membrane; cellular_component	olfactory receptor 10A3-like [Labrus bergylta]
Cso022803	Superscaffold21	8359094	8359881	+	no KO assigned | (RefSeq) putative protein TPRXL	IPR001811; Chemokine interleukin-8-like domain	C-C chemokine 1 {ECO:0000313|EMBL:AEA39656.1} OS=Epinephelus coioides (Orange-spotted grouper) (Epinephelus nebulosus) PE=2	NA	GO:0005576; extracellular region; cellular_component-GO:0006955; immune response; biological_process-GO:0008009; chemokine activity; molecular_function	C-C chemokine 1 [Epinephelus coioides]
Cso001221	Superscaffold2	5545075	5554332	-	K06752 major histocompatibility complex, class II | (RefSeq) rano class II histocompatibility antigen, A beta chain-like	IPR000353; MHC class II, beta chain, N-terminal-IPR003597; Immunoglobulin C1-set-IPR007110; Immunoglobulin-like domain	Rano class II histocompatibility antigen, A beta chain {ECO:0000313|EMBL:KKF15359.1} OS=Larimichthys crocea (Large yellow croaker) (Pseudosciaena crocea) ORFNames=EH28_11068 {ECO:0000313|EMBL:KKF15359.1} PE=4	Rano class II histocompatibility antigen, A beta chain RT1 class II histocompatibility antigen, A beta chain Fragment OS=Rattus norvegicus (Rat) Name=RT1-B PE=3	GO:0006955; immune response; biological_process-GO:0016020; membrane; cellular_component-GO:0019882; antigen processing and presentation; biological_process-GO:0042613; MHC class II protein complex; cellular_component	rano class II histocompatibility antigen, A beta chain-like [Perca flavescens]
Cso014004	Superscaffold12	37923916	37924842	+	K04257 olfactory receptor | (RefSeq) olfactory receptor 2AT4-like	IPR000276; G protein-coupled receptor, rhodopsin-like-IPR000725; Olfactory receptor-IPR017452; GPCR, rhodopsin-like, 7TM	Olfactory receptor {ECO:0000256|RuleBase:RU363047} OS=Larimichthys crocea (Large yellow croaker) (Pseudosciaena crocea) PE=2	Olfactory receptor 13C2 Olfactory receptor OR9-12 OS=Homo sapiens (Human) Name=OR13C2 PE=2	GO:0004930; G-protein coupled receptor activity; molecular_function-GO:0004984; olfactory receptor activity; molecular_function-GO:0007186; G-protein coupled receptor signaling pathway; biological_process-GO:0016021; integral component of membrane; cellular_component	olfactory receptor 6N2-like [Seriola lalandi dorsalis]
Cso019107	Superscaffold17	21089716	21090663	-	K04257 olfactory receptor | (RefSeq) olfactory receptor 52K1-like	IPR000276; G protein-coupled receptor, rhodopsin-like-IPR000725; Olfactory receptor-IPR017452; GPCR, rhodopsin-like, 7TM	Uncharacterized protein {ECO:0000313|Ensembl:ENSGACP00000027159} OS=Gasterosteus aculeatus (Three-spined stickleback) PE=3	Olfactory receptor 1E5 OS=Pan troglodytes (Chimpanzee) Name=OR1E5 PE=3	GO:0004930; G-protein coupled receptor activity; molecular_function-GO:0004984; olfactory receptor activity; molecular_function-GO:0007186; G-protein coupled receptor signaling pathway; biological_process-GO:0016021; integral component of membrane; cellular_component	olfactory receptor 52K1-like [Larimichthys crocea]
Cso025598	unanchor82	459443	460225	+	K12671 C-X-C motif chemokine 10 | (RefSeq) C-X-C motif chemokine 9-like	IPR001089; CXC chemokine-IPR001811; Chemokine interleukin-8-like domain	CXC chemokine {ECO:0000313|EMBL:ACD62784.1} Chemokine CXC-like protein {ECO:0000313|EMBL:ABC69048.1} OS=Scophthalmus maximus (Turbot) (Psetta maxima) PE=2	NA	GO:0005576; extracellular region; cellular_component-GO:0006955; immune response; biological_process-GO:0008009; chemokine activity; molecular_function	PREDICTED: C-X-C motif chemokine 9-like [Lates calcarifer] >XP_018524781.1 PREDICTED: C-X-C motif chemokine 9-like [Lates calcarifer]
Cso006917	Superscaffold6	32313299	32314522	+	K05051 trace amine associated receptor | (RefSeq) trace amine-associated receptor 13c-like	IPR000276; G protein-coupled receptor, rhodopsin-like-IPR017452; GPCR, rhodopsin-like, 7TM	Uncharacterized protein {ECO:0000313|Ensembl:ENSTNIP00000022568} OS=Tetraodon nigroviridis (Spotted green pufferfish) (Chelonodon nigroviridis) PE=3	Trace amine-associated receptor 1 Short=TaR-1 Short=Trace amine receptor 1 OS=Rattus norvegicus (Rat) Name=Taar1 Synonyms=Ta1, Tar1, Trar1 PE=2	GO:0004930; G-protein coupled receptor activity; molecular_function-GO:0007186; G-protein coupled receptor signaling pathway; biological_process-GO:0016021; integral component of membrane; cellular_component	trace amine-associated receptor 13c-like [Seriola lalandi dorsalis]
Cso013983	Superscaffold12	37739593	37740519	-	K04257 olfactory receptor | (RefSeq) olfactory receptor 6N2-like	IPR000276; G protein-coupled receptor, rhodopsin-like-IPR000725; Olfactory receptor-IPR017452; GPCR, rhodopsin-like, 7TM	Olfactory receptor {ECO:0000256|RuleBase:RU363047} OS=Larimichthys crocea (Large yellow croaker) (Pseudosciaena crocea) PE=2	Olfactory receptor 11H2 Olfactory receptor OR14-1 OS=Homo sapiens (Human) Name=OR11H2 Synonyms=C14orf15, OR11H2P PE=3	GO:0004930; G-protein coupled receptor activity; molecular_function-GO:0004984; olfactory receptor activity; molecular_function-GO:0007186; G-protein coupled receptor signaling pathway; biological_process-GO:0016021; integral component of membrane; cellular_component	olfactory receptor 6N2-like [Perca flavescens]
Cso013994	Superscaffold12	37841542	37842462	-	K04257 olfactory receptor | (RefSeq) olfactory receptor 2AT4-like	IPR000276; G protein-coupled receptor, rhodopsin-like-IPR000725; Olfactory receptor-IPR017452; GPCR, rhodopsin-like, 7TM	Olfactory receptor {ECO:0000256|RuleBase:RU363047} OS=Larimichthys crocea (Large yellow croaker) (Pseudosciaena crocea) PE=2	Olfactory receptor 5F1 Olfactory receptor 11-10 Short=OR11-10 Olfactory receptor OR11-167 OS=Homo sapiens (Human) Name=OR5F1 PE=2	GO:0004930; G-protein coupled receptor activity; molecular_function-GO:0004984; olfactory receptor activity; molecular_function-GO:0007186; G-protein coupled receptor signaling pathway; biological_process-GO:0016021; integral component of membrane; cellular_component	PREDICTED: olfactory receptor 6N2-like [Lates calcarifer]
Cso000009	Superscaffold1	1028424	1029941	+	no KO assigned | (RefSeq) P2X purinoceptor 7-like	IPR001429; P2X purinoreceptor	uncharacterized protein LOC106173401 {ECO:0000313|RefSeq:XP_013409982.1} OS=Lingula unguis Name=LOC106173401 {ECO:0000313|RefSeq:XP_013409982.1} PE=4	NA	GO:0001614; purinergic nucleotide receptor activity; molecular_function-GO:0004931; extracellular ATP-gated cation channel activity; molecular_function-GO:0005887; integral component of plasma membrane; cellular_component-GO:0033198; response to ATP; biological_process-GO:0098655; cation transmembrane transport; biological_process	PREDICTED: uncharacterized protein LOC109111435 [Cyprinus carpio]
Cso007259	Superscaffold7	6480446	6481228	+	K12671 C-X-C motif chemokine 10 | (RefSeq) C-X-C motif chemokine 9-like	IPR001089; CXC chemokine-IPR001811; Chemokine interleukin-8-like domain	CXC chemokine {ECO:0000313|EMBL:ACD62784.1} Chemokine CXC-like protein {ECO:0000313|EMBL:ABC69048.1} OS=Scophthalmus maximus (Turbot) (Psetta maxima) PE=2	NA	GO:0005576; extracellular region; cellular_component-GO:0006955; immune response; biological_process-GO:0008009; chemokine activity; molecular_function	PREDICTED: C-X-C motif chemokine 9-like [Lates calcarifer] >XP_018524781.1 PREDICTED: C-X-C motif chemokine 9-like [Lates calcarifer]
Cso013986	Superscaffold12	37780954	37781880	-	K04257 olfactory receptor | (RefSeq) olfactory receptor 6N2-like	IPR000276; G protein-coupled receptor, rhodopsin-like-IPR000725; Olfactory receptor-IPR017452; GPCR, rhodopsin-like, 7TM	Olfactory receptor {ECO:0000256|RuleBase:RU363047} OS=Larimichthys crocea (Large yellow croaker) (Pseudosciaena crocea) PE=2	Olfactory receptor 11H2 Olfactory receptor OR14-1 OS=Homo sapiens (Human) Name=OR11H2 Synonyms=C14orf15, OR11H2P PE=3	GO:0004930; G-protein coupled receptor activity; molecular_function-GO:0004984; olfactory receptor activity; molecular_function-GO:0007186; G-protein coupled receptor signaling pathway; biological_process-GO:0016021; integral component of membrane; cellular_component	olfactory receptor 6N2-like [Perca flavescens]
Cso013981	Superscaffold12	37715389	37716357	-	K04257 olfactory receptor | (RefSeq) olfactory receptor 51I2-like	IPR000276; G protein-coupled receptor, rhodopsin-like-IPR000725; Olfactory receptor-IPR017452; GPCR, rhodopsin-like, 7TM	Olfactory receptor {ECO:0000256|RuleBase:RU363047} OS=Larimichthys crocea (Large yellow croaker) (Pseudosciaena crocea) PE=2	Olfactory receptor 6K3 Olfactory receptor OR1-18 OS=Homo sapiens (Human) Name=OR6K3 PE=3	GO:0004930; G-protein coupled receptor activity; molecular_function-GO:0004984; olfactory receptor activity; molecular_function-GO:0007186; G-protein coupled receptor signaling pathway; biological_process-GO:0016021; integral component of membrane; cellular_component	olfactory receptor 6N1-like [Perca flavescens]
Cso022584	Superscaffold20	38152706	38153805	-	K05414 interferon alpha | (RefSeq) interferon a3-like	IPR000471; Interferon alpha/beta/delta-IPR015588; Interferon beta	Interferon d {ECO:0000313|EMBL:API68651.1} OS=Larimichthys crocea (Large yellow croaker) (Pseudosciaena crocea) PE=2	Interferon a3 {ECO:0000303|PubMed:25080482} Type I interferon 1 {ECO:0000303|PubMed:17785823} Short=rtIFN1 {ECO:0000303|PubMed:17785823} Type I interferon a3 {ECO:0000303|PubMed:25080482} Short=IFN1-a3 Precursor OS=Oncorhynchus mykiss (Rainbow trout) (Salmo gairdneri) Name=ifna3 {ECO:0000303|PubMed:25080482} PE=2	GO:0005126; cytokine receptor binding; molecular_function-GO:0005576; extracellular region; cellular_component-GO:0006952; defense response; biological_process	interferon d [Larimichthys crocea]
Cso019110	Superscaffold17	21101740	21102723	-	K04257 olfactory receptor | (RefSeq) olfactory receptor 52K1-like	IPR000276; G protein-coupled receptor, rhodopsin-like-IPR000725; Olfactory receptor-IPR017452; GPCR, rhodopsin-like, 7TM	Uncharacterized protein {ECO:0000313|Ensembl:ENSGACP00000027159} OS=Gasterosteus aculeatus (Three-spined stickleback) PE=3	Olfactory receptor 1E5 OS=Pan troglodytes (Chimpanzee) Name=OR1E5 PE=3	GO:0004930; G-protein coupled receptor activity; molecular_function-GO:0004984; olfactory receptor activity; molecular_function-GO:0007186; G-protein coupled receptor signaling pathway; biological_process-GO:0016021; integral component of membrane; cellular_component	olfactory receptor 52K1-like [Larimichthys crocea]
Cso019103	Superscaffold17	21051173	21055014	-	K04257 olfactory receptor | (RefSeq) olfactory receptor 1361-like	IPR000276; G protein-coupled receptor, rhodopsin-like-IPR000725; Olfactory receptor-IPR017452; GPCR, rhodopsin-like, 7TM	Uncharacterized protein {ECO:0000313|Ensembl:ENSTRUP00000002015} OS=Takifugu rubripes (Japanese pufferfish) (Fugu rubripes) Name=LOC101073794 {ECO:0000313|Ensembl:ENSTRUP00000002015} PE=3	Olfactory receptor 1E5 OS=Pan troglodytes (Chimpanzee) Name=OR1E5 PE=3	GO:0004930; G-protein coupled receptor activity; molecular_function-GO:0004984; olfactory receptor activity; molecular_function-GO:0007186; G-protein coupled receptor signaling pathway; biological_process-GO:0016021; integral component of membrane; cellular_component	olfactory receptor 1361-like [Seriola lalandi dorsalis]
Cso019118	Superscaffold17	21220010	21220993	-	K04257 olfactory receptor | (RefSeq) olfactory receptor 52K1-like	IPR000276; G protein-coupled receptor, rhodopsin-like-IPR000725; Olfactory receptor-IPR017452; GPCR, rhodopsin-like, 7TM	Uncharacterized protein {ECO:0000313|Ensembl:ENSGACP00000027159} OS=Gasterosteus aculeatus (Three-spined stickleback) PE=3	Olfactory receptor 4D9 Olfactory receptor OR11-253 OS=Homo sapiens (Human) Name=OR4D9 PE=3	GO:0004930; G-protein coupled receptor activity; molecular_function-GO:0004984; olfactory receptor activity; molecular_function-GO:0007186; G-protein coupled receptor signaling pathway; biological_process-GO:0016021; integral component of membrane; cellular_component	olfactory receptor 52K1-like [Larimichthys crocea]
Cso006924	Superscaffold6	32389603	32390953	+	K05051 trace amine associated receptor | (RefSeq) trace amine-associated receptor 13c-like	IPR000276; G protein-coupled receptor, rhodopsin-like-IPR017452; GPCR, rhodopsin-like, 7TM	Uncharacterized protein {ECO:0000313|Ensembl:ENSPFOP00000018589} OS=Poecilia formosa (Amazon molly) (Limia formosa) PE=3	Trace amine-associated receptor 7e Short=TaR-7e Short=Trace amine receptor 7e Trace amine receptor 14 Short=TaR-14 OS=Rattus norvegicus (Rat) Name=Taar7e Synonyms=Ta14, Tar14, Trar14 PE=3	GO:0004930; G-protein coupled receptor activity; molecular_function-GO:0007186; G-protein coupled receptor signaling pathway; biological_process-GO:0016021; integral component of membrane; cellular_component	trace amine-associated receptor 13c-like [Seriola lalandi dorsalis]
Cso019122	Superscaffold17	21258000	21258983	-	K04257 olfactory receptor | (RefSeq) olfactory receptor 52K1-like	IPR000276; G protein-coupled receptor, rhodopsin-like-IPR000725; Olfactory receptor-IPR017452; GPCR, rhodopsin-like, 7TM	Uncharacterized protein {ECO:0000313|Ensembl:ENSGACP00000027159} OS=Gasterosteus aculeatus (Three-spined stickleback) PE=3	Olfactory receptor 1361 Olfactory receptor-like protein F5 OS=Rattus norvegicus (Rat) Name=Olr1361 PE=2	GO:0004930; G-protein coupled receptor activity; molecular_function-GO:0004984; olfactory receptor activity; molecular_function-GO:0007186; G-protein coupled receptor signaling pathway; biological_process-GO:0016021; integral component of membrane; cellular_component	olfactory receptor 1-like [Larimichthys crocea]
Cso019106	Superscaffold17	21086115	21087098	-	K04257 olfactory receptor | (RefSeq) olfactory receptor 52K1-like	IPR000276; G protein-coupled receptor, rhodopsin-like-IPR000725; Olfactory receptor-IPR017452; GPCR, rhodopsin-like, 7TM	Uncharacterized protein {ECO:0000313|Ensembl:ENSGACP00000027159} OS=Gasterosteus aculeatus (Three-spined stickleback) PE=3	Olfactory receptor 1E1 OS=Pan troglodytes (Chimpanzee) Name=OR1E1 PE=3	GO:0004930; G-protein coupled receptor activity; molecular_function-GO:0004984; olfactory receptor activity; molecular_function-GO:0007186; G-protein coupled receptor signaling pathway; biological_process-GO:0016021; integral component of membrane; cellular_component	olfactory receptor 52K1-like [Larimichthys crocea]
Cso019109	Superscaffold17	21097832	21098815	-	K04257 olfactory receptor | (RefSeq) olfactory receptor 52K1-like	IPR000276; G protein-coupled receptor, rhodopsin-like-IPR000725; Olfactory receptor-IPR017452; GPCR, rhodopsin-like, 7TM	Uncharacterized protein {ECO:0000313|Ensembl:ENSGACP00000027159} OS=Gasterosteus aculeatus (Three-spined stickleback) PE=3	Olfactory receptor 4D9 Olfactory receptor OR11-253 OS=Homo sapiens (Human) Name=OR4D9 PE=3	GO:0004930; G-protein coupled receptor activity; molecular_function-GO:0004984; olfactory receptor activity; molecular_function-GO:0007186; G-protein coupled receptor signaling pathway; biological_process-GO:0016021; integral component of membrane; cellular_component	olfactory receptor 52K1-like [Larimichthys crocea]
Cso013360	Superscaffold12	12326540	12327484	-	K04257 olfactory receptor | (RefSeq) olfactory receptor 142-like	IPR000276; G protein-coupled receptor, rhodopsin-like-IPR000725; Olfactory receptor-IPR017452; GPCR, rhodopsin-like, 7TM	Olfactory receptor {ECO:0000256|RuleBase:RU363047} OS=Larimichthys crocea (Large yellow croaker) (Pseudosciaena crocea) PE=2	Olfactory receptor 10J4 OS=Homo sapiens (Human) Name=OR10J4 Synonyms=OR10J4P PE=3	GO:0004930; G-protein coupled receptor activity; molecular_function-GO:0004984; olfactory receptor activity; molecular_function-GO:0007186; G-protein coupled receptor signaling pathway; biological_process-GO:0016021; integral component of membrane; cellular_component	olfactory receptor 142-like [Seriola dumerili]
Cso025702	unanchor64	388232	396611	+	no KO assigned | (RefSeq) leukotriene B4 receptor 1-like	IPR000276; G protein-coupled receptor, rhodopsin-like-IPR017452; GPCR, rhodopsin-like, 7TM	Uncharacterized protein {ECO:0000313|Ensembl:ENSONIP00000000838} OS=Oreochromis niloticus (Nile tilapia) (Tilapia nilotica) PE=4	Apelin receptor Angiotensin receptor-like 1 G-protein coupled receptor APJ G-protein coupled receptor HG11 OS=Homo sapiens (Human) Name=APLNR Synonyms=AGTRL1, APJ PE=1	GO:0004930; G-protein coupled receptor activity; molecular_function-GO:0007186; G-protein coupled receptor signaling pathway; biological_process-GO:0016021; integral component of membrane; cellular_component	C-C chemokine receptor type 4-like [Oreochromis niloticus]
Cso013133	Superscaffold11	43633538	43659126	-	K06820 plexin A | (RefSeq) plxna3; plexin A3	IPR001627; Sema domain-IPR031148; Plexin family	Uncharacterized protein {ECO:0000313|Ensembl:ENSTNIP00000006767} OS=Tetraodon nigroviridis (Spotted green pufferfish) (Chelonodon nigroviridis) PE=4	Plexin A3 Precursor OS=Danio rerio (Zebrafish) (Brachydanio rerio) Name=plxna3 ORFNames=si:dkey-7i23.3 PE=2	GO:0005515; protein binding; molecular_function-GO:0017154; semaphorin receptor activity; molecular_function-GO:0071526; semaphorin-plexin signaling pathway; biological_process	PREDICTED: plexin-A3, partial [Stegastes partitus]
Cso008862	Superscaffold8	21658933	21662198	-	K04245 chemokine-like receptor 1 | (RefSeq) chemokine-like receptor 1	IPR000276; G protein-coupled receptor, rhodopsin-like-IPR000826; Formyl peptide receptor-related-IPR017452; GPCR, rhodopsin-like, 7TM	Uncharacterized protein {ECO:0000313|Ensembl:ENSTRUP00000038246} Fragment OS=Takifugu rubripes (Japanese pufferfish) (Fugu rubripes) Name=LOC101071508 {ECO:0000313|Ensembl:ENSTRUP00000038246} PE=3	Chemokine-like receptor 1 Short=CMKLR-1 OS=Bos taurus (Bovine) Name=CMLKR1 PE=2	GO:0004930; G-protein coupled receptor activity; molecular_function-GO:0007186; G-protein coupled receptor signaling pathway; biological_process-GO:0016021; integral component of membrane; cellular_component	chemokine-like receptor 1 [Perca flavescens]
Cso013989	Superscaffold12	37810167	37811087	-	K04257 olfactory receptor | (RefSeq) olfactory receptor 4D6-like	IPR000276; G protein-coupled receptor, rhodopsin-like-IPR000725; Olfactory receptor-IPR017452; GPCR, rhodopsin-like, 7TM	Olfactory receptor {ECO:0000256|RuleBase:RU363047} OS=Larimichthys crocea (Large yellow croaker) (Pseudosciaena crocea) PE=2	Olfactory receptor 2T27 Olfactory receptor OR1-67 OS=Homo sapiens (Human) Name=OR2T27 PE=3	GO:0004930; G-protein coupled receptor activity; molecular_function-GO:0004984; olfactory receptor activity; molecular_function-GO:0007186; G-protein coupled receptor signaling pathway; biological_process-GO:0016021; integral component of membrane; cellular_component	PREDICTED: olfactory receptor 11A1-like [Lates calcarifer]
Cso012077	Superscaffold11	7532398	7547663	-	no KO assigned | (GenBank) unnamed protein product	IPR002165; Plexin repeat-IPR031148; Plexin family	Chromosome undetermined SCAF8808, whole genome shotgun sequence {ECO:0000313|EMBL:CAF91547.1} Fragment OS=Tetraodon nigroviridis (Spotted green pufferfish) (Chelonodon nigroviridis) ORFNames=GSTENG00006367001 {ECO:0000313|EMBL:CAF91547.1} PE=4	Plexin-A2 Short=Plex 2 Short=Plexin-2 Precursor OS=Mus musculus (Mouse) Name=Plxna2 Synonyms=Kiaa0463 PE=1	GO:0017154; semaphorin receptor activity; molecular_function-GO:0071526; semaphorin-plexin signaling pathway; biological_process	unnamed protein product, partial [Tetraodon nigroviridis]
Cso010458	Superscaffold9	34006730	34007632	+	no KO assigned | (RefSeq) leukotriene B4 receptor 1-like	IPR000276; G protein-coupled receptor, rhodopsin-like-IPR017452; GPCR, rhodopsin-like, 7TM	Uncharacterized protein {ECO:0000313|Ensembl:ENSONIP00000000838} OS=Oreochromis niloticus (Nile tilapia) (Tilapia nilotica) PE=4	C-X-C chemokine receptor type 4 Short=CXC-R4 Short=CXCR-4 Fusin LCR1 Leukocyte-derived seven transmembrane domain receptor Short=LESTR Stromal cell-derived factor 1 receptor Short=SDF-1 receptor OS=Bos taurus (Bovine) Name=CXCR4 PE=2	GO:0004930; G-protein coupled receptor activity; molecular_function-GO:0007186; G-protein coupled receptor signaling pathway; biological_process-GO:0016021; integral component of membrane; cellular_component	leukotriene B4 receptor 1-like [Perca flavescens]
Cso013434	Superscaffold12	15945000	15945971	-	K04257 olfactory receptor | (RefSeq) olfactory receptor 10A3-like	IPR000276; G protein-coupled receptor, rhodopsin-like-IPR000725; Olfactory receptor-IPR017452; GPCR, rhodopsin-like, 7TM	Uncharacterized protein {ECO:0000313|Ensembl:ENSPFOP00000026264} OS=Poecilia formosa (Amazon molly) (Limia formosa) PE=3	Olfactory receptor 10J4 OS=Homo sapiens (Human) Name=OR10J4 Synonyms=OR10J4P PE=3	GO:0004930; G-protein coupled receptor activity; molecular_function-GO:0004984; olfactory receptor activity; molecular_function-GO:0007186; G-protein coupled receptor signaling pathway; biological_process-GO:0016021; integral component of membrane; cellular_component	olfactory receptor 10A3-like [Labrus bergylta]
Cso014005	Superscaffold12	37930775	37931701	+	K04257 olfactory receptor | (RefSeq) olfactory receptor 2AT4-like	IPR000276; G protein-coupled receptor, rhodopsin-like-IPR000725; Olfactory receptor-IPR017452; GPCR, rhodopsin-like, 7TM	Olfactory receptor {ECO:0000256|RuleBase:RU363047} OS=Larimichthys crocea (Large yellow croaker) (Pseudosciaena crocea) PE=2	Olfactory receptor 13C2 Olfactory receptor OR9-12 OS=Homo sapiens (Human) Name=OR13C2 PE=2	GO:0004930; G-protein coupled receptor activity; molecular_function-GO:0004984; olfactory receptor activity; molecular_function-GO:0007186; G-protein coupled receptor signaling pathway; biological_process-GO:0016021; integral component of membrane; cellular_component	olfactory receptor 6N2-like [Seriola lalandi dorsalis]
Cso025596	unanchor82	446781	447563	+	K12671 C-X-C motif chemokine 10 | (RefSeq) C-X-C motif chemokine 9-like	IPR001089; CXC chemokine-IPR001811; Chemokine interleukin-8-like domain	CXC chemokine {ECO:0000313|EMBL:ACD62784.1} Chemokine CXC-like protein {ECO:0000313|EMBL:ABC69048.1} OS=Scophthalmus maximus (Turbot) (Psetta maxima) PE=2	NA	GO:0005576; extracellular region; cellular_component-GO:0006955; immune response; biological_process-GO:0008009; chemokine activity; molecular_function	PREDICTED: C-X-C motif chemokine 9-like [Lates calcarifer] >XP_018524781.1 PREDICTED: C-X-C motif chemokine 9-like [Lates calcarifer]
Cso022116	Superscaffold20	18952357	18953214	+	no KO assigned | (RefSeq) proteinase-activated receptor 3-like	IPR000276; G protein-coupled receptor, rhodopsin-like-IPR017452; GPCR, rhodopsin-like, 7TM	Uncharacterized protein {ECO:0000313|EMBL:SBP50717.1} Fragment OS=Nothobranchius furzeri (Turquoise killifish) Name=Nfu_g_1_024669 {ECO:0000313|EMBL:SBP50717.1} PE=4	Lysophosphatidic acid receptor 4 Short=LPA receptor 4 Short=LPA-4 G-protein coupled receptor 23 P2Y purinoceptor 9 Short=P2Y9 P2Y5-like receptor Purinergic receptor 9 OS=Homo sapiens (Human) Name=LPAR4 Synonyms=GPR23, LPA4, P2RY9 PE=1	GO:0004930; G-protein coupled receptor activity; molecular_function-GO:0007186; G-protein coupled receptor signaling pathway; biological_process-GO:0016021; integral component of membrane; cellular_component	proteinase-activated receptor 3-like [Parambassis ranga]
Cso019117	Superscaffold17	21198383	21199366	-	K04257 olfactory receptor | (RefSeq) olfactory receptor 52K1-like	IPR000276; G protein-coupled receptor, rhodopsin-like-IPR000725; Olfactory receptor-IPR017452; GPCR, rhodopsin-like, 7TM	Uncharacterized protein {ECO:0000313|Ensembl:ENSGACP00000027159} OS=Gasterosteus aculeatus (Three-spined stickleback) PE=3	Olfactory receptor 1J2 HSA5 HTPCRX15 OST044 Olfactory receptor 1J3 Olfactory receptor 1J5 Olfactory receptor OR9-19 OS=Homo sapiens (Human) Name=OR1J2 Synonyms=OR1J3, OR1J5 PE=2	GO:0004930; G-protein coupled receptor activity; molecular_function-GO:0004984; olfactory receptor activity; molecular_function-GO:0007186; G-protein coupled receptor signaling pathway; biological_process-GO:0016021; integral component of membrane; cellular_component	olfactory receptor 52K1-like [Larimichthys crocea]
Cso013992	Superscaffold12	37832966	37833886	-	K04257 olfactory receptor | (RefSeq) olfactory receptor 2AT4-like	IPR000276; G protein-coupled receptor, rhodopsin-like-IPR000725; Olfactory receptor-IPR017452; GPCR, rhodopsin-like, 7TM	Olfactory receptor {ECO:0000256|RuleBase:RU363047} OS=Larimichthys crocea (Large yellow croaker) (Pseudosciaena crocea) PE=2	Olfactory receptor 11A1 Hs6M1-18 Olfactory receptor 11A2 Olfactory receptor OR6-30 OS=Homo sapiens (Human) Name=OR11A1 Synonyms=OR11A2 PE=2	GO:0004930; G-protein coupled receptor activity; molecular_function-GO:0004984; olfactory receptor activity; molecular_function-GO:0007186; G-protein coupled receptor signaling pathway; biological_process-GO:0016021; integral component of membrane; cellular_component	PREDICTED: olfactory receptor 11A1-like [Lates calcarifer]
Cso016049	Superscaffold14	32641225	32651700	-	K01323 coagulation factor XI [EC:3.4.21.27] | (RefSeq) coagulation factor XI-like	IPR000177; Apple domain-IPR003609; PAN/Apple domain-IPR035696; Coagulation factor XI	Uncharacterized protein {ECO:0000313|Ensembl:ENSXMAP00000006943} OS=Xiphophorus maculatus (Southern platyfish) (Platypoecilus maculatus) PE=4	Coagulation factor XI Short=FXI EC=3.4.21.27 Plasma thromboplastin antecedent Short=PTA Coagulation factor XIa heavy chain Coagulation factor XIa light chain Precursor OS=Bos taurus (Bovine) Name=F11 PE=1	GO:0005515; protein binding; molecular_function-GO:0005576; extracellular region; cellular_component-GO:0006508; proteolysis; biological_process-GO:0007596; blood coagulation; biological_process	PREDICTED: uncharacterized protein LOC108900366 [Lates calcarifer]
Cso019124	Superscaffold17	21284682	21285665	-	K04257 olfactory receptor | (RefSeq) olfactory receptor 1-like	IPR000276; G protein-coupled receptor, rhodopsin-like-IPR000725; Olfactory receptor-IPR017452; GPCR, rhodopsin-like, 7TM	Uncharacterized protein {ECO:0000313|Ensembl:ENSGACP00000027159} OS=Gasterosteus aculeatus (Three-spined stickleback) PE=3	Olfactory receptor 11A1 Hs6M1-18 Olfactory receptor 11A2 Olfactory receptor OR6-30 OS=Homo sapiens (Human) Name=OR11A1 Synonyms=OR11A2 PE=2	GO:0004930; G-protein coupled receptor activity; molecular_function-GO:0004984; olfactory receptor activity; molecular_function-GO:0007186; G-protein coupled receptor signaling pathway; biological_process-GO:0016021; integral component of membrane; cellular_component	olfactory receptor 1-like [Larimichthys crocea]
Cso006918	Superscaffold6	32324409	32325634	+	K05051 trace amine associated receptor | (RefSeq) trace amine-associated receptor 13c-like	IPR000276; G protein-coupled receptor, rhodopsin-like-IPR017452; GPCR, rhodopsin-like, 7TM	Uncharacterized protein {ECO:0000313|Ensembl:ENSTNIP00000022568} OS=Tetraodon nigroviridis (Spotted green pufferfish) (Chelonodon nigroviridis) PE=3	Trace amine-associated receptor 8c Short=TaR-8c Short=Trace amine receptor 8c Trace amine receptor 10 Short=TaR-10 OS=Rattus norvegicus (Rat) Name=Taar8c Synonyms=Ta10, Tar10, Trar10 PE=3	GO:0004930; G-protein coupled receptor activity; molecular_function-GO:0007186; G-protein coupled receptor signaling pathway; biological_process-GO:0016021; integral component of membrane; cellular_component	trace amine-associated receptor 13c-like [Seriola lalandi dorsalis]
Cso026008	unanchor102	155485	156342	+	no KO assigned | (RefSeq) proteinase-activated receptor 3-like	IPR000276; G protein-coupled receptor, rhodopsin-like-IPR017452; GPCR, rhodopsin-like, 7TM	Uncharacterized protein {ECO:0000313|EMBL:SBP50717.1} Fragment OS=Nothobranchius furzeri (Turquoise killifish) Name=Nfu_g_1_024669 {ECO:0000313|EMBL:SBP50717.1} PE=4	Lysophosphatidic acid receptor 4 Short=LPA receptor 4 Short=LPA-4 G-protein coupled receptor 23 P2Y purinoceptor 9 Short=P2Y9 P2Y5-like receptor Purinergic receptor 9 OS=Homo sapiens (Human) Name=LPAR4 Synonyms=GPR23, LPA4, P2RY9 PE=1	GO:0004930; G-protein coupled receptor activity; molecular_function-GO:0007186; G-protein coupled receptor signaling pathway; biological_process-GO:0016021; integral component of membrane; cellular_component	proteinase-activated receptor 3-like [Parambassis ranga]
Cso001148	Superscaffold2	1274451	1297184	-	K04608 metabotropic glutamate receptor 6/7/8 | (RefSeq) metabotropic glutamate receptor 7-like	IPR000337; GPCR, family 3-IPR001828; Receptor, ligand binding region	Uncharacterized protein {ECO:0000313|Ensembl:ENSORLP00000013651} OS=Oryzias latipes (Japanese rice fish) (Japanese killifish) PE=4	Metabotropic glutamate receptor 7 Short=mGluR7 Precursor OS=Rattus norvegicus (Rat) Name=Grm7 Synonyms=Gprc1g, Mglur7 PE=1	GO:0004930; G-protein coupled receptor activity; molecular_function-GO:0007186; G-protein coupled receptor signaling pathway; biological_process-GO:0016021; integral component of membrane; cellular_component	hypothetical protein EPR50_G00033100 [Perca flavescens]
Cso014709	Superscaffold13	21532775	21533716	-	K04257 olfactory receptor | (RefSeq) olfactory receptor 24-like	IPR000276; G protein-coupled receptor, rhodopsin-like-IPR000725; Olfactory receptor-IPR017452; GPCR, rhodopsin-like, 7TM	Olfactory receptor {ECO:0000256|RuleBase:RU363047} OS=Gasterosteus aculeatus (Three-spined stickleback) PE=3	Olfactory receptor 19 Odorant receptor M12 Olfactory receptor 140-1 OS=Mus musculus (Mouse) Name=Olfr19 Synonyms=Mor140-1 PE=3	GO:0004930; G-protein coupled receptor activity; molecular_function-GO:0004984; olfactory receptor activity; molecular_function-GO:0007186; G-protein coupled receptor signaling pathway; biological_process-GO:0016021; integral component of membrane; cellular_component	PREDICTED: putative gustatory receptor clone PTE03 [Lates calcarifer]
Cso006922	Superscaffold6	32362534	32363761	+	K05051 trace amine associated receptor | (RefSeq) trace amine-associated receptor 13c-like	IPR000276; G protein-coupled receptor, rhodopsin-like-IPR017452; GPCR, rhodopsin-like, 7TM	Uncharacterized protein {ECO:0000313|Ensembl:ENSTNIP00000022568} OS=Tetraodon nigroviridis (Spotted green pufferfish) (Chelonodon nigroviridis) PE=3	Trace amine-associated receptor 1 Short=TaR-1 Short=Trace amine receptor 1 OS=Macaca mulatta (Rhesus macaque) Name=TAAR1 Synonyms=TA1, TAR1, TRAR1 PE=3	GO:0004930; G-protein coupled receptor activity; molecular_function-GO:0007186; G-protein coupled receptor signaling pathway; biological_process-GO:0016021; integral component of membrane; cellular_component	trace amine-associated receptor 13c-like [Seriola lalandi dorsalis]
Cso025704	unanchor64	421378	425355	+	no KO assigned | (RefSeq) leukotriene B4 receptor 1-like	IPR000276; G protein-coupled receptor, rhodopsin-like-IPR017452; GPCR, rhodopsin-like, 7TM	Uncharacterized protein {ECO:0000313|Ensembl:ENSONIP00000000838} OS=Oreochromis niloticus (Nile tilapia) (Tilapia nilotica) PE=4	C-C chemokine receptor type 2 Short=C-C CKR-2 Short=CC-CKR-2 Short=CCR-2 Short=CCR2 JE/FIC receptor MCP-1 receptor OS=Mus musculus (Mouse) Name=Ccr2 Synonyms=Cmkbr2 PE=1	GO:0004930; G-protein coupled receptor activity; molecular_function-GO:0007186; G-protein coupled receptor signaling pathway; biological_process-GO:0016021; integral component of membrane; cellular_component	leukotriene B4 receptor 1-like [Perca flavescens]
Cso014706	Superscaffold13	21523134	21524108	-	K04257 olfactory receptor | (RefSeq) putative gustatory receptor clone PTE03	IPR000276; G protein-coupled receptor, rhodopsin-like-IPR000725; Olfactory receptor-IPR017452; GPCR, rhodopsin-like, 7TM	Olfactory receptor {ECO:0000256|RuleBase:RU363047} OS=Gasterosteus aculeatus (Three-spined stickleback) PE=3	Olfactory receptor 52B2 Olfactory receptor OR11-70 OS=Homo sapiens (Human) Name=OR52B2 PE=2	GO:0004930; G-protein coupled receptor activity; molecular_function-GO:0004984; olfactory receptor activity; molecular_function-GO:0007186; G-protein coupled receptor signaling pathway; biological_process-GO:0016021; integral component of membrane; cellular_component	putative gustatory receptor clone PTE03 [Perca flavescens]
Cso010460	Superscaffold9	34037103	34039660	+	no KO assigned | (RefSeq) leukotriene B4 receptor 1-like	IPR000276; G protein-coupled receptor, rhodopsin-like-IPR017452; GPCR, rhodopsin-like, 7TM	Uncharacterized protein {ECO:0000313|Ensembl:ENSONIP00000000838} OS=Oreochromis niloticus (Nile tilapia) (Tilapia nilotica) PE=4	Apelin receptor Angiotensin receptor-like 1 G-protein coupled receptor APJ MSR OS=Mus musculus (Mouse) Name=Aplnr Synonyms=Agtrl1, Apj PE=2	GO:0004930; G-protein coupled receptor activity; molecular_function-GO:0007186; G-protein coupled receptor signaling pathway; biological_process-GO:0016021; integral component of membrane; cellular_component	leukotriene B4 receptor 1-like [Perca flavescens]
Cso010457	Superscaffold9	33998974	33999882	+	no KO assigned | (RefSeq) leukotriene B4 receptor 1-like	IPR000276; G protein-coupled receptor, rhodopsin-like-IPR017452; GPCR, rhodopsin-like, 7TM	Uncharacterized protein {ECO:0000313|Ensembl:ENSONIP00000000838} OS=Oreochromis niloticus (Nile tilapia) (Tilapia nilotica) PE=4	C-C chemokine receptor type 2 Short=C-C CKR-2 Short=CC-CKR-2 Short=CCR-2 Short=CCR2 OS=Rattus norvegicus (Rat) Name=Ccr2 Synonyms=Cmkbr2 PE=2	GO:0004930; G-protein coupled receptor activity; molecular_function-GO:0007186; G-protein coupled receptor signaling pathway; biological_process-GO:0016021; integral component of membrane; cellular_component	leukotriene B4 receptor 1-like [Perca flavescens]
Cso003996	Superscaffold4	15960277	16007180	-	no KO assigned | (RefSeq) tenm2; teneurin transmembrane protein 2	IPR009471; Teneurin intracellular, N-terminal-IPR027691; Teneurin-4	Teneurin transmembrane protein 2 {ECO:0000313|EMBL:SBP56455.1} Fragment OS=Nothobranchius furzeri (Turquoise killifish) Name=TENM2 {ECO:0000313|EMBL:SBP56455.1} PE=4	Teneurin-2 Short=Ten-2 Neurestin Protein Odd Oz/ten-m homolog 2 Tenascin-M2 Short=Ten-m2 Teneurin transmembrane protein 2 Ten-2, soluble form Ten-2 intracellular domain Short=Ten-2 ICD OS=Rattus norvegicus (Rat) Name=Tenm2 Synonyms=Odz2, Tnm2 PE=1	GO:0005887; integral component of plasma membrane; cellular_component-GO:0007165; signal transduction; biological_process-GO:0016021; integral component of membrane; cellular_component-GO:0048666; neuron development; biological_process	PREDICTED: teneurin-2-like isoform X1 [Poecilia latipinna]
Cso014638	Superscaffold13	19592805	19595225	-	no KO assigned | (RefSeq) teneurin-4-like	IPR009471; Teneurin intracellular, N-terminal-IPR027691; Teneurin-4	Odd Oz/ten-m homolog 4 {ECO:0000313|EMBL:SBP30160.1} Fragment OS=Aphyosemion striatum Name=ODZ4 {ECO:0000313|EMBL:SBP30160.1} PE=4	Teneurin-4 Short=Ten-4 Protein Odd Oz/ten-m homolog 4 Tenascin-M4 Short=Ten-m4 Teneurin transmembrane protein 4 OS=Danio rerio (Zebrafish) (Brachydanio rerio) Name=tenm4 Synonyms=odz4, tnm4 PE=2	GO:0005887; integral component of plasma membrane; cellular_component-GO:0007165; signal transduction; biological_process-GO:0016021; integral component of membrane; cellular_component-GO:0048666; neuron development; biological_process	hypothetical protein CCH79_00012095 [Gambusia affinis]
Cso014703	Superscaffold13	21501957	21502895	+	K04257 olfactory receptor | (RefSeq) olfactory receptor 13G1-like	IPR000276; G protein-coupled receptor, rhodopsin-like-IPR000725; Olfactory receptor-IPR017452; GPCR, rhodopsin-like, 7TM	olfactory receptor 4D11-like {ECO:0000313|RefSeq:XP_014018899.1} OS=Salmo salar (Atlantic salmon) Name=LOC106581390 {ECO:0000313|RefSeq:XP_014018899.1} PE=3	Olfactory receptor 13G1 Olfactory receptor OR1-37 OS=Homo sapiens (Human) Name=OR13G1 PE=2	GO:0004930; G-protein coupled receptor activity; molecular_function-GO:0004984; olfactory receptor activity; molecular_function-GO:0007186; G-protein coupled receptor signaling pathway; biological_process-GO:0016021; integral component of membrane; cellular_component	PREDICTED: olfactory receptor 4D11-like [Lates calcarifer]
Cso008872	Superscaffold8	21848554	21849597	+	K04245 chemokine-like receptor 1 | (RefSeq) chemokine-like receptor 1	IPR000276; G protein-coupled receptor, rhodopsin-like-IPR000826; Formyl peptide receptor-related-IPR017452; GPCR, rhodopsin-like, 7TM	Uncharacterized protein {ECO:0000313|Ensembl:ENSTRUP00000038246} Fragment OS=Takifugu rubripes (Japanese pufferfish) (Fugu rubripes) Name=LOC101071508 {ECO:0000313|Ensembl:ENSTRUP00000038246} PE=3	Chemokine-like receptor 1 Short=CMKLR-1 OS=Bos taurus (Bovine) Name=CMLKR1 PE=2	GO:0004930; G-protein coupled receptor activity; molecular_function-GO:0007186; G-protein coupled receptor signaling pathway; biological_process-GO:0016021; integral component of membrane; cellular_component	chemokine-like receptor 1 [Perca flavescens]
Cso013429	Superscaffold12	15914532	15915470	-	K04257 olfactory receptor | (RefSeq) olfactory receptor 142-like	IPR000276; G protein-coupled receptor, rhodopsin-like-IPR000725; Olfactory receptor-IPR017452; GPCR, rhodopsin-like, 7TM	Olfactory receptor {ECO:0000256|RuleBase:RU363047} OS=Larimichthys crocea (Large yellow croaker) (Pseudosciaena crocea) PE=2	Olfactory receptor 51E1 D-GPCR G-protein coupled receptor 164 Olfactory receptor 52A3 Prostate-overexpressed G protein-coupled receptor Prostate-specific G protein-coupled receptor 2 OS=Homo sapiens (Human) Name=OR51E1 Synonyms=GPR164, OR51E1P, OR52A3P, POGR, PSGR2 PE=2	GO:0004930; G-protein coupled receptor activity; molecular_function-GO:0004984; olfactory receptor activity; molecular_function-GO:0007186; G-protein coupled receptor signaling pathway; biological_process-GO:0016021; integral component of membrane; cellular_component	olfactory receptor 2K2-like [Anabas testudineus]
Cso021815	Superscaffold20	10939249	11015585	-	no KO assigned | (RefSeq) eotaxin-like	IPR001811; Chemokine interleukin-8-like domain	C-C chemokine 2 {ECO:0000313|EMBL:AEA39657.1} OS=Epinephelus coioides (Orange-spotted grouper) (Epinephelus nebulosus) PE=2	NA	GO:0005576; extracellular region; cellular_component-GO:0006955; immune response; biological_process-GO:0008009; chemokine activity; molecular_function	C-C chemokine 2 [Epinephelus coioides]
Cso018612	Superscaffold16	41838466	41845767	-	no KO assigned | (RefSeq) interferon a3-like	IPR000471; Interferon alpha/beta/delta-IPR015588; Interferon beta	Interferon h {ECO:0000313|EMBL:API68650.1} OS=Larimichthys crocea (Large yellow croaker) (Pseudosciaena crocea) PE=2	Interferon a3 {ECO:0000303|PubMed:25080482} Type I interferon 1 {ECO:0000303|PubMed:17785823} Short=rtIFN1 {ECO:0000303|PubMed:17785823} Type I interferon a3 {ECO:0000303|PubMed:25080482} Short=IFN1-a3 Precursor OS=Oncorhynchus mykiss (Rainbow trout) (Salmo gairdneri) Name=ifna3 {ECO:0000303|PubMed:25080482} PE=2	GO:0005126; cytokine receptor binding; molecular_function-GO:0005576; extracellular region; cellular_component-GO:0006952; defense response; biological_process	type I interferon h [Siniperca chuatsi] >AVJ47968.1 type I interferon h [Siniperca chuatsi]
Cso000839	Superscaffold1	40285143	40321495	-	K06766 neogenin | (RefSeq) neo1, Neogenin; neogenin 1	IPR003598; Immunoglobulin subtype 2-IPR003599; Immunoglobulin subtype-IPR007110; Immunoglobulin-like domain-IPR013098; Immunoglobulin I-set-IPR013151; Immunoglobulin-IPR033012; Netrin receptor DCC	NEO1 {ECO:0000313|EMBL:JAO31945.1} OS=Poeciliopsis prolifica (blackstripe livebearer) Name=NEO1 {ECO:0000313|EMBL:JAO31945.1} PE=4	Neogenin Precursor; Fragment OS=Rattus norvegicus (Rat) Name=Neo1 Synonyms=Ngn PE=1	GO:0005042; netrin receptor activity; molecular_function-GO:0006915; apoptotic process; biological_process-GO:0007399; nervous system development; biological_process-GO:0007411; axon guidance; biological_process	PREDICTED: neogenin-like, partial [Notothenia coriiceps]
Cso013432	Superscaffold12	15935595	15936566	-	K04257 olfactory receptor | (RefSeq) olfactory receptor 10A3-like	IPR000276; G protein-coupled receptor, rhodopsin-like-IPR000725; Olfactory receptor-IPR017452; GPCR, rhodopsin-like, 7TM	Uncharacterized protein {ECO:0000313|Ensembl:ENSPFOP00000026264} OS=Poecilia formosa (Amazon molly) (Limia formosa) PE=3	Olfactory receptor 10A7 Olfactory receptor OR12-6 OS=Homo sapiens (Human) Name=OR10A7 PE=3	GO:0004930; G-protein coupled receptor activity; molecular_function-GO:0004984; olfactory receptor activity; molecular_function-GO:0007186; G-protein coupled receptor signaling pathway; biological_process-GO:0016021; integral component of membrane; cellular_component	olfactory receptor 10A3-like [Labrus bergylta]
Cso025599	unanchor82	476037	476892	-	K12671 C-X-C motif chemokine 10 | (RefSeq) C-X-C motif chemokine 9-like	IPR001089; CXC chemokine-IPR001811; Chemokine interleukin-8-like domain	CXC chemokine {ECO:0000313|EMBL:ACD62784.1} Chemokine CXC-like protein {ECO:0000313|EMBL:ABC69048.1} OS=Scophthalmus maximus (Turbot) (Psetta maxima) PE=2	NA	GO:0005576; extracellular region; cellular_component-GO:0006955; immune response; biological_process-GO:0008009; chemokine activity; molecular_function	PREDICTED: C-X-C motif chemokine 9-like [Lates calcarifer] >XP_018524781.1 PREDICTED: C-X-C motif chemokine 9-like [Lates calcarifer]
Cso013430	Superscaffold12	15923540	15924511	-	K04257 olfactory receptor | (RefSeq) olfactory receptor 10A3-like	IPR000276; G protein-coupled receptor, rhodopsin-like-IPR000725; Olfactory receptor-IPR017452; GPCR, rhodopsin-like, 7TM	Uncharacterized protein {ECO:0000313|Ensembl:ENSPFOP00000026264} OS=Poecilia formosa (Amazon molly) (Limia formosa) PE=3	Olfactory receptor 10J4 OS=Homo sapiens (Human) Name=OR10J4 Synonyms=OR10J4P PE=3	GO:0004930; G-protein coupled receptor activity; molecular_function-GO:0004984; olfactory receptor activity; molecular_function-GO:0007186; G-protein coupled receptor signaling pathway; biological_process-GO:0016021; integral component of membrane; cellular_component	olfactory receptor 10A3-like [Labrus bergylta]
Cso021819	Superscaffold20	11286055	11288455	-	K16062 C-C motif chemokine 21 | (RefSeq) CCL21; C-C motif chemokine 7	IPR001811; Chemokine interleukin-8-like domain	C-C chemokine 2 {ECO:0000313|EMBL:AEA39657.1} OS=Epinephelus coioides (Orange-spotted grouper) (Epinephelus nebulosus) PE=2	NA	GO:0005576; extracellular region; cellular_component-GO:0006955; immune response; biological_process-GO:0008009; chemokine activity; molecular_function	C-C chemokine 2 [Epinephelus coioides]
Cso013438	Superscaffold12	15983121	15984047	+	K04257 olfactory receptor | (RefSeq) olfactory receptor 10A6-like	IPR000276; G protein-coupled receptor, rhodopsin-like-IPR000725; Olfactory receptor-IPR017452; GPCR, rhodopsin-like, 7TM	Olfactory receptor {ECO:0000256|RuleBase:RU363047} OS=Gasterosteus aculeatus (Three-spined stickleback) PE=3	Olfactory receptor 13C8 OS=Homo sapiens (Human) Name=OR13C8 PE=3	GO:0004930; G-protein coupled receptor activity; molecular_function-GO:0004984; olfactory receptor activity; molecular_function-GO:0007186; G-protein coupled receptor signaling pathway; biological_process-GO:0016021; integral component of membrane; cellular_component	olfactory receptor 10A6-like [Larimichthys crocea]
Cso025595	unanchor82	442092	442957	-	K12671 C-X-C motif chemokine 10 | (RefSeq) C-X-C motif chemokine 9-like	IPR001089; CXC chemokine-IPR001811; Chemokine interleukin-8-like domain	CXC chemokine {ECO:0000313|EMBL:ACD62784.1} Chemokine CXC-like protein {ECO:0000313|EMBL:ABC69048.1} OS=Scophthalmus maximus (Turbot) (Psetta maxima) PE=2	NA	GO:0005576; extracellular region; cellular_component-GO:0006955; immune response; biological_process-GO:0008009; chemokine activity; molecular_function	PREDICTED: C-X-C motif chemokine 9-like [Lates calcarifer] >XP_018524781.1 PREDICTED: C-X-C motif chemokine 9-like [Lates calcarifer]
Cso022115	Superscaffold20	18949350	18950207	+	no KO assigned | (RefSeq) proteinase-activated receptor 3-like	IPR000276; G protein-coupled receptor, rhodopsin-like-IPR017452; GPCR, rhodopsin-like, 7TM	Uncharacterized protein {ECO:0000313|EMBL:SBP50717.1} Fragment OS=Nothobranchius furzeri (Turquoise killifish) Name=Nfu_g_1_024669 {ECO:0000313|EMBL:SBP50717.1} PE=4	Lysophosphatidic acid receptor 4 Short=LPA receptor 4 Short=LPA-4 G-protein coupled receptor 23 P2Y purinoceptor 9 Short=P2Y9 P2Y5-like receptor Purinergic receptor 9 OS=Homo sapiens (Human) Name=LPAR4 Synonyms=GPR23, LPA4, P2RY9 PE=1	GO:0004930; G-protein coupled receptor activity; molecular_function-GO:0007186; G-protein coupled receptor signaling pathway; biological_process-GO:0016021; integral component of membrane; cellular_component	proteinase-activated receptor 3-like [Parambassis ranga]
Cso001222	Superscaffold2	5573819	5577187	-	K06752 major histocompatibility complex, class II | (RefSeq) rano class II histocompatibility antigen, A beta chain-like	IPR000353; MHC class II, beta chain, N-terminal-IPR003597; Immunoglobulin C1-set-IPR007110; Immunoglobulin-like domain	Rano class II histocompatibility antigen, A beta chain {ECO:0000313|EMBL:KKF15359.1} OS=Larimichthys crocea (Large yellow croaker) (Pseudosciaena crocea) ORFNames=EH28_11068 {ECO:0000313|EMBL:KKF15359.1} PE=4	Rano class II histocompatibility antigen, B-1 beta chain RT1 class II histocompatibility antigen, B-1 beta chain RT1.B-beta(1) Precursor OS=Rattus norvegicus (Rat) Name=RT1-Bb PE=2	GO:0006955; immune response; biological_process-GO:0016020; membrane; cellular_component-GO:0019882; antigen processing and presentation; biological_process-GO:0042613; MHC class II protein complex; cellular_component	rano class II histocompatibility antigen, A beta chain-like [Perca flavescens]
Cso003351	Superscaffold3	36289454	36332700	-	no KO assigned | (RefSeq) teneurin-3	IPR009471; Teneurin intracellular, N-terminal-IPR027691; Teneurin-4	Teneurin-3 {ECO:0000313|EMBL:KKF23574.1} OS=Larimichthys crocea (Large yellow croaker) (Pseudosciaena crocea) ORFNames=EH28_08322 {ECO:0000313|EMBL:KKF23574.1} PE=4	Teneurin-3 Short=Ten-3 Protein Odd Oz/ten-m homolog 3 Tenascin-M3 Short=Ten-m3 Teneurin transmembrane protein 3 OS=Homo sapiens (Human) Name=TENM3 Synonyms=KIAA1455, ODZ3, TNM3 PE=2	GO:0005887; integral component of plasma membrane; cellular_component-GO:0007165; signal transduction; biological_process-GO:0016021; integral component of membrane; cellular_component-GO:0048666; neuron development; biological_process	teneurin-3-like [Perca flavescens]
Cso001383	Superscaffold2	14070481	14071380	-	K04607 metabotropic glutamate receptor 4 | (RefSeq) metabotropic glutamate receptor 4-like	IPR000337; GPCR, family 3-IPR001786; GPCR, family 3, metabotropic glutamate receptor 4-IPR001828; Receptor, ligand binding region	Metabotropic glutamate receptor 4 {ECO:0000313|EMBL:CBN80723.1} OS=Dicentrarchus labrax (European seabass) (Morone labrax) ORFNames=DLA_It01480 {ECO:0000313|EMBL:CBN80723.1} PE=3	Metabotropic glutamate receptor 4 Short=mGluR4 Precursor OS=Homo sapiens (Human) Name=GRM4 Synonyms=GPRC1D, MGLUR4 PE=2	GO:0004930; G-protein coupled receptor activity; molecular_function-GO:0007186; G-protein coupled receptor signaling pathway; biological_process-GO:0016021; integral component of membrane; cellular_component	PREDICTED: metabotropic glutamate receptor 4 [Stegastes partitus]
Cso006928	Superscaffold6	32429857	32431081	+	K05051 trace amine associated receptor | (RefSeq) trace amine-associated receptor 13c-like	IPR000276; G protein-coupled receptor, rhodopsin-like-IPR017452; GPCR, rhodopsin-like, 7TM	Uncharacterized protein {ECO:0000313|Ensembl:ENSTNIP00000022568} OS=Tetraodon nigroviridis (Spotted green pufferfish) (Chelonodon nigroviridis) PE=3	Trace amine-associated receptor 1 Short=TaR-1 Short=Trace amine receptor 1 OS=Rattus norvegicus (Rat) Name=Taar1 Synonyms=Ta1, Tar1, Trar1 PE=2	GO:0004930; G-protein coupled receptor activity; molecular_function-GO:0007186; G-protein coupled receptor signaling pathway; biological_process-GO:0016021; integral component of membrane; cellular_component	trace amine-associated receptor 13c-like [Seriola lalandi dorsalis]
Cso025617	unanchor72	108595	114746	-	K05631 atrophin-1 interacting protein 3 (BAI1-associated protein 1) | (RefSeq) membrane-associated guanylate kinase, WW and PDZ domain-containing protein 1-like	IPR001478; PDZ domain-IPR030035; Membrane-associated guanylate kinase, WW and PDZ domain-containing protein 3	Membrane-associated guanylate kinase, WW and PDZ domain-containing protein 1 {ECO:0000313|EMBL:KKF22059.1} OS=Larimichthys crocea (Large yellow croaker) (Pseudosciaena crocea) ORFNames=EH28_07528 {ECO:0000313|EMBL:KKF22059.1} PE=4	Membrane-associated guanylate kinase, WW and PDZ domain-containing protein 1 BAI1-associated protein 1 Short=BAP-1 Membrane-associated guanylate kinase inverted 1 Short=MAGI-1 OS=Mus musculus (Mouse) Name=Magi1 Synonyms=Baiap1, Bap1 PE=1	GO:0005515; protein binding; molecular_function-GO:0005911; cell-cell junction; cellular_component-GO:0007165; signal transduction; biological_process-GO:0032947; protein complex scaffold activity; molecular_function-GO:0046328; regulation of JNK cascade; biological_process	PREDICTED: membrane-associated guanylate kinase, WW and PDZ domain-containing protein 1-like [Poecilia mexicana]
Cso019114	Superscaffold17	21161310	21162257	-	K04257 olfactory receptor | (RefSeq) olfactory receptor 52K1-like	IPR000276; G protein-coupled receptor, rhodopsin-like-IPR000725; Olfactory receptor-IPR017452; GPCR, rhodopsin-like, 7TM	Uncharacterized protein {ECO:0000313|Ensembl:ENSGACP00000027159} OS=Gasterosteus aculeatus (Three-spined stickleback) PE=3	Olfactory receptor 1C1 Olfactory receptor OR1-42 Olfactory receptor TPCR27 OS=Homo sapiens (Human) Name=OR1C1 PE=2	GO:0004930; G-protein coupled receptor activity; molecular_function-GO:0004984; olfactory receptor activity; molecular_function-GO:0007186; G-protein coupled receptor signaling pathway; biological_process-GO:0016021; integral component of membrane; cellular_component	olfactory receptor 52K1-like [Larimichthys crocea]
Cso004844	Superscaffold5	6141192	6219251	-	no KO assigned | (RefSeq) uncharacterized LOC106675255	IPR002219; Protein kinase C-like, phorbol ester/diacylglycerol-binding domain	Si:dkey-51d8.9 {ECO:0000313|EMBL:SBS18274.1} OS=Nothobranchius rachovii (bluefin notho) Name=SI:DKEY-51D8.9 {ECO:0000313|EMBL:SBS18274.1} PE=4	NA	GO:0035556; intracellular signal transduction; biological_process	uncharacterized protein LOC114448636 [Parambassis ranga]
Cso022802	Superscaffold21	8350519	8355592	+	no KO assigned | (RefSeq) uncharacterized protein DDB_G0271670-like	IPR001811; Chemokine interleukin-8-like domain	C-C chemokine 1 {ECO:0000313|EMBL:AEA39656.1} OS=Epinephelus coioides (Orange-spotted grouper) (Epinephelus nebulosus) PE=2	NA	GO:0005576; extracellular region; cellular_component-GO:0006955; immune response; biological_process-GO:0008009; chemokine activity; molecular_function	C-C chemokine 1 [Epinephelus coioides]
Cso006920	Superscaffold6	32341253	32342540	+	K05051 trace amine associated receptor | (RefSeq) trace amine-associated receptor 13c-like	IPR000276; G protein-coupled receptor, rhodopsin-like-IPR017452; GPCR, rhodopsin-like, 7TM	Uncharacterized protein {ECO:0000313|Ensembl:ENSONIP00000020424} OS=Oreochromis niloticus (Nile tilapia) (Tilapia nilotica) Name=LOC100709713 {ECO:0000313|Ensembl:ENSONIP00000020424} PE=3	Trace amine-associated receptor 1 Short=TaR-1 Short=Trace amine receptor 1 OS=Rattus norvegicus (Rat) Name=Taar1 Synonyms=Ta1, Tar1, Trar1 PE=2	GO:0004930; G-protein coupled receptor activity; molecular_function-GO:0007186; G-protein coupled receptor signaling pathway; biological_process-GO:0016021; integral component of membrane; cellular_component	trace amine-associated receptor 13c-like [Seriola lalandi dorsalis]
Cso014705	Superscaffold13	21519363	21520337	-	K04257 olfactory receptor | (RefSeq) putative gustatory receptor clone PTE03	IPR000276; G protein-coupled receptor, rhodopsin-like-IPR000725; Olfactory receptor-IPR017452; GPCR, rhodopsin-like, 7TM	Olfactory receptor {ECO:0000256|RuleBase:RU363047} OS=Gasterosteus aculeatus (Three-spined stickleback) PE=3	Olfactory receptor 52B2 Olfactory receptor OR11-70 OS=Homo sapiens (Human) Name=OR52B2 PE=2	GO:0004930; G-protein coupled receptor activity; molecular_function-GO:0004984; olfactory receptor activity; molecular_function-GO:0007186; G-protein coupled receptor signaling pathway; biological_process-GO:0016021; integral component of membrane; cellular_component	putative gustatory receptor clone PTE03 [Perca flavescens]
Cso013998	Superscaffold12	37869193	37870119	+	K04257 olfactory receptor | (RefSeq) olfactory receptor 2AT4-like	IPR000276; G protein-coupled receptor, rhodopsin-like-IPR000725; Olfactory receptor-IPR017452; GPCR, rhodopsin-like, 7TM	Olfactory receptor {ECO:0000256|RuleBase:RU363047} OS=Oreochromis niloticus (Nile tilapia) (Tilapia nilotica) Name=LOC100693089 {ECO:0000313|Ensembl:ENSONIP00000025994} PE=3	Olfactory receptor 13C2 Olfactory receptor OR9-12 OS=Homo sapiens (Human) Name=OR13C2 PE=2	GO:0004930; G-protein coupled receptor activity; molecular_function-GO:0004984; olfactory receptor activity; molecular_function-GO:0007186; G-protein coupled receptor signaling pathway; biological_process-GO:0016021; integral component of membrane; cellular_component	PREDICTED: olfactory receptor 11A1-like [Lates calcarifer]
Cso013990	Superscaffold12	37814651	37823620	-	K04257 olfactory receptor | (RefSeq) olfactory receptor 2AT4-like	IPR000276; G protein-coupled receptor, rhodopsin-like-IPR000725; Olfactory receptor-IPR017452; GPCR, rhodopsin-like, 7TM	Olfactory receptor {ECO:0000256|RuleBase:RU363047} OS=Larimichthys crocea (Large yellow croaker) (Pseudosciaena crocea) PE=2	Olfactory receptor 2T27 Olfactory receptor OR1-67 OS=Homo sapiens (Human) Name=OR2T27 PE=3	GO:0004930; G-protein coupled receptor activity; molecular_function-GO:0004984; olfactory receptor activity; molecular_function-GO:0007186; G-protein coupled receptor signaling pathway; biological_process-GO:0016021; integral component of membrane; cellular_component	PREDICTED: olfactory receptor 11A1-like [Lates calcarifer]
Cso021816	Superscaffold20	11017938	11045381	+	no KO assigned | (RefSeq) cxl34b.11; uncharacterized protein LOC796252 precursor	IPR001811; Chemokine interleukin-8-like domain	C-C chemokine 2 {ECO:0000313|EMBL:AEA39657.1} OS=Epinephelus coioides (Orange-spotted grouper) (Epinephelus nebulosus) PE=2	NA	GO:0005576; extracellular region; cellular_component-GO:0006955; immune response; biological_process-GO:0008009; chemokine activity; molecular_function	C-C chemokine 2 [Epinephelus coioides]
Cso008860	Superscaffold8	21627445	21628488	-	K04245 chemokine-like receptor 1 | (RefSeq) chemokine-like receptor 1	IPR000276; G protein-coupled receptor, rhodopsin-like-IPR000826; Formyl peptide receptor-related-IPR017452; GPCR, rhodopsin-like, 7TM	Uncharacterized protein {ECO:0000313|Ensembl:ENSTRUP00000038246} Fragment OS=Takifugu rubripes (Japanese pufferfish) (Fugu rubripes) Name=LOC101071508 {ECO:0000313|Ensembl:ENSTRUP00000038246} PE=3	Chemokine-like receptor 1 Short=CMKLR-1 OS=Bos taurus (Bovine) Name=CMLKR1 PE=2	GO:0004930; G-protein coupled receptor activity; molecular_function-GO:0007186; G-protein coupled receptor signaling pathway; biological_process-GO:0016021; integral component of membrane; cellular_component	PREDICTED: chemokine-like receptor 1 [Paralichthys olivaceus]
Cso004321	Superscaffold4	25286486	25291537	+	no KO assigned | (RefSeq) teneurin-3-like	IPR009471; Teneurin intracellular, N-terminal-IPR027691; Teneurin-4	Teneurin-3 {ECO:0000313|EMBL:KKF09032.1} OS=Larimichthys crocea (Large yellow croaker) (Pseudosciaena crocea) ORFNames=EH28_11005 {ECO:0000313|EMBL:KKF09032.1} PE=4	Teneurin-3 Short=Ten-3 Protein Odd Oz/ten-m homolog 3 Tenascin-M3 Short=Ten-m3 Teneurin transmembrane protein 3 OS=Homo sapiens (Human) Name=TENM3 Synonyms=KIAA1455, ODZ3, TNM3 PE=2	GO:0005887; integral component of plasma membrane; cellular_component-GO:0007165; signal transduction; biological_process-GO:0016021; integral component of membrane; cellular_component-GO:0048666; neuron development; biological_process	teneurin-3-like [Amphiprion ocellaris]
Cso025785	unanchor128	258844	261014	+	no KO assigned | (RefSeq) membrane-associated guanylate kinase, WW and PDZ domain-containing protein 2	IPR030035; Membrane-associated guanylate kinase, WW and PDZ domain-containing protein 3	membrane-associated guanylate kinase, WW and PDZ domain-containing protein 2-like {ECO:0000313|RefSeq:XP_014063840.1} OS=Salmo salar (Atlantic salmon) Name=LOC106609492 {ECO:0000313|RefSeq:XP_014063840.1} PE=4	Membrane-associated guanylate kinase, WW and PDZ domain-containing protein 2 Atrophin-1-interacting protein 1 Short=AIP-1 Atrophin-1-interacting protein A Membrane-associated guanylate kinase inverted 2 Short=MAGI-2 OS=Homo sapiens (Human) Name=MAGI2 Synonyms=ACVRINP1, AIP1, KIAA0705 PE=1	GO:0005911; cell-cell junction; cellular_component-GO:0007165; signal transduction; biological_process-GO:0032947; protein complex scaffold activity; molecular_function-GO:0046328; regulation of JNK cascade; biological_process	hCG2023734, partial [Homo sapiens]
Cso019105	Superscaffold17	21071832	21072803	-	K04257 olfactory receptor | (RefSeq) olfactory receptor 52K1-like	IPR000276; G protein-coupled receptor, rhodopsin-like-IPR000725; Olfactory receptor-IPR017452; GPCR, rhodopsin-like, 7TM	Uncharacterized protein {ECO:0000313|Ensembl:ENSGACP00000027159} OS=Gasterosteus aculeatus (Three-spined stickleback) PE=3	Olfactory receptor 6C4 Olfactory receptor OR12-10 OS=Homo sapiens (Human) Name=OR6C4 PE=2	GO:0004930; G-protein coupled receptor activity; molecular_function-GO:0004984; olfactory receptor activity; molecular_function-GO:0007186; G-protein coupled receptor signaling pathway; biological_process-GO:0016021; integral component of membrane; cellular_component	olfactory receptor 52K1-like [Larimichthys crocea]
Cso008884	Superscaffold8	21973300	21975759	+	K04245 chemokine-like receptor 1 | (RefSeq) chemokine-like receptor 1	IPR000276; G protein-coupled receptor, rhodopsin-like-IPR000826; Formyl peptide receptor-related-IPR017452; GPCR, rhodopsin-like, 7TM	Uncharacterized protein {ECO:0000313|Ensembl:ENSXMAP00000019898} OS=Xiphophorus maculatus (Southern platyfish) (Platypoecilus maculatus) PE=3	Chemokine-like receptor 1 Short=CMKLR-1 OS=Bos taurus (Bovine) Name=CMLKR1 PE=2	GO:0004930; G-protein coupled receptor activity; molecular_function-GO:0007186; G-protein coupled receptor signaling pathway; biological_process-GO:0016021; integral component of membrane; cellular_component	chemokine-like receptor 1 isoform X1 [Perca flavescens]
Cso001978	Superscaffold2	32137963	32225428	+	K06820 plexin A | (RefSeq) plxna1; plexin-A1	IPR001627; Sema domain-IPR002165; Plexin repeat-IPR016201; PSI domain-IPR031148; Plexin family	Plexin-A1 {ECO:0000313|EMBL:EPY87409.1} OS=Camelus ferus (Wild bactrian camel) (Camelus bactrianus ferus) ORFNames=CB1_000249008 {ECO:0000313|EMBL:EPY87409.1} PE=4	Plexin-A1 Semaphorin receptor NOV Precursor OS=Homo sapiens (Human) Name=PLXNA1 Synonyms=NOV, PLXN1 PE=1	GO:0005515; protein binding; molecular_function-GO:0017154; semaphorin receptor activity; molecular_function-GO:0071526; semaphorin-plexin signaling pathway; biological_process	plexin-A1 [Camelus ferus]
Cso013985	Superscaffold12	37775555	37776481	-	K04257 olfactory receptor | (RefSeq) olfactory receptor 6N2-like	IPR000276; G protein-coupled receptor, rhodopsin-like-IPR000725; Olfactory receptor-IPR017452; GPCR, rhodopsin-like, 7TM	Olfactory receptor {ECO:0000256|RuleBase:RU363047} OS=Larimichthys crocea (Large yellow croaker) (Pseudosciaena crocea) PE=2	Olfactory receptor 11H2 Olfactory receptor OR14-1 OS=Homo sapiens (Human) Name=OR11H2 Synonyms=C14orf15, OR11H2P PE=3	GO:0004930; G-protein coupled receptor activity; molecular_function-GO:0004984; olfactory receptor activity; molecular_function-GO:0007186; G-protein coupled receptor signaling pathway; biological_process-GO:0016021; integral component of membrane; cellular_component	olfactory receptor 6N2-like [Perca flavescens]
Cso014003	Superscaffold12	37921594	37922520	-	K04257 olfactory receptor | (RefSeq) olfactory receptor 2AT4-like	IPR000276; G protein-coupled receptor, rhodopsin-like-IPR000725; Olfactory receptor-IPR017452; GPCR, rhodopsin-like, 7TM	Olfactory receptor {ECO:0000256|RuleBase:RU363047} OS=Fundulus heteroclitus (Killifish) (Mummichog) PE=3	Olfactory receptor 13C2 Olfactory receptor OR9-12 OS=Homo sapiens (Human) Name=OR13C2 PE=2	GO:0004930; G-protein coupled receptor activity; molecular_function-GO:0004984; olfactory receptor activity; molecular_function-GO:0007186; G-protein coupled receptor signaling pathway; biological_process-GO:0016021; integral component of membrane; cellular_component	PREDICTED: olfactory receptor 11A1-like [Lates calcarifer]
Cso019112	Superscaffold17	21133760	21134743	-	K04257 olfactory receptor | (RefSeq) olfactory receptor 52K1-like	IPR000276; G protein-coupled receptor, rhodopsin-like-IPR000725; Olfactory receptor-IPR017452; GPCR, rhodopsin-like, 7TM	Uncharacterized protein {ECO:0000313|Ensembl:ENSGACP00000027159} OS=Gasterosteus aculeatus (Three-spined stickleback) PE=3	Olfactory receptor 1E2 OS=Gorilla gorilla gorilla (Western lowland gorilla) Name=OR1E2 PE=3	GO:0004930; G-protein coupled receptor activity; molecular_function-GO:0004984; olfactory receptor activity; molecular_function-GO:0007186; G-protein coupled receptor signaling pathway; biological_process-GO:0016021; integral component of membrane; cellular_component	olfactory receptor 52K1-like [Larimichthys crocea]
Cso019120	Superscaffold17	21241080	21242063	-	K04257 olfactory receptor | (RefSeq) olfactory receptor 52K1-like	IPR000276; G protein-coupled receptor, rhodopsin-like-IPR000725; Olfactory receptor-IPR017452; GPCR, rhodopsin-like, 7TM	Uncharacterized protein {ECO:0000313|Ensembl:ENSGACP00000027159} OS=Gasterosteus aculeatus (Three-spined stickleback) PE=3	Olfactory receptor 1E2 OS=Gorilla gorilla gorilla (Western lowland gorilla) Name=OR1E2 PE=3	GO:0004930; G-protein coupled receptor activity; molecular_function-GO:0004984; olfactory receptor activity; molecular_function-GO:0007186; G-protein coupled receptor signaling pathway; biological_process-GO:0016021; integral component of membrane; cellular_component	olfactory receptor 52K1-like [Larimichthys crocea]
Cso013997	Superscaffold12	37859528	37860454	+	K04257 olfactory receptor | (RefSeq) olfactory receptor 6N2-like	IPR000276; G protein-coupled receptor, rhodopsin-like-IPR000725; Olfactory receptor-IPR017452; GPCR, rhodopsin-like, 7TM	Olfactory receptor {ECO:0000256|RuleBase:RU363047} OS=Oreochromis niloticus (Nile tilapia) (Tilapia nilotica) PE=3	Olfactory receptor 51E1 D-GPCR G-protein coupled receptor 164 Olfactory receptor 52A3 Prostate-overexpressed G protein-coupled receptor Prostate-specific G protein-coupled receptor 2 OS=Homo sapiens (Human) Name=OR51E1 Synonyms=GPR164, OR51E1P, OR52A3P, POGR, PSGR2 PE=2	GO:0004930; G-protein coupled receptor activity; molecular_function-GO:0004984; olfactory receptor activity; molecular_function-GO:0007186; G-protein coupled receptor signaling pathway; biological_process-GO:0016021; integral component of membrane; cellular_component	olfactory receptor 6K3-like [Perca flavescens]
Cso014001	Superscaffold12	37897597	37898523	-	K04257 olfactory receptor | (RefSeq) olfactory receptor 2AT4-like	IPR000276; G protein-coupled receptor, rhodopsin-like-IPR000725; Olfactory receptor-IPR017452; GPCR, rhodopsin-like, 7TM	Olfactory receptor {ECO:0000256|RuleBase:RU363047} OS=Oreochromis niloticus (Nile tilapia) (Tilapia nilotica) Name=LOC100694162 {ECO:0000313|Ensembl:ENSONIP00000025995} PE=3	Olfactory receptor 13C2 Olfactory receptor OR9-12 OS=Homo sapiens (Human) Name=OR13C2 PE=2	GO:0004930; G-protein coupled receptor activity; molecular_function-GO:0004984; olfactory receptor activity; molecular_function-GO:0007186; G-protein coupled receptor signaling pathway; biological_process-GO:0016021; integral component of membrane; cellular_component	olfactory receptor 6K3-like [Perca flavescens]
Cso014006	Superscaffold12	37936961	37937881	-	K04257 olfactory receptor | (RefSeq) olfactory receptor 6N2-like	IPR000276; G protein-coupled receptor, rhodopsin-like-IPR000725; Olfactory receptor-IPR017452; GPCR, rhodopsin-like, 7TM	Olfactory receptor {ECO:0000256|RuleBase:RU363047} OS=Larimichthys crocea (Large yellow croaker) (Pseudosciaena crocea) PE=2	Olfactory receptor 13C9 Olfactory receptor OR9-13 OS=Homo sapiens (Human) Name=OR13C9 PE=3	GO:0004930; G-protein coupled receptor activity; molecular_function-GO:0004984; olfactory receptor activity; molecular_function-GO:0007186; G-protein coupled receptor signaling pathway; biological_process-GO:0016021; integral component of membrane; cellular_component	olfactory receptor 6N2-like [Seriola lalandi dorsalis]
Cso006927	Superscaffold6	32423562	32424787	+	K05051 trace amine associated receptor | (RefSeq) trace amine-associated receptor 13c-like	IPR000276; G protein-coupled receptor, rhodopsin-like-IPR017452; GPCR, rhodopsin-like, 7TM	Uncharacterized protein {ECO:0000313|Ensembl:ENSTNIP00000022568} OS=Tetraodon nigroviridis (Spotted green pufferfish) (Chelonodon nigroviridis) PE=3	Trace amine-associated receptor 8c Short=TaR-8c Short=Trace amine receptor 8c Trace amine receptor 10 Short=TaR-10 OS=Rattus norvegicus (Rat) Name=Taar8c Synonyms=Ta10, Tar10, Trar10 PE=3	GO:0004930; G-protein coupled receptor activity; molecular_function-GO:0007186; G-protein coupled receptor signaling pathway; biological_process-GO:0016021; integral component of membrane; cellular_component	trace amine-associated receptor 13c-like [Seriola lalandi dorsalis]
Cso022587	Superscaffold20	38166133	38166841	+	K05414 interferon alpha | (RefSeq) interferon a3-like	IPR000471; Interferon alpha/beta/delta-IPR015588; Interferon beta	Type I interferon {ECO:0000313|EMBL:BAJ79339.1} OS=Hyporthodus septemfasciatus (Convict grouper) (Epinephelus septemfasciatus) Name=IFNI {ECO:0000313|EMBL:BAJ79339.1} PE=2	Interferon a3 {ECO:0000303|PubMed:25080482} Type I interferon 1 {ECO:0000303|PubMed:17785823} Short=rtIFN1 {ECO:0000303|PubMed:17785823} Type I interferon a3 {ECO:0000303|PubMed:25080482} Short=IFN1-a3 Precursor OS=Oncorhynchus mykiss (Rainbow trout) (Salmo gairdneri) Name=ifna3 {ECO:0000303|PubMed:25080482} PE=2	GO:0005126; cytokine receptor binding; molecular_function-GO:0005576; extracellular region; cellular_component-GO:0006952; defense response; biological_process	type I interferon [Hyporthodus septemfasciatus]
Cso014007	Superscaffold12	37939739	37949710	+	K04257 olfactory receptor | (RefSeq) olfactory receptor 2AT4-like	IPR000276; G protein-coupled receptor, rhodopsin-like-IPR000725; Olfactory receptor-IPR017452; GPCR, rhodopsin-like, 7TM	Olfactory receptor {ECO:0000256|RuleBase:RU363047} OS=Larimichthys crocea (Large yellow croaker) (Pseudosciaena crocea) PE=2	Olfactory receptor 13C2 Olfactory receptor OR9-12 OS=Homo sapiens (Human) Name=OR13C2 PE=2	GO:0004930; G-protein coupled receptor activity; molecular_function-GO:0004984; olfactory receptor activity; molecular_function-GO:0007186; G-protein coupled receptor signaling pathway; biological_process-GO:0016021; integral component of membrane; cellular_component	olfactory receptor 6N2-like [Seriola dumerili]
Cso021818	Superscaffold20	11233318	11235524	+	no KO assigned | (RefSeq) cxl34b.11; uncharacterized protein LOC796252 precursor	IPR001811; Chemokine interleukin-8-like domain	C-C chemokine 2 {ECO:0000313|EMBL:AEA39657.1} OS=Epinephelus coioides (Orange-spotted grouper) (Epinephelus nebulosus) PE=2	NA	GO:0005576; extracellular region; cellular_component-GO:0006955; immune response; biological_process-GO:0008009; chemokine activity; molecular_function	C-C chemokine 2 [Epinephelus coioides]
Cso013439	Superscaffold12	15989946	15990866	+	K04257 olfactory receptor | (RefSeq) olfactory receptor 10A6-like	IPR000276; G protein-coupled receptor, rhodopsin-like-IPR000725; Olfactory receptor-IPR017452; GPCR, rhodopsin-like, 7TM	Olfactory receptor {ECO:0000256|RuleBase:RU363047} OS=Gasterosteus aculeatus (Three-spined stickleback) PE=3	Olfactory receptor 13C8 OS=Homo sapiens (Human) Name=OR13C8 PE=3	GO:0004930; G-protein coupled receptor activity; molecular_function-GO:0004984; olfactory receptor activity; molecular_function-GO:0007186; G-protein coupled receptor signaling pathway; biological_process-GO:0016021; integral component of membrane; cellular_component	olfactory receptor 10A6-like [Larimichthys crocea]
Cso013996	Superscaffold12	37853163	37854089	+	K04257 olfactory receptor | (RefSeq) olfactory receptor 2AT4-like	IPR000276; G protein-coupled receptor, rhodopsin-like-IPR000725; Olfactory receptor-IPR017452; GPCR, rhodopsin-like, 7TM	Olfactory receptor {ECO:0000256|RuleBase:RU363047} OS=Oreochromis niloticus (Nile tilapia) (Tilapia nilotica) PE=3	Olfactory receptor 13C2 Olfactory receptor OR9-12 OS=Homo sapiens (Human) Name=OR13C2 PE=2	GO:0004930; G-protein coupled receptor activity; molecular_function-GO:0004984; olfactory receptor activity; molecular_function-GO:0007186; G-protein coupled receptor signaling pathway; biological_process-GO:0016021; integral component of membrane; cellular_component	olfactory receptor 6K3-like [Perca flavescens]
Cso013991	Superscaffold12	37827260	37828180	-	K04257 olfactory receptor | (RefSeq) olfactory receptor 2AT4-like	IPR000276; G protein-coupled receptor, rhodopsin-like-IPR000725; Olfactory receptor-IPR017452; GPCR, rhodopsin-like, 7TM	Olfactory receptor {ECO:0000256|RuleBase:RU363047} OS=Larimichthys crocea (Large yellow croaker) (Pseudosciaena crocea) PE=2	Olfactory receptor 5F1 Olfactory receptor 11-10 Short=OR11-10 Olfactory receptor OR11-167 OS=Homo sapiens (Human) Name=OR5F1 PE=2	GO:0004930; G-protein coupled receptor activity; molecular_function-GO:0004984; olfactory receptor activity; molecular_function-GO:0007186; G-protein coupled receptor signaling pathway; biological_process-GO:0016021; integral component of membrane; cellular_component	PREDICTED: olfactory receptor 11A1-like [Lates calcarifer]
Cso013993	Superscaffold12	37836970	37837890	-	K04257 olfactory receptor | (RefSeq) olfactory receptor 2AT4-like	IPR000276; G protein-coupled receptor, rhodopsin-like-IPR000725; Olfactory receptor-IPR017452; GPCR, rhodopsin-like, 7TM	Olfactory receptor {ECO:0000256|RuleBase:RU363047} OS=Larimichthys crocea (Large yellow croaker) (Pseudosciaena crocea) PE=2	Olfactory receptor-like protein DTMT OS=Canis lupus familiaris (Dog) (Canis familiaris) PE=3	GO:0004930; G-protein coupled receptor activity; molecular_function-GO:0004984; olfactory receptor activity; molecular_function-GO:0007186; G-protein coupled receptor signaling pathway; biological_process-GO:0016021; integral component of membrane; cellular_component	olfactory receptor 11A1-like [Seriola lalandi dorsalis]
Cso013984	Superscaffold12	37750069	37750995	-	K04257 olfactory receptor | (RefSeq) olfactory receptor 6N2-like	IPR000276; G protein-coupled receptor, rhodopsin-like-IPR000725; Olfactory receptor-IPR017452; GPCR, rhodopsin-like, 7TM	Olfactory receptor {ECO:0000256|RuleBase:RU363047} OS=Larimichthys crocea (Large yellow croaker) (Pseudosciaena crocea) PE=2	Olfactory receptor 11A1 Hs6M1-18 Olfactory receptor 11A2 Olfactory receptor OR6-30 OS=Homo sapiens (Human) Name=OR11A1 Synonyms=OR11A2 PE=2	GO:0004930; G-protein coupled receptor activity; molecular_function-GO:0004984; olfactory receptor activity; molecular_function-GO:0007186; G-protein coupled receptor signaling pathway; biological_process-GO:0016021; integral component of membrane; cellular_component	olfactory receptor 6N2-like [Perca flavescens]
Cso012326	Superscaffold11	15438867	15487333	-	K05631 atrophin-1 interacting protein 3 (BAI1-associated protein 1) | (RefSeq) membrane-associated guanylate kinase, WW and PDZ domain-containing protein 1-like	IPR001478; PDZ domain-IPR030035; Membrane-associated guanylate kinase, WW and PDZ domain-containing protein 3	MAGI1 {ECO:0000313|EMBL:JAO71755.1} OS=Poeciliopsis prolifica (blackstripe livebearer) Name=MAGI1 {ECO:0000313|EMBL:JAO71755.1} PE=4	Membrane-associated guanylate kinase, WW and PDZ domain-containing protein 2 Atrophin-1-interacting protein 1 Short=AIP-1 Membrane-associated guanylate kinase inverted 2 Short=MAGI-2 Synaptic-scaffolding molecule Short=S-SCAM OS=Rattus norvegicus (Rat) Name=Magi2 Synonyms=Acvrinp1, Aip1, Sscam PE=1	GO:0005515; protein binding; molecular_function-GO:0005911; cell-cell junction; cellular_component-GO:0007165; signal transduction; biological_process-GO:0032947; protein complex scaffold activity; molecular_function-GO:0046328; regulation of JNK cascade; biological_process	PREDICTED: membrane-associated guanylate kinase, WW and PDZ domain-containing protein 1-like [Poecilia mexicana]
Cso022586	Superscaffold20	38161504	38162608	-	K05414 interferon alpha | (RefSeq) interferon a3-like	IPR000471; Interferon alpha/beta/delta-IPR015588; Interferon beta	Interferon {ECO:0000313|EMBL:CBN81665.1} OS=Dicentrarchus labrax (European seabass) (Morone labrax) ORFNames=DLA_Ib05070 {ECO:0000313|EMBL:CBN81665.1} PE=3	Interferon a3 {ECO:0000303|PubMed:25080482} Type I interferon 1 {ECO:0000303|PubMed:17785823} Short=rtIFN1 {ECO:0000303|PubMed:17785823} Type I interferon a3 {ECO:0000303|PubMed:25080482} Short=IFN1-a3 Precursor OS=Oncorhynchus mykiss (Rainbow trout) (Salmo gairdneri) Name=ifna3 {ECO:0000303|PubMed:25080482} PE=2	GO:0005126; cytokine receptor binding; molecular_function-GO:0005576; extracellular region; cellular_component-GO:0006952; defense response; biological_process	type 1 interferon d, partial [Argyrosomus regius]
Cso006926	Superscaffold6	32412370	32413593	+	K05051 trace amine associated receptor | (RefSeq) trace amine-associated receptor 13c-like	IPR000276; G protein-coupled receptor, rhodopsin-like-IPR017452; GPCR, rhodopsin-like, 7TM	Uncharacterized protein {ECO:0000313|Ensembl:ENSTNIP00000022568} OS=Tetraodon nigroviridis (Spotted green pufferfish) (Chelonodon nigroviridis) PE=3	Trace amine-associated receptor 1 Short=TaR-1 Short=Trace amine receptor 1 OS=Rattus norvegicus (Rat) Name=Taar1 Synonyms=Ta1, Tar1, Trar1 PE=2	GO:0004930; G-protein coupled receptor activity; molecular_function-GO:0007186; G-protein coupled receptor signaling pathway; biological_process-GO:0016021; integral component of membrane; cellular_component	trace amine-associated receptor 13c-like [Seriola lalandi dorsalis]
Cso006921	Superscaffold6	32351874	32353161	+	K05051 trace amine associated receptor | (RefSeq) trace amine-associated receptor 13c-like	IPR000276; G protein-coupled receptor, rhodopsin-like-IPR017452; GPCR, rhodopsin-like, 7TM	Uncharacterized protein {ECO:0000313|Ensembl:ENSONIP00000020424} OS=Oreochromis niloticus (Nile tilapia) (Tilapia nilotica) Name=LOC100709713 {ECO:0000313|Ensembl:ENSONIP00000020424} PE=3	Trace amine-associated receptor 1 Short=TaR-1 Short=Trace amine receptor 1 OS=Rattus norvegicus (Rat) Name=Taar1 Synonyms=Ta1, Tar1, Trar1 PE=2	GO:0004930; G-protein coupled receptor activity; molecular_function-GO:0007186; G-protein coupled receptor signaling pathway; biological_process-GO:0016021; integral component of membrane; cellular_component	trace amine-associated receptor 13c-like [Seriola lalandi dorsalis]
Cso008859	Superscaffold8	21617957	21620815	-	K04245 chemokine-like receptor 1 | (RefSeq) chemokine-like receptor 1	IPR000276; G protein-coupled receptor, rhodopsin-like-IPR000826; Formyl peptide receptor-related-IPR017452; GPCR, rhodopsin-like, 7TM	Uncharacterized protein {ECO:0000313|Ensembl:ENSTRUP00000038246} Fragment OS=Takifugu rubripes (Japanese pufferfish) (Fugu rubripes) Name=LOC101071508 {ECO:0000313|Ensembl:ENSTRUP00000038246} PE=3	Chemokine-like receptor 1 Short=CMKLR-1 OS=Bos taurus (Bovine) Name=CMLKR1 PE=2	GO:0004930; G-protein coupled receptor activity; molecular_function-GO:0007186; G-protein coupled receptor signaling pathway; biological_process-GO:0016021; integral component of membrane; cellular_component	chemokine-like receptor 1 [Perca flavescens]
Cso025784	unanchor128	152717	158399	+	K05629 atrophin-1 interacting protein 1 | (RefSeq) magi2; membrane associated guanylate kinase, WW and PDZ domain containing 2	IPR001478; PDZ domain-IPR030036; Membrane-associated guanylate kinase, WW and PDZ domain-containing protein 2	Uncharacterized protein {ECO:0000313|Ensembl:ENSORLP00000020069} OS=Oryzias latipes (Japanese rice fish) (Japanese killifish) PE=4	Membrane-associated guanylate kinase, WW and PDZ domain-containing protein 2 Atrophin-1-interacting protein 1 Short=AIP-1 Atrophin-1-interacting protein A Membrane-associated guanylate kinase inverted 2 Short=MAGI-2 OS=Homo sapiens (Human) Name=MAGI2 Synonyms=ACVRINP1, AIP1, KIAA0705 PE=1	GO:0005515; protein binding; molecular_function-GO:0005923; bicellular tight junction; cellular_component-GO:0007165; signal transduction; biological_process-GO:0032947; protein complex scaffold activity; molecular_function	membrane-associated guanylate kinase, WW and PDZ domain-containing protein 2-like, partial [Labrus bergylta]
Cso006923	Superscaffold6	32373507	32374793	+	K05051 trace amine associated receptor | (RefSeq) trace amine-associated receptor 13c-like	IPR000276; G protein-coupled receptor, rhodopsin-like-IPR017452; GPCR, rhodopsin-like, 7TM	Uncharacterized protein {ECO:0000313|Ensembl:ENSTNIP00000022568} OS=Tetraodon nigroviridis (Spotted green pufferfish) (Chelonodon nigroviridis) PE=3	Trace amine-associated receptor 8c Short=TaR-8c Short=Trace amine receptor 8c Trace amine receptor 10 Short=TaR-10 OS=Rattus norvegicus (Rat) Name=Taar8c Synonyms=Ta10, Tar10, Trar10 PE=3	GO:0004930; G-protein coupled receptor activity; molecular_function-GO:0007186; G-protein coupled receptor signaling pathway; biological_process-GO:0016021; integral component of membrane; cellular_component	trace amine-associated receptor 13c-like [Seriola lalandi dorsalis]
Cso015610	Superscaffold14	17633588	17654235	+	no KO assigned | (RefSeq) uncharacterized LOC109139832	IPR003593; AAA+ ATPase domain-IPR003840; DNA helicase-IPR010285; DNA helicase Pif1-like-IPR025476; Helitron helicase-like domain	ATP-dependent DNA helicase {ECO:0000256|RuleBase:RU363044} EC=3.6.4.12 {ECO:0000256|RuleBase:RU363044} OS=Danio rerio (Zebrafish) (Brachydanio rerio) PE=3	ATP-dependent DNA helicase PIF1 {ECO:0000255|HAMAP-Rule:MF_03176} EC=3.6.4.12 {ECO:0000255|HAMAP-Rule:MF_03176} DNA repair and recombination helicase PIF1 {ECO:0000255|HAMAP-Rule:MF_03176} OS=Xenopus laevis (African clawed frog) Name=pif1 PE=2	GO:0000723; telomere maintenance; biological_process-GO:0003678; DNA helicase activity; molecular_function-GO:0004386; helicase activity; molecular_function-GO:0005524; ATP binding; molecular_function-GO:0006281; DNA repair; biological_process	uncharacterized protein LOC113073669 [Carassius auratus]
Cso019104	Superscaffold17	21063009	21063980	-	K04257 olfactory receptor | (RefSeq) olfactory receptor 52K1-like	IPR000276; G protein-coupled receptor, rhodopsin-like-IPR000725; Olfactory receptor-IPR017452; GPCR, rhodopsin-like, 7TM	Uncharacterized protein {ECO:0000313|Ensembl:ENSGACP00000027159} OS=Gasterosteus aculeatus (Three-spined stickleback) PE=3	Olfactory receptor 1E5 OS=Pan troglodytes (Chimpanzee) Name=OR1E5 PE=3	GO:0004930; G-protein coupled receptor activity; molecular_function-GO:0004984; olfactory receptor activity; molecular_function-GO:0007186; G-protein coupled receptor signaling pathway; biological_process-GO:0016021; integral component of membrane; cellular_component	olfactory receptor 52K1-like [Larimichthys crocea]
Cso022583	Superscaffold20	38148538	38149599	+	K05414 interferon alpha | (RefSeq) interferon a3-like	IPR000471; Interferon alpha/beta/delta-IPR015588; Interferon beta	Interferon 2 {ECO:0000313|EMBL:AGJ98284.1} OS=Epinephelus coioides (Orange-spotted grouper) (Epinephelus nebulosus) Name=IFN2 {ECO:0000313|EMBL:AGJ98284.1} PE=2	Interferon a3 {ECO:0000303|PubMed:25080482} Type I interferon 1 {ECO:0000303|PubMed:17785823} Short=rtIFN1 {ECO:0000303|PubMed:17785823} Type I interferon a3 {ECO:0000303|PubMed:25080482} Short=IFN1-a3 Precursor OS=Oncorhynchus mykiss (Rainbow trout) (Salmo gairdneri) Name=ifna3 {ECO:0000303|PubMed:25080482} PE=2	GO:0005126; cytokine receptor binding; molecular_function-GO:0005576; extracellular region; cellular_component-GO:0006952; defense response; biological_process	interferon 2 [Epinephelus coioides]
Cso006929	Superscaffold6	32448393	32449742	+	K05051 trace amine associated receptor | (RefSeq) trace amine-associated receptor 13c-like	IPR000276; G protein-coupled receptor, rhodopsin-like-IPR017452; GPCR, rhodopsin-like, 7TM	Uncharacterized protein {ECO:0000313|Ensembl:ENSPFOP00000018589} OS=Poecilia formosa (Amazon molly) (Limia formosa) PE=3	Trace amine-associated receptor 7e Short=TaR-7e Short=Trace amine receptor 7e Trace amine receptor 14 Short=TaR-14 OS=Rattus norvegicus (Rat) Name=Taar7e Synonyms=Ta14, Tar14, Trar14 PE=3	GO:0004930; G-protein coupled receptor activity; molecular_function-GO:0007186; G-protein coupled receptor signaling pathway; biological_process-GO:0016021; integral component of membrane; cellular_component	trace amine-associated receptor 13c-like [Seriola lalandi dorsalis]
Cso008873	Superscaffold8	21863263	21864609	+	K04245 chemokine-like receptor 1 | (RefSeq) chemokine-like receptor 1	IPR000276; G protein-coupled receptor, rhodopsin-like-IPR000826; Formyl peptide receptor-related-IPR017452; GPCR, rhodopsin-like, 7TM	Uncharacterized protein {ECO:0000313|Ensembl:ENSTRUP00000038246} Fragment OS=Takifugu rubripes (Japanese pufferfish) (Fugu rubripes) Name=LOC101071508 {ECO:0000313|Ensembl:ENSTRUP00000038246} PE=3	Chemokine-like receptor 1 Short=CMKLR-1 OS=Bos taurus (Bovine) Name=CMLKR1 PE=2	GO:0004930; G-protein coupled receptor activity; molecular_function-GO:0007186; G-protein coupled receptor signaling pathway; biological_process-GO:0016021; integral component of membrane; cellular_component	chemokine-like receptor 1 [Perca flavescens]
Cso014702	Superscaffold13	21493747	21494685	+	K04257 olfactory receptor | (RefSeq) olfactory receptor 13G1-like	IPR000276; G protein-coupled receptor, rhodopsin-like-IPR000725; Olfactory receptor-IPR017452; GPCR, rhodopsin-like, 7TM	olfactory receptor 4D11-like {ECO:0000313|RefSeq:XP_014018899.1} OS=Salmo salar (Atlantic salmon) Name=LOC106581390 {ECO:0000313|RefSeq:XP_014018899.1} PE=3	Olfactory receptor 13G1 Olfactory receptor OR1-37 OS=Homo sapiens (Human) Name=OR13G1 PE=2	GO:0004930; G-protein coupled receptor activity; molecular_function-GO:0004984; olfactory receptor activity; molecular_function-GO:0007186; G-protein coupled receptor signaling pathway; biological_process-GO:0016021; integral component of membrane; cellular_component	PREDICTED: olfactory receptor 4D11-like [Lates calcarifer]
Cso012210	Superscaffold11	11445097	11460161	-	no KO assigned | (GenBank) unnamed protein product	IPR000337; GPCR, family 3-IPR001786; GPCR, family 3, metabotropic glutamate receptor 4-IPR001828; Receptor, ligand binding region	Metabotropic glutamate receptor 4 {ECO:0000313|EMBL:KKF28821.1} OS=Larimichthys crocea (Large yellow croaker) (Pseudosciaena crocea) ORFNames=EH28_04840 {ECO:0000313|EMBL:KKF28821.1} PE=4	Metabotropic glutamate receptor 4 Short=mGluR4 Precursor OS=Rattus norvegicus (Rat) Name=Grm4 Synonyms=Gprc1d, Mglur4 PE=1	GO:0004930; G-protein coupled receptor activity; molecular_function-GO:0007186; G-protein coupled receptor signaling pathway; biological_process-GO:0016021; integral component of membrane; cellular_component	hypothetical protein EPR50_G00073700 [Perca flavescens]
Cso001400	Superscaffold2	14787477	14790770	+	no KO assigned | (RefSeq) membrane-associated guanylate kinase, WW and PDZ domain-containing protein 3-like	IPR001478; PDZ domain-IPR030035; Membrane-associated guanylate kinase, WW and PDZ domain-containing protein 3	Membrane associated guanylate kinase, WW and PDZ domain containing 3 {ECO:0000313|EMBL:SBP24663.1} Fragment OS=Aphyosemion striatum Name=MAGI3 {ECO:0000313|EMBL:SBP24663.1} PE=4	Membrane-associated guanylate kinase, WW and PDZ domain-containing protein 3 Membrane-associated guanylate kinase inverted 3 Short=MAGI-3 OS=Homo sapiens (Human) Name=MAGI3 Synonyms=KIAA1634 PE=1	GO:0005515; protein binding; molecular_function-GO:0005911; cell-cell junction; cellular_component-GO:0007165; signal transduction; biological_process-GO:0032947; protein complex scaffold activity; molecular_function-GO:0046328; regulation of JNK cascade; biological_process	membrane-associated guanylate kinase, WW and PDZ domain-containing protein 3-like [Amphiprion ocellaris]
Cso006689	Superscaffold6	23034350	23073382	+	no KO assigned | (RefSeq) uncharacterized LOC106675255	IPR002219; Protein kinase C-like, phorbol ester/diacylglycerol-binding domain	Si:dkey-51d8.9 {ECO:0000313|EMBL:SBQ50909.1} OS=Nothobranchius korthausae Name=SI:DKEY-51D8.9 {ECO:0000313|EMBL:SBQ50909.1} PE=4	NA	GO:0035556; intracellular signal transduction; biological_process	PREDICTED: uncharacterized protein LOC108899356 [Lates calcarifer]
Cso013433	Superscaffold12	15941483	15942403	-	K04257 olfactory receptor | (RefSeq) olfactory receptor 10A3-like	IPR000276; G protein-coupled receptor, rhodopsin-like-IPR000725; Olfactory receptor-IPR017452; GPCR, rhodopsin-like, 7TM	Uncharacterized protein {ECO:0000313|Ensembl:ENSPFOP00000026264} OS=Poecilia formosa (Amazon molly) (Limia formosa) PE=3	Olfactory receptor 24 Olfactory receptor 132-1 Olfactory receptor TPCR51 OS=Mus musculus (Mouse) Name=Olfr24 Synonyms=Mor132-1 PE=2	GO:0004930; G-protein coupled receptor activity; molecular_function-GO:0004984; olfactory receptor activity; molecular_function-GO:0007186; G-protein coupled receptor signaling pathway; biological_process-GO:0016021; integral component of membrane; cellular_component	olfactory receptor 10A3-like [Labrus bergylta]
Cso003824	Superscaffold4	8391606	8406030	-	no KO assigned | (RefSeq) uncharacterized LOC106675255	IPR002219; Protein kinase C-like, phorbol ester/diacylglycerol-binding domain	Si:dkey-51d8.9 {ECO:0000313|EMBL:SBQ50909.1} OS=Nothobranchius korthausae Name=SI:DKEY-51D8.9 {ECO:0000313|EMBL:SBQ50909.1} PE=4	NA	GO:0035556; intracellular signal transduction; biological_process	uncharacterized protein LOC114448636 [Parambassis ranga]
Cso013436	Superscaffold12	15952381	15953301	-	K04257 olfactory receptor | (RefSeq) olfactory receptor 10A3-like	IPR000276; G protein-coupled receptor, rhodopsin-like-IPR000725; Olfactory receptor-IPR017452; GPCR, rhodopsin-like, 7TM	Uncharacterized protein {ECO:0000313|Ensembl:ENSPFOP00000026264} OS=Poecilia formosa (Amazon molly) (Limia formosa) PE=3	Olfactory receptor 24 Olfactory receptor 132-1 Olfactory receptor TPCR51 OS=Mus musculus (Mouse) Name=Olfr24 Synonyms=Mor132-1 PE=2	GO:0004930; G-protein coupled receptor activity; molecular_function-GO:0004984; olfactory receptor activity; molecular_function-GO:0007186; G-protein coupled receptor signaling pathway; biological_process-GO:0016021; integral component of membrane; cellular_component	olfactory receptor 10A3-like [Labrus bergylta]
Cso013431	Superscaffold12	15929428	15930399	-	K04257 olfactory receptor | (RefSeq) olfactory receptor 10A3-like	IPR000276; G protein-coupled receptor, rhodopsin-like-IPR000725; Olfactory receptor-IPR017452; GPCR, rhodopsin-like, 7TM	Uncharacterized protein {ECO:0000313|Ensembl:ENSPFOP00000026264} OS=Poecilia formosa (Amazon molly) (Limia formosa) PE=3	Olfactory receptor 10J4 OS=Homo sapiens (Human) Name=OR10J4 Synonyms=OR10J4P PE=3	GO:0004930; G-protein coupled receptor activity; molecular_function-GO:0004984; olfactory receptor activity; molecular_function-GO:0007186; G-protein coupled receptor signaling pathway; biological_process-GO:0016021; integral component of membrane; cellular_component	olfactory receptor 10A3-like [Labrus bergylta]
Cso013999	Superscaffold12	37875502	37876428	+	K04257 olfactory receptor | (RefSeq) olfactory receptor 2AT4-like	IPR000276; G protein-coupled receptor, rhodopsin-like-IPR000725; Olfactory receptor-IPR017452; GPCR, rhodopsin-like, 7TM	Olfactory receptor {ECO:0000256|RuleBase:RU363047} OS=Oreochromis niloticus (Nile tilapia) (Tilapia nilotica) Name=LOC100693089 {ECO:0000313|Ensembl:ENSONIP00000025994} PE=3	Olfactory receptor 11G2 Olfactory receptor OR14-34 OS=Homo sapiens (Human) Name=OR11G2 PE=3	GO:0004930; G-protein coupled receptor activity; molecular_function-GO:0004984; olfactory receptor activity; molecular_function-GO:0007186; G-protein coupled receptor signaling pathway; biological_process-GO:0016021; integral component of membrane; cellular_component	PREDICTED: olfactory receptor 11A1-like [Lates calcarifer]
Cso025594	unanchor82	432221	432981	-	K12671 C-X-C motif chemokine 10 | (RefSeq) C-X-C motif chemokine 9-like	IPR001089; CXC chemokine-IPR001811; Chemokine interleukin-8-like domain	CXC chemokine {ECO:0000313|EMBL:ACD62784.1} Chemokine CXC-like protein {ECO:0000313|EMBL:ABC69048.1} OS=Scophthalmus maximus (Turbot) (Psetta maxima) PE=2	NA	GO:0005576; extracellular region; cellular_component-GO:0006955; immune response; biological_process-GO:0008009; chemokine activity; molecular_function	PREDICTED: C-X-C motif chemokine 9-like [Lates calcarifer] >XP_018524781.1 PREDICTED: C-X-C motif chemokine 9-like [Lates calcarifer]
Cso013982	Superscaffold12	37731971	37732897	-	K04257 olfactory receptor | (RefSeq) olfactory receptor 6N2-like	IPR000276; G protein-coupled receptor, rhodopsin-like-IPR000725; Olfactory receptor-IPR017452; GPCR, rhodopsin-like, 7TM	Olfactory receptor {ECO:0000256|RuleBase:RU363047} OS=Larimichthys crocea (Large yellow croaker) (Pseudosciaena crocea) PE=2	Olfactory receptor 11H2 Olfactory receptor OR14-1 OS=Homo sapiens (Human) Name=OR11H2 Synonyms=C14orf15, OR11H2P PE=3	GO:0004930; G-protein coupled receptor activity; molecular_function-GO:0004984; olfactory receptor activity; molecular_function-GO:0007186; G-protein coupled receptor signaling pathway; biological_process-GO:0016021; integral component of membrane; cellular_component	olfactory receptor 6N2-like [Perca flavescens]
Cso025736	unanchor41	346386	354711	-	K06752 major histocompatibility complex, class II | (RefSeq) rano class II histocompatibility antigen, A beta chain-like	IPR000353; MHC class II, beta chain, N-terminal-IPR003597; Immunoglobulin C1-set-IPR007110; Immunoglobulin-like domain	Rano class II histocompatibility antigen, A beta chain {ECO:0000313|EMBL:KKF15359.1} OS=Larimichthys crocea (Large yellow croaker) (Pseudosciaena crocea) ORFNames=EH28_11068 {ECO:0000313|EMBL:KKF15359.1} PE=4	Rano class II histocompatibility antigen, A beta chain RT1 class II histocompatibility antigen, A beta chain Fragment OS=Rattus norvegicus (Rat) Name=RT1-B PE=3	GO:0006955; immune response; biological_process-GO:0016020; membrane; cellular_component-GO:0019882; antigen processing and presentation; biological_process-GO:0042613; MHC class II protein complex; cellular_component	rano class II histocompatibility antigen, A beta chain-like [Perca flavescens]
Cso021817	Superscaffold20	11186618	11189295	-	NA	IPR001811; Chemokine interleukin-8-like domain	C-C chemokine 2 {ECO:0000313|EMBL:AEA39657.1} OS=Epinephelus coioides (Orange-spotted grouper) (Epinephelus nebulosus) PE=2	NA	GO:0005576; extracellular region; cellular_component-GO:0006955; immune response; biological_process-GO:0008009; chemokine activity; molecular_function	C-C chemokine 2 [Epinephelus coioides]
Cso019121	Superscaffold17	21244649	21245632	-	K04257 olfactory receptor | (RefSeq) olfactory receptor 52K1-like	IPR000276; G protein-coupled receptor, rhodopsin-like-IPR000725; Olfactory receptor-IPR017452; GPCR, rhodopsin-like, 7TM	Uncharacterized protein {ECO:0000313|Ensembl:ENSGACP00000027159} OS=Gasterosteus aculeatus (Three-spined stickleback) PE=3	Olfactory receptor 4D9 Olfactory receptor OR11-253 OS=Homo sapiens (Human) Name=OR4D9 PE=3	GO:0004930; G-protein coupled receptor activity; molecular_function-GO:0004984; olfactory receptor activity; molecular_function-GO:0007186; G-protein coupled receptor signaling pathway; biological_process-GO:0016021; integral component of membrane; cellular_component	olfactory receptor 52K1-like [Larimichthys crocea]
Cso012065	Superscaffold11	7021209	7031142	+	no KO assigned | (RefSeq) membrane-associated guanylate kinase, WW and PDZ domain-containing protein 3-like	IPR001478; PDZ domain-IPR030035; Membrane-associated guanylate kinase, WW and PDZ domain-containing protein 3	Uncharacterized protein {ECO:0000313|Ensembl:ENSONIP00000020950} OS=Oreochromis niloticus (Nile tilapia) (Tilapia nilotica) Name=LOC100709574 {ECO:0000313|Ensembl:ENSONIP00000020950} PE=4	Membrane-associated guanylate kinase, WW and PDZ domain-containing protein 3 Membrane-associated guanylate kinase inverted 3 Short=MAGI-3 OS=Mus musculus (Mouse) Name=Magi3 Synonyms=Kiaa1634 PE=1	GO:0005515; protein binding; molecular_function-GO:0005911; cell-cell junction; cellular_component-GO:0007165; signal transduction; biological_process-GO:0032947; protein complex scaffold activity; molecular_function-GO:0046328; regulation of JNK cascade; biological_process	membrane-associated guanylate kinase, WW and PDZ domain-containing protein 3 isoform X3 [Oreochromis niloticus]
Cso019102	Superscaffold17	21048262	21049245	-	K04257 olfactory receptor | (RefSeq) olfactory receptor 1361-like	IPR000276; G protein-coupled receptor, rhodopsin-like-IPR000725; Olfactory receptor-IPR017452; GPCR, rhodopsin-like, 7TM	Uncharacterized protein {ECO:0000313|Ensembl:ENSTRUP00000002015} OS=Takifugu rubripes (Japanese pufferfish) (Fugu rubripes) Name=LOC101073794 {ECO:0000313|Ensembl:ENSTRUP00000002015} PE=3	Olfactory receptor 1361 Olfactory receptor-like protein F5 OS=Rattus norvegicus (Rat) Name=Olr1361 PE=2	GO:0004930; G-protein coupled receptor activity; molecular_function-GO:0004984; olfactory receptor activity; molecular_function-GO:0007186; G-protein coupled receptor signaling pathway; biological_process-GO:0016021; integral component of membrane; cellular_component	olfactory receptor 1361-like [Seriola lalandi dorsalis]
Cso014000	Superscaffold12	37881689	37882615	-	K04257 olfactory receptor | (RefSeq) olfactory receptor 6N2-like	IPR000276; G protein-coupled receptor, rhodopsin-like-IPR000725; Olfactory receptor-IPR017452; GPCR, rhodopsin-like, 7TM	Olfactory receptor {ECO:0000256|RuleBase:RU363047} OS=Oreochromis niloticus (Nile tilapia) (Tilapia nilotica) Name=LOC100707735 {ECO:0000313|Ensembl:ENSONIP00000025992} PE=3	Olfactory receptor 11A1 Hs6M1-18 Olfactory receptor 11A2 Olfactory receptor OR6-30 OS=Homo sapiens (Human) Name=OR11A1 Synonyms=OR11A2 PE=2	GO:0004930; G-protein coupled receptor activity; molecular_function-GO:0004984; olfactory receptor activity; molecular_function-GO:0007186; G-protein coupled receptor signaling pathway; biological_process-GO:0016021; integral component of membrane; cellular_component	olfactory receptor 6K3-like [Perca flavescens]
Cso019123	Superscaffold17	21263024	21264007	-	K04257 olfactory receptor | (RefSeq) olfactory receptor 52K1-like	IPR000276; G protein-coupled receptor, rhodopsin-like-IPR000725; Olfactory receptor-IPR017452; GPCR, rhodopsin-like, 7TM	Uncharacterized protein {ECO:0000313|Ensembl:ENSGACP00000027159} OS=Gasterosteus aculeatus (Three-spined stickleback) PE=3	Olfactory receptor 1361 Olfactory receptor-like protein F5 OS=Rattus norvegicus (Rat) Name=Olr1361 PE=2	GO:0004930; G-protein coupled receptor activity; molecular_function-GO:0004984; olfactory receptor activity; molecular_function-GO:0007186; G-protein coupled receptor signaling pathway; biological_process-GO:0016021; integral component of membrane; cellular_component	olfactory receptor 52K1-like [Larimichthys crocea]
Cso025701	unanchor64	374990	375898	+	no KO assigned | (RefSeq) leukotriene B4 receptor 1-like	IPR000276; G protein-coupled receptor, rhodopsin-like-IPR017452; GPCR, rhodopsin-like, 7TM	Uncharacterized protein {ECO:0000313|Ensembl:ENSONIP00000000838} OS=Oreochromis niloticus (Nile tilapia) (Tilapia nilotica) PE=4	C3a anaphylatoxin chemotactic receptor Short=C3AR Short=C3a-R OS=Danio rerio (Zebrafish) (Brachydanio rerio) Name=c3ar1 PE=3	GO:0004930; G-protein coupled receptor activity; molecular_function-GO:0007186; G-protein coupled receptor signaling pathway; biological_process-GO:0016021; integral component of membrane; cellular_component	leukotriene B4 receptor 1-like [Perca flavescens]
Cso025703	unanchor64	403303	404211	+	no KO assigned | (RefSeq) leukotriene B4 receptor 1-like	IPR000276; G protein-coupled receptor, rhodopsin-like-IPR017452; GPCR, rhodopsin-like, 7TM	Uncharacterized protein {ECO:0000313|Ensembl:ENSONIP00000000838} OS=Oreochromis niloticus (Nile tilapia) (Tilapia nilotica) PE=4	C3a anaphylatoxin chemotactic receptor Short=C3AR Short=C3a-R OS=Danio rerio (Zebrafish) (Brachydanio rerio) Name=c3ar1 PE=3	GO:0004930; G-protein coupled receptor activity; molecular_function-GO:0007186; G-protein coupled receptor signaling pathway; biological_process-GO:0016021; integral component of membrane; cellular_component	leukotriene B4 receptor 1-like [Perca flavescens]
Cso008863	Superscaffold8	21693387	21694532	-	K04245 chemokine-like receptor 1 | (RefSeq) chemokine-like receptor 1	IPR000276; G protein-coupled receptor, rhodopsin-like-IPR000826; Formyl peptide receptor-related-IPR017452; GPCR, rhodopsin-like, 7TM	Uncharacterized protein {ECO:0000313|Ensembl:ENSTRUP00000038246} Fragment OS=Takifugu rubripes (Japanese pufferfish) (Fugu rubripes) Name=LOC101071508 {ECO:0000313|Ensembl:ENSTRUP00000038246} PE=3	Chemokine-like receptor 1 Short=CMKLR-1 OS=Bos taurus (Bovine) Name=CMLKR1 PE=2	GO:0004930; G-protein coupled receptor activity; molecular_function-GO:0007186; G-protein coupled receptor signaling pathway; biological_process-GO:0016021; integral component of membrane; cellular_component	chemokine-like receptor 1 [Perca flavescens]
Cso019115	Superscaffold17	21166072	21167055	-	K04257 olfactory receptor | (RefSeq) olfactory receptor 52K1-like	IPR000276; G protein-coupled receptor, rhodopsin-like-IPR000725; Olfactory receptor-IPR017452; GPCR, rhodopsin-like, 7TM	Uncharacterized protein {ECO:0000313|Ensembl:ENSGACP00000027159} OS=Gasterosteus aculeatus (Three-spined stickleback) PE=3	Olfactory receptor 1E2 OS=Gorilla gorilla gorilla (Western lowland gorilla) Name=OR1E2 PE=3	GO:0004930; G-protein coupled receptor activity; molecular_function-GO:0004984; olfactory receptor activity; molecular_function-GO:0007186; G-protein coupled receptor signaling pathway; biological_process-GO:0016021; integral component of membrane; cellular_component	olfactory receptor 52K1-like [Larimichthys crocea]
Cso008861	Superscaffold8	21642329	21652240	-	K04245 chemokine-like receptor 1 | (RefSeq) chemokine-like receptor 1	IPR000276; G protein-coupled receptor, rhodopsin-like-IPR000826; Formyl peptide receptor-related-IPR017452; GPCR, rhodopsin-like, 7TM	Uncharacterized protein {ECO:0000313|Ensembl:ENSTRUP00000038246} Fragment OS=Takifugu rubripes (Japanese pufferfish) (Fugu rubripes) Name=LOC101071508 {ECO:0000313|Ensembl:ENSTRUP00000038246} PE=3	Chemokine-like receptor 1 Short=CMKLR-1 OS=Bos taurus (Bovine) Name=CMLKR1 PE=2	GO:0004930; G-protein coupled receptor activity; molecular_function-GO:0007186; G-protein coupled receptor signaling pathway; biological_process-GO:0016021; integral component of membrane; cellular_component	PREDICTED: chemokine-like receptor 1 [Paralichthys olivaceus]
