# Supplementary material for: Chromosome-Level Genome Assembly and Transcriptome Comparison Analysis of Cephalopholis sonnerati and Its Related Grouper Species
Source: Biology (Basel). 2022 Jul 13;11(7):1053. doi: 10.3390/biology11071053 (PMC9312885; doi:10.3390/biology11071053)
Supplement: Supplementary file 1 [file biology-11-01053-s001.zip › Table S13. gene related to Calcium signaling pathway.xlsx]

## Sheet: 工作表1
Cso021376	Superscaffold19	28563697	28612160	-	K05208 glutamate receptor ionotropic, NMDA 1 | (RefSeq) grin1; glutamate receptor ionotropic, NMDA 1	IPR001320; Ionotropic glutamate receptor-IPR001508; Ionotropic glutamate receptor, metazoa-IPR001828; Receptor, ligand binding region-IPR018882; Calmodulin-binding domain C0, NMDA receptor, NR1 subunit-IPR019594; Ionotropic glutamate receptor, L-glutamate and glycine-binding domain	glutamate receptor ionotropic, NMDA 1 isoform X3 {ECO:0000313|RefSeq:XP_013984111.1} OS=Salmo salar (Atlantic salmon) Name=LOC106563238 {ECO:0000313|RefSeq:XP_013984111.1} PE=3	Glutamate receptor ionotropic, NMDA 1 Short=GluN1 Glutamate [NMDA] receptor subunit zeta-1 N-methyl-D-aspartate receptor 1 N-methyl-D-aspartate receptor subunit NR1 Short=NMD-R1 Precursor OS=Canis lupus familiaris (Dog) (Canis familiaris) Name=GRIN1 Synonyms=NMDAR1 PE=2	GO:0004872; receptor activity; molecular_function-GO:0004970; ionotropic glutamate receptor activity; molecular_function-GO:0005216; ion channel activity; molecular_function-GO:0005234; extracellular-glutamate-gated ion channel activity; molecular_function-GO:0006811; ion transport; biological_process-GO:0016020; membrane; cellular_component	glutamate receptor ionotropic, NMDA 1 isoform X3 [Seriola dumerili]
Cso019253	Superscaffold17	25083365	25121714	+	K04348 serine/threonine-protein phosphatase 2B catalytic subunit [EC:3.1.3.16] | (RefSeq) serine/threonine-protein phosphatase 2B catalytic subunit alpha isoform-like	IPR004843; Calcineurin-like phosphoesterase domain, ApaH type-IPR006186; Serine/threonine-specific protein phosphatase/bis(5-nucleosyl)-tetraphosphatase	Serine/threonine-protein phosphatase {ECO:0000256|RuleBase:RU004273} EC=3.1.3.16 {ECO:0000256|RuleBase:RU004273} OS=Oreochromis niloticus (Nile tilapia) (Tilapia nilotica) Name=LOC100706924 {ECO:0000313|Ensembl:ENSONIP00000006291} PE=3	Serine/threonine-protein phosphatase 2B catalytic subunit alpha isoform EC=3.1.3.16 CAM-PRP catalytic subunit Calmodulin-dependent calcineurin A subunit alpha isoform OS=Homo sapiens (Human) Name=PPP3CA Synonyms=CALNA, CNA PE=1	GO:0016787; hydrolase activity; molecular_function	serine/threonine-protein phosphatase 2B catalytic subunit alpha isoform-like isoform X1 [Perca flavescens]
Cso019663	Superscaffold17	40941814	40955122	-	K04136 adrenergic receptor alpha-1B | (RefSeq) alpha-1B adrenergic receptor	IPR000276; G protein-coupled receptor, rhodopsin-like-IPR001115; Alpha 1B adrenoceptor-IPR017452; GPCR, rhodopsin-like, 7TM	Alpha-1B adrenergic receptor {ECO:0000313|EMBL:KKF20651.1} OS=Larimichthys crocea (Large yellow croaker) (Pseudosciaena crocea) ORFNames=EH28_09095 {ECO:0000313|EMBL:KKF20651.1} PE=3	Alpha-1B adrenergic receptor Alpha-1B adrenoreceptor Short=Alpha-1B adrenoceptor OS=Mesocricetus auratus (Golden hamster) Name=ADRA1B PE=1	GO:0004930; G-protein coupled receptor activity; molecular_function-GO:0004937; alpha1-adrenergic receptor activity; molecular_function-GO:0006937; regulation of muscle contraction; biological_process-GO:0007186; G-protein coupled receptor signaling pathway; biological_process-GO:0016021; integral component of membrane; cellular_component-GO:0019229; regulation of vasoconstriction; biological_pro…	alpha-1A adrenergic receptor isoform X1 [Larimichthys crocea] >XP_019124940.1 alpha-1A adrenergic receptor isoform X1 [Larimichthys crocea]
Cso019903	Superscaffold18	10094460	10144350	-	K06268 serine/threonine-protein phosphatase 2B regulatory subunit | (RefSeq) ppp3r1; protein phosphatase 3 regulatory subunit B, alpha	IPR002048; EF-hand domain	Calcineurin subunit B type 1 {ECO:0000313|EMBL:JAQ23384.1} Fragment OS=Fundulus heteroclitus (Killifish) (Mummichog) PE=4	Calcineurin subunit B type 1 Protein phosphatase 2B regulatory subunit 1 Protein phosphatase 3 regulatory subunit B alpha isoform 1 OS=Rattus norvegicus (Rat) Name=Ppp3r1 Synonyms=Cna2, Cnb PE=1	GO:0005509; calcium ion binding; molecular_function	hypothetical protein parPi_0010269 [Paroedura picta]
Cso003923	Superscaffold4	14185286	14215278	+	K04348 serine/threonine-protein phosphatase 2B catalytic subunit [EC:3.1.3.16] | (RefSeq) serine/threonine-protein phosphatase 2B catalytic subunit alpha isoform-like	IPR004843; Calcineurin-like phosphoesterase domain, ApaH type-IPR006186; Serine/threonine-specific protein phosphatase/bis(5-nucleosyl)-tetraphosphatase	Serine/threonine-protein phosphatase {ECO:0000256|RuleBase:RU004273} EC=3.1.3.16 {ECO:0000256|RuleBase:RU004273} OS=Oreochromis niloticus (Nile tilapia) (Tilapia nilotica) Name=LOC100697276 {ECO:0000313|Ensembl:ENSONIP00000019828} PE=3	Serine/threonine-protein phosphatase 2B catalytic subunit alpha isoform EC=3.1.3.16 CAM-PRP catalytic subunit Calmodulin-dependent calcineurin A subunit alpha isoform OS=Homo sapiens (Human) Name=PPP3CA Synonyms=CALNA, CNA PE=1	GO:0016787; hydrolase activity; molecular_function	serine/threonine-protein phosphatase 2B catalytic subunit alpha isoform-like isoform X1 [Seriola dumerili] >XP_023251745.1 serine/threonine-protein phosphatase 2B catalytic subunit alpha isoform-like isoform X1 [Seriola lalandi dorsalis]
Cso019833	Superscaffold18	7093236	7095826	-	K04163 5-hydroxytryptamine receptor 7 | (RefSeq) htr7; 5-hydroxytryptamine receptor 7	IPR000276; G protein-coupled receptor, rhodopsin-like-IPR001069; 5-Hydroxytryptamine 7 receptor-IPR017452; GPCR, rhodopsin-like, 7TM	5-hydroxytryptamine receptor 7 {ECO:0000313|EMBL:KKF16185.1} OS=Larimichthys crocea (Large yellow croaker) (Pseudosciaena crocea) ORFNames=EH28_03980 {ECO:0000313|EMBL:KKF16185.1} PE=3	5-hydroxytryptamine receptor 7 Short=5-HT-7 Short=5-HT7 5-HT-X Serotonin receptor 7 OS=Mus musculus (Mouse) Name=Htr7 PE=2	GO:0004930; G-protein coupled receptor activity; molecular_function-GO:0004993; G-protein coupled serotonin receptor activity; molecular_function-GO:0006939; smooth muscle contraction; biological_process-GO:0007186; G-protein coupled receptor signaling pathway; biological_process-GO:0007268; chemical synaptic transmission; biological_process-GO:0007623; circadian rhythm; biological_process-GO:001…	PREDICTED: 5-hydroxytryptamine receptor 7 [Lates calcarifer]
Cso019917	Superscaffold18	10531092	10720179	-	K05849 solute carrier family 8 (sodium/calcium exchanger) | (RefSeq) sodium/calcium exchanger 1-like	IPR003644; Na-Ca exchanger/integrin-beta4-IPR004836; Sodium/calcium exchanger protein-IPR004837; Sodium/calcium exchanger membrane region-IPR032452; Sodium/calcium exchanger domain, C-terminal extension	Sodium/calcium exchanger 1 {ECO:0000313|EMBL:JAR52809.1} OS=Fundulus heteroclitus (Killifish) (Mummichog) PE=3	Sodium/calcium exchanger 1 Na(+)/Ca(2+)-exchange protein 1 Solute carrier family 8 member 1 Precursor OS=Rattus norvegicus (Rat) Name=Slc8a1 Synonyms=Ncx1 PE=1	GO:0005432; calcium:sodium antiporter activity; molecular_function-GO:0006816; calcium ion transport; biological_process-GO:0007154; cell communication; biological_process-GO:0016020; membrane; cellular_component-GO:0016021; integral component of membrane; cellular_component-GO:0055085; transmembrane transport; biological_process	sodium/calcium exchanger 1 [Perca flavescens]
Cso025263	Superscaffold24	10187352	10193339	+	K05085 receptor tyrosine-protein kinase erbB-4 [EC:2.7.10.1] | (RefSeq) erbb4; erb-b2 receptor tyrosine kinase 4	NA	Receptor protein-tyrosine kinase {ECO:0000256|SAAS:SAAS00593197} EC=2.7.10.1 {ECO:0000256|SAAS:SAAS00593197} OS=Larimichthys crocea (Large yellow croaker) (Pseudosciaena crocea) ORFNames=EH28_02269 {ECO:0000313|EMBL:KKF13690.1} PE=3	Receptor tyrosine-protein kinase erbB-4 EC=2.7.10.1 Proto-oncogene-like protein c-ErbB-4 Tyrosine kinase-type cell surface receptor HER4 p180erbB4 ERBB4 intracellular domain Short=4ICD Short=E4ICD s80HER4 Precursor OS=Homo sapiens (Human) Name=ERBB4 Synonyms=HER4 PE=1	NA	receptor tyrosine-protein kinase erbB-4-like [Seriola dumerili]
Cso010325	Superscaffold9	29169736	29227029	-	K04603 metabotropic glutamate receptor 1 | (RefSeq) grm1; glutamate metabotropic receptor 1	IPR000162; GPCR, family 3, metabotropic glutamate receptor-IPR000337; GPCR, family 3-IPR001256; GPCR, family 3, metabotropic glutamate receptor 1-IPR001828; Receptor, ligand binding region-IPR017978; GPCR family 3, C-terminal	Glutamate receptor, metabotropic 1a {ECO:0000313|EMBL:SBP22384.1} OS=Aphyosemion striatum Name=GRM1A {ECO:0000313|EMBL:SBP22384.1} PE=3	Metabotropic glutamate receptor 1 Short=mGluR1 Precursor OS=Homo sapiens (Human) Name=GRM1 Synonyms=GPRC1A, MGLUR1 PE=1	GO:0004930; G-protein coupled receptor activity; molecular_function-GO:0007186; G-protein coupled receptor signaling pathway; biological_process-GO:0016021; integral component of membrane; cellular_component	metabotropic glutamate receptor 1 isoform X2 [Larimichthys crocea]
Cso023432	Superscaffold21	38105035	38116468	-	K04633 guanine nucleotide-binding protein G(olf) subunit alpha | (RefSeq) guanine nucleotide-binding protein G(olf) subunit alpha	IPR000367; G-protein alpha subunit, group S-IPR001019; Guanine nucleotide binding protein (G-protein), alpha subunit	Uncharacterized protein {ECO:0000313|Ensembl:ENSTRUP00000008563} OS=Takifugu rubripes (Japanese pufferfish) (Fugu rubripes) Name=LOC101066394 {ECO:0000313|Ensembl:ENSTRUP00000008563} PE=4	Guanine nucleotide-binding protein G(olf) subunit alpha Adenylate cyclase-stimulating G alpha protein, olfactory type OS=Homo sapiens (Human) Name=GNAL PE=1	GO:0003924; GTPase activity; molecular_function-GO:0004871; signal transducer activity; molecular_function-GO:0005525; GTP binding; molecular_function-GO:0007186; G-protein coupled receptor signaling pathway; biological_process-GO:0019001; guanyl nucleotide binding; molecular_function-GO:0031683; G-protein beta/gamma-subunit complex binding; molecular_function	guanine nucleotide-binding protein G(olf) subunit alpha-like isoform X1 [Seriola lalandi dorsalis]
Cso019184	Superscaffold17	22962966	22989380	-	K04604 metabotropic glutamate receptor 5 | (RefSeq) metabotropic glutamate receptor 5-like	IPR000162; GPCR, family 3, metabotropic glutamate receptor-IPR000202; GPCR, family 3, metabotropic glutamate receptor 5-IPR000337; GPCR, family 3-IPR001828; Receptor, ligand binding region-IPR011500; GPCR, family 3, nine cysteines domain-IPR017978; GPCR family 3, C-terminal-IPR019588; Metabotropic glutamate receptor, Homer-binding domain	Uncharacterized protein {ECO:0000313|Ensembl:ENSONIP00000005933} OS=Oreochromis niloticus (Nile tilapia) (Tilapia nilotica) Name=LOC100700102 {ECO:0000313|Ensembl:ENSONIP00000005933} PE=3	Metabotropic glutamate receptor 5 Short=mGluR5 Precursor OS=Rattus norvegicus (Rat) Name=Grm5 Synonyms=Gprc1e, Mglur5 PE=1	GO:0004930; G-protein coupled receptor activity; molecular_function-GO:0007186; G-protein coupled receptor signaling pathway; biological_process-GO:0016021; integral component of membrane; cellular_component	hypothetical protein EPR50_G00138090 [Perca flavescens]
Cso003368	Superscaffold3	37592643	37646943	-	K04809 nicotinic acetylcholine receptor alpha-7 | (RefSeq) neuronal acetylcholine receptor subunit alpha-7-like	IPR002394; Nicotinic acetylcholine receptor-IPR006029; Neurotransmitter-gated ion-channel transmembrane domain-IPR006201; Neurotransmitter-gated ion-channel-IPR006202; Neurotransmitter-gated ion-channel ligand-binding domain	Neuronal acetylcholine receptor subunit alpha-7 {ECO:0000313|EMBL:KKF33508.1} OS=Larimichthys crocea (Large yellow croaker) (Pseudosciaena crocea) ORFNames=EH28_02567 {ECO:0000313|EMBL:KKF33508.1} PE=3	Neuronal acetylcholine receptor subunit alpha-7 Precursor OS=Gallus gallus (Chicken) Name=CHRNA7 PE=1	GO:0005216; ion channel activity; molecular_function-GO:0005230; extracellular ligand-gated ion channel activity; molecular_function-GO:0006811; ion transport; biological_process-GO:0016021; integral component of membrane; cellular_component-GO:0022848; acetylcholine-gated cation-selective channel activity; molecular_function-GO:0045211; postsynaptic membrane; cellular_component	PREDICTED: neuronal acetylcholine receptor subunit alpha-7-like [Lates calcarifer]
Cso018076	Superscaffold16	24319929	24366134	+	K08049 adenylate cyclase 9 [EC:4.6.1.1] | (RefSeq) adcy9; adenylate cyclase 9	IPR001054; Adenylyl cyclase class-3/4/guanylyl cyclase	Adenylate cyclase type 9 {ECO:0000313|EMBL:KKF30513.1} OS=Larimichthys crocea (Large yellow croaker) (Pseudosciaena crocea) ORFNames=EH28_06957 {ECO:0000313|EMBL:KKF30513.1} PE=3	Adenylate cyclase type 9 EC=4.6.1.1 {ECO:0000269|PubMed:11322775} ATP pyrophosphate-lyase 9 Adenylate cyclase type IX {ECO:0000303|PubMed:11322775} Adenylyl cyclase 9 OS=Gallus gallus (Chicken) Name=ADCY9 PE=1	GO:0009190; cyclic nucleotide biosynthetic process; biological_process-GO:0016849; phosphorus-oxygen lyase activity; molecular_function-GO:0035556; intracellular signal transduction; biological_process	adenylate cyclase type 9 [Perca flavescens]
Cso021276	Superscaffold19	24189704	24204112	+	K04160 5-hydroxytryptamine receptor 4 | (RefSeq) 5-hydroxytryptamine receptor 4-like	IPR000276; G protein-coupled receptor, rhodopsin-like-IPR001520; 5-Hydroxytryptamine 4 receptor-IPR017452; GPCR, rhodopsin-like, 7TM	Chromosome 4 SCAF14752, whole genome shotgun sequence {ECO:0000313|EMBL:CAG04907.1} Fragment OS=Tetraodon nigroviridis (Spotted green pufferfish) (Chelonodon nigroviridis) ORFNames=GSTENG00024765001 {ECO:0000313|EMBL:CAG04907.1} PE=3	5-hydroxytryptamine receptor 4 Short=5-HT-4 Short=5-HT4 Serotonin receptor 4 OS=Cavia porcellus (Guinea pig) Name=HTR4 PE=2	GO:0004930; G-protein coupled receptor activity; molecular_function-GO:0004993; G-protein coupled serotonin receptor activity; molecular_function-GO:0005887; integral component of plasma membrane; cellular_component-GO:0007186; G-protein coupled receptor signaling pathway; biological_process-GO:0007268; chemical synaptic transmission; biological_process-GO:0016021; integral component of membrane;…	PREDICTED: 5-hydroxytryptamine receptor 4-like [Lates calcarifer]
Cso012499	Superscaffold11	20931352	20954437	-	K05084 receptor tyrosine-protein kinase erbB-3 [EC:2.7.10.1] | (RefSeq) receptor tyrosine-protein kinase erbB-3-like	IPR000494; Receptor L-domain-IPR000719; Protein kinase domain-IPR001245; Serine-threonine/tyrosine-protein kinase, catalytic domain-IPR006212; Furin-like repeat-IPR032778; Growth factor receptor domain 4	Receptor tyrosine-protein kinase erbB-3 {ECO:0000313|EMBL:KKF21272.1} OS=Larimichthys crocea (Large yellow croaker) (Pseudosciaena crocea) ORFNames=EH28_11716 {ECO:0000313|EMBL:KKF21272.1} PE=4	Receptor tyrosine-protein kinase erbB-3 EC=2.7.10.1 Proto-oncogene-like protein c-ErbB-3 Tyrosine kinase-type cell surface receptor HER3 Precursor OS=Homo sapiens (Human) Name=ERBB3 Synonyms=HER3 PE=1	GO:0004672; protein kinase activity; molecular_function-GO:0005524; ATP binding; molecular_function-GO:0006468; protein phosphorylation; biological_process	putative receptor tyrosine-protein kinase erbB-3-like [Scophthalmus maximus]
Cso008172	Superscaffold7	36855613	36912298	-	K04515 calcium/calmodulin-dependent protein kinase (CaM kinase) II [EC:2.7.11.17] | (RefSeq) calcium/calmodulin-dependent protein kinase type II subunit gamma	IPR000719; Protein kinase domain-IPR013543; Calcium/calmodulin-dependent protein kinase II, association-domain-IPR020636; Calcium/calmodulin-dependent/calcium-dependent protein kinase	Calcium/calmodulin-dependent protein kinase type II subunit beta {ECO:0000313|EMBL:KKF33181.1} OS=Larimichthys crocea (Large yellow croaker) (Pseudosciaena crocea) ORFNames=EH28_11287 {ECO:0000313|EMBL:KKF33181.1} PE=4	Calcium/calmodulin-dependent protein kinase type II subunit beta Short=CaM kinase II subunit beta Short=CaMK-II subunit beta EC=2.7.11.17 OS=Homo sapiens (Human) Name=CAMK2B Synonyms=CAM2, CAMK2, CAMKB PE=1	GO:0004672; protein kinase activity; molecular_function-GO:0004683; calmodulin-dependent protein kinase activity; molecular_function-GO:0005516; calmodulin binding; molecular_function-GO:0005524; ATP binding; molecular_function-GO:0006468; protein phosphorylation; biological_process	PREDICTED: calcium/calmodulin-dependent protein kinase type II delta chain isoform X15 [Poecilia latipinna]
Cso018281	Superscaffold16	31106170	31106652	-	K04855 voltage-dependent calcium channel T type alpha-1H | (RefSeq) cacna1h; calcium voltage-gated channel subunit alpha1 H	NA	Voltage-dependent T-type calcium channel subunit alpha-1H {ECO:0000313|EMBL:KKF26339.1} OS=Larimichthys crocea (Large yellow croaker) (Pseudosciaena crocea) ORFNames=EH28_10960 {ECO:0000313|EMBL:KKF26339.1} PE=4	Voltage-dependent T-type calcium channel subunit alpha-1G Voltage-gated calcium channel subunit alpha Cav3.1 OS=Rattus norvegicus (Rat) Name=Cacna1g PE=1	NA	PREDICTED: collectin-12-like [Notothenia coriiceps]
Cso021708	Superscaffold20	5291463	5524703	+	K04962 ryanodine receptor 2 | (RefSeq) RYR2; ryanodine receptor 2	IPR000699; RIH (RyR and IP3R Homology) domain-IPR001870; B30.2/SPRY domain-IPR003032; Ryanodine receptor Ryr-IPR003877; SPRY domain-IPR009460; Ryanodine Receptor TM 4-6-IPR013333; Ryanodine receptor-IPR013662; RyR/IP3R Homology associated domain-IPR014821; Inositol 1,4,5-trisphosphate/ryanodine receptor-IPR015925; Ryanodine receptor-related-IPR016093; MIR motif	LOW QUALITY PROTEIN: ryanodine receptor 1 {ECO:0000313|RefSeq:XP_014379036.1} OS=Alligator sinensis (Chinese alligator) Name=RYR1 {ECO:0000313|RefSeq:XP_014379036.1} PE=4	Ryanodine receptor 2 Short=RYR-2 Short=RyR2 Short=hRYR-2 Cardiac muscle ryanodine receptor Cardiac muscle ryanodine receptor-calcium release channel Type 2 ryanodine receptor OS=Homo sapiens (Human) Name=RYR2 PE=1	GO:0005219; ryanodine-sensitive calcium-release channel activity; molecular_function-GO:0005262; calcium channel activity; molecular_function-GO:0005515; protein binding; molecular_function-GO:0006816; calcium ion transport; biological_process-GO:0006874; cellular calcium ion homeostasis; biological_process-GO:0016020; membrane; cellular_component-GO:0016021; integral component of membrane; cellu…	PREDICTED: ryanodine receptor 2 [Sinocyclocheilus rhinocerous]
Cso002266	Superscaffold2	41345881	41464991	+	K04958 inositol 1,4,5-triphosphate receptor type 1 | (RefSeq) itpr1; inositol 1,4,5-trisphosphate receptor type 1	IPR000493; Inositol 1,4,5-trisphosphate-binding protein receptor-IPR000699; RIH (RyR and IP3R Homology) domain-IPR005821; Ion transport domain-IPR013662; RyR/IP3R Homology associated domain-IPR014821; Inositol 1,4,5-trisphosphate/ryanodine receptor-IPR015925; Ryanodine receptor-related-IPR016093; MIR motif	'Inositol 1,4,5-trisphosphate receptor type 1' {ECO:0000313|EMBL:CBN80986.1} OS=Dicentrarchus labrax (European seabass) (Morone labrax) ORFNames=DLA_It04110 {ECO:0000313|EMBL:CBN80986.1} PE=4	Inositol 1,4,5-trisphosphate receptor type 1 IP3 receptor isoform 1 Short=IP3R 1 Short=InsP3R1 Type 1 inositol 1,4,5-trisphosphate receptor Short=Type 1 InsP3 receptor OS=Homo sapiens (Human) Name=ITPR1 Synonyms=INSP3R1 PE=1	GO:0005216; ion channel activity; molecular_function-GO:0005220; inositol 1,4,5-trisphosphate-sensitive calcium-release channel activity; molecular_function-GO:0005262; calcium channel activity; molecular_function-GO:0005783; endoplasmic reticulum; cellular_component-GO:0006811; ion transport; biological_process-GO:0006816; calcium ion transport; biological_process-GO:0016020; membrane; cellular_…	inositol 1,4,5-trisphosphate receptor type 1-like isoform X7 [Mastacembelus armatus]
Cso014040	Superscaffold12	38982792	39023805	-	K13755 calcium/calmodulin-dependent 3',5'-cyclic nucleotide phosphodiesterase [EC:3.1.4.17] | (RefSeq) calcium/calmodulin-dependent 3',5'-cyclic nucleotide phosphodiesterase 1A-like	IPR002073; 3'5'-cyclic nucleotide phosphodiesterase, catalytic domain-IPR003607; HD/PDEase domain-IPR013706; 3'5'-cyclic nucleotide phosphodiesterase N-terminal-IPR023088; 3'5'-cyclic nucleotide phosphodiesterase	Phosphodiesterase {ECO:0000256|RuleBase:RU363067} EC=3.1.4.- {ECO:0000256|RuleBase:RU363067} OS=Nothobranchius kuhntae (Beira killifish) Name=PDE1A {ECO:0000313|EMBL:SBR35943.1} PE=3	Calcium/calmodulin-dependent 3',5'-cyclic nucleotide phosphodiesterase 1C Short=Cam-PDE 1C EC=3.1.4.17 OS=Mus musculus (Mouse) Name=Pde1c PE=1	GO:0004114; 3',5'-cyclic-nucleotide phosphodiesterase activity; molecular_function-GO:0007165; signal transduction; biological_process-GO:0008081; phosphoric diester hydrolase activity; molecular_function	calcium/calmodulin-dependent 3',5'-cyclic nucleotide phosphodiesterase 1A [Mastacembelus armatus]
Cso001542	Superscaffold2	19884602	19955522	+	K05850 Ca2+ transporting ATPase, plasma membrane [EC:3.6.3.8] | (RefSeq) atp2b2; ATPase plasma membrane Ca2+ transporting 2	IPR004014; Cation-transporting P-type ATPase, N-terminal-IPR006068; Cation-transporting P-type ATPase, C-terminal-IPR022141; Plasma membrane calcium transporting P-type ATPase, C-terminal-IPR023214; HAD-like domain	Calcium-transporting ATPase {ECO:0000256|RuleBase:RU361146} EC=3.6.3.8 {ECO:0000256|RuleBase:RU361146} OS=Oreochromis niloticus (Nile tilapia) (Tilapia nilotica) PE=3	Plasma membrane calcium-transporting ATPase 2 Short=PMCA2 EC=3.6.3.8 Plasma membrane calcium ATPase isoform 2 Plasma membrane calcium pump isoform 2 Fragment OS=Oreochromis mossambicus (Mozambique tilapia) (Tilapia mossambica) Name=atp2b2 Synonyms=pmca PE=2	GO:0005388; calcium-transporting ATPase activity; molecular_function	plasma membrane calcium-transporting ATPase 2 isoform X4 [Mastacembelus armatus]
Cso007695	Superscaffold7	20863819	20868976	+	K05216 P2X purinoceptor 2 | (RefSeq) p2rx2; purinergic receptor P2X 2	IPR001429; P2X purinoreceptor-IPR003045; P2X2 purinoceptor	P2X purinoceptor {ECO:0000256|RuleBase:RU000681} OS=Anoplopoma fimbria (Sablefish) Name=P2RX2 {ECO:0000313|EMBL:ACQ58261.1} PE=2	P2X purinoceptor 2 Short=P2X2 ATP receptor Purinergic receptor OS=Homo sapiens (Human) Name=P2RX2 Synonyms=P2X2 PE=1	GO:0001614; purinergic nucleotide receptor activity; molecular_function-GO:0004931; extracellular ATP-gated cation channel activity; molecular_function-GO:0005216; ion channel activity; molecular_function-GO:0005524; ATP binding; molecular_function-GO:0005887; integral component of plasma membrane; cellular_component-GO:0006811; ion transport; biological_process-GO:0016020; membrane; cellular_com…	P2X purinoceptor 2 [Seriola lalandi dorsalis]
Cso018265	Superscaffold16	29976475	30128179	-	K19662 classical protein kinase C beta type [EC:2.7.11.13] | (RefSeq) prkcb; protein kinase C beta	IPR000008; C2 domain-IPR000719; Protein kinase domain-IPR000961; AGC-kinase, C-terminal-IPR002219; Protein kinase C-like, phorbol ester/diacylglycerol-binding domain-IPR017892; Protein kinase, C-terminal-IPR020454; Diacylglycerol/phorbol-ester binding	Protein kinase C {ECO:0000256|PIRNR:PIRNR000550, ECO:0000256|SAAS:SAAS00784486} EC=2.7.11.13 {ECO:0000256|PIRNR:PIRNR000550, ECO:0000256|SAAS:SAAS00784486} OS=Poecilia formosa (Amazon molly) (Limia formosa) PE=3	Protein kinase C beta type Short=PKC-B Short=PKC-beta EC=2.7.11.13 OS=Danio rerio (Zebrafish) (Brachydanio rerio) Name=prkcbb Synonyms=prkcb1 PE=2	GO:0004672; protein kinase activity; molecular_function-GO:0004674; protein serine/threonine kinase activity; molecular_function-GO:0005524; ATP binding; molecular_function-GO:0006468; protein phosphorylation; biological_process-GO:0035556; intracellular signal transduction; biological_process	protein kinase C beta type isoform X2 [Larimichthys crocea]
Cso019784	Superscaffold18	4748815	4788487	+	K05858 phosphatidylinositol phospholipase C, beta [EC:3.1.4.11] | (RefSeq) 1-phosphatidylinositol 4,5-bisphosphate phosphodiesterase beta-1-like	IPR000008; C2 domain-IPR000909; Phosphatidylinositol-specific phospholipase C, X domain-IPR001192; Phosphoinositide phospholipase C family-IPR001711; Phospholipase C, phosphatidylinositol-specific, Y domain-IPR009535; Phospholipase C-beta, conserved site-IPR014815; Phospholipase C-beta, C-terminal domain-IPR028400; 1-phosphatidylinositol 4,5-bisphosphate phosphodiesterase beta-1	Phosphoinositide phospholipase C {ECO:0000256|RuleBase:RU361133} EC=3.1.4.11 {ECO:0000256|RuleBase:RU361133} OS=Aphyosemion striatum Name=PLCB1 {ECO:0000313|EMBL:SBP21597.1} PE=4	1-phosphatidylinositol 4,5-bisphosphate phosphodiesterase beta-1 EC=3.1.4.11 PLC-154 Phosphoinositide phospholipase C-beta-1 Phospholipase C-beta-1 Short=PLC-beta-1 OS=Mus musculus (Mouse) Name=Plcb1 Synonyms=Plcb PE=1	GO:0004435; phosphatidylinositol phospholipase C activity; molecular_function-GO:0005509; calcium ion binding; molecular_function-GO:0005634; nucleus; cellular_component-GO:0005737; cytoplasm; cellular_component-GO:0006629; lipid metabolic process; biological_process-GO:0007165; signal transduction; biological_process-GO:0007420; brain development; biological_process-GO:0016042; lipid catabolic p…	1-phosphatidylinositol 4,5-bisphosphate phosphodiesterase beta-1-like [Xiphophorus couchianus]
Cso019587	Superscaffold17	39389465	39452418	-	K05853 Ca2+ transporting ATPase, sarcoplasmic/endoplasmic reticulum [EC:3.6.3.8] | (RefSeq) atp2a3; ATPase sarcoplasmic/endoplasmic reticulum Ca2+ transporting 3	IPR001757; P-type ATPase-IPR006068; Cation-transporting P-type ATPase, C-terminal-IPR023214; HAD-like domain-IPR030330; Sarcoplasmic/endoplasmic reticulum calcium ATPase 3	Calcium-transporting ATPase {ECO:0000256|RuleBase:RU361146} EC=3.6.3.8 {ECO:0000256|RuleBase:RU361146} OS=Poecilia formosa (Amazon molly) (Limia formosa) PE=3	Sarcoplasmic/endoplasmic reticulum calcium ATPase 1 Short=SERCA1 Short=SR Ca(2+)-ATPase 1 EC=3.6.3.8 Calcium pump 1 Calcium-transporting ATPase sarcoplasmic reticulum type, fast twitch skeletal muscle isoform Endoplasmic reticulum class 1/2 Ca(2+) ATPase OS=Mus musculus (Mouse) Name=Atp2a1 PE=1	GO:0005388; calcium-transporting ATPase activity; molecular_function-GO:0005524; ATP binding; molecular_function-GO:0005783; endoplasmic reticulum; cellular_component-GO:0016021; integral component of membrane; cellular_component-GO:0033017; sarcoplasmic reticulum membrane; cellular_component-GO:0070588; calcium ion transmembrane transport; biological_process	PREDICTED: sarcoplasmic/endoplasmic reticulum calcium ATPase 3 [Lates calcarifer]
Cso010108	Superscaffold9	20301621	20305826	+	K04133 muscarinic acetylcholine receptor M5 | (RefSeq) chrm5; cholinergic receptor muscarinic 5	IPR000276; G protein-coupled receptor, rhodopsin-like-IPR000502; Muscarinic acetylcholine receptor M5-IPR000995; Muscarinic acetylcholine receptor family-IPR017452; GPCR, rhodopsin-like, 7TM	Muscarinic acetylcholine receptor {ECO:0000256|RuleBase:RU361191} OS=Oreochromis niloticus (Nile tilapia) (Tilapia nilotica) Name=chrm5 {ECO:0000313|Ensembl:ENSONIP00000026714} PE=3	Muscarinic acetylcholine receptor M5 OS=Saimiri boliviensis boliviensis (Bolivian squirrel monkey) Name=CHRM5 PE=2	GO:0001696; gastric acid secretion; biological_process-GO:0004930; G-protein coupled receptor activity; molecular_function-GO:0005887; integral component of plasma membrane; cellular_component-GO:0007186; G-protein coupled receptor signaling pathway; biological_process-GO:0016021; integral component of membrane; cellular_component-GO:0016907; G-protein coupled acetylcholine receptor activity; mol…	muscarinic acetylcholine receptor M5 [Larimichthys crocea]
Cso007511	Superscaffold7	15113309	15123900	+	K04135 adrenergic receptor alpha-1A | (RefSeq) adra1a; alpha-1A adrenergic receptor	IPR000276; G protein-coupled receptor, rhodopsin-like-IPR002233; Adrenoceptor family-IPR017452; GPCR, rhodopsin-like, 7TM	Uncharacterized protein {ECO:0000313|Ensembl:ENSONIP00000013447} OS=Oreochromis niloticus (Nile tilapia) (Tilapia nilotica) Name=LOC100708890 {ECO:0000313|Ensembl:ENSONIP00000013447} PE=3	Alpha-1A adrenergic receptor Alpha-1A adrenoreceptor Short=Alpha-1A adrenoceptor MAR1 OS=Oryzias latipes (Japanese rice fish) (Japanese killifish) Name=adra1a PE=3	GO:0004930; G-protein coupled receptor activity; molecular_function-GO:0004935; adrenergic receptor activity; molecular_function-GO:0007186; G-protein coupled receptor signaling pathway; biological_process-GO:0016021; integral component of membrane; cellular_component	PREDICTED: alpha-1A adrenergic receptor [Lates calcarifer]
Cso003507	Superscaffold3	42919167	43159856	-	K04344 voltage-dependent calcium channel P/Q type alpha-1A | (RefSeq) cacna1a; calcium voltage-gated channel subunit alpha1 A	IPR002077; Voltage-dependent calcium channel, alpha-1 subunit-IPR005448; Voltage-dependent calcium channel, P/Q-type, alpha-1 A-IPR005821; Ion transport domain-IPR014873; Voltage-dependent calcium channel, alpha-1 subunit, IQ domain-IPR031649; Voltage-dependent L-type calcium channel, IQ-associated domain	Uncharacterized protein {ECO:0000313|Ensembl:ENSXMAP00000013838} OS=Xiphophorus maculatus (Southern platyfish) (Platypoecilus maculatus) PE=3	Voltage-dependent P/Q-type calcium channel subunit alpha-1A Brain calcium channel I Short=BI Calcium channel, L type, alpha-1 polypeptide isoform 4 Voltage-gated calcium channel subunit alpha Cav2.1 OS=Homo sapiens (Human) Name=CACNA1A Synonyms=CACH4, CACN3, CACNL1A4 PE=1	GO:0005216; ion channel activity; molecular_function-GO:0005245; voltage-gated calcium channel activity; molecular_function-GO:0005891; voltage-gated calcium channel complex; cellular_component-GO:0006811; ion transport; biological_process-GO:0016020; membrane; cellular_component-GO:0055085; transmembrane transport; biological_process-GO:0070588; calcium ion transmembrane transport; biological_pr…	voltage-dependent P/Q-type calcium channel subunit alpha-1A [Seriola dumerili]
Cso004564	Superscaffold4	36427246	36480272	-	K04809 nicotinic acetylcholine receptor alpha-7 | (RefSeq) neuronal acetylcholine receptor subunit alpha-7-like	IPR002394; Nicotinic acetylcholine receptor-IPR006029; Neurotransmitter-gated ion-channel transmembrane domain-IPR006201; Neurotransmitter-gated ion-channel-IPR006202; Neurotransmitter-gated ion-channel ligand-binding domain	Uncharacterized protein {ECO:0000313|EMBL:SBP21789.1} OS=Aphyosemion striatum Name=Nfu_g_1_004398 {ECO:0000313|EMBL:SBP21789.1} PE=3	Neuronal acetylcholine receptor subunit alpha-7 Precursor OS=Gallus gallus (Chicken) Name=CHRNA7 PE=1	GO:0005216; ion channel activity; molecular_function-GO:0005230; extracellular ligand-gated ion channel activity; molecular_function-GO:0006811; ion transport; biological_process-GO:0016021; integral component of membrane; cellular_component-GO:0022848; acetylcholine-gated cation-selective channel activity; molecular_function-GO:0045211; postsynaptic membrane; cellular_component	PREDICTED: neuronal acetylcholine receptor subunit alpha-7-like [Stegastes partitus]
Cso012945	Superscaffold11	36996957	37067307	+	no KO assigned | (RefSeq) ATP2B3; ATPase plasma membrane Ca2+ transporting 3	IPR006068; Cation-transporting P-type ATPase, C-terminal-IPR022141; Plasma membrane calcium transporting P-type ATPase, C-terminal-IPR030325; Plasma membrane calcium-transporting ATPase 3	Calcium-transporting ATPase {ECO:0000256|RuleBase:RU361146} EC=3.6.3.8 {ECO:0000256|RuleBase:RU361146} OS=Oreochromis niloticus (Nile tilapia) (Tilapia nilotica) Name=atp2b3 {ECO:0000313|Ensembl:ENSONIP00000000690} PE=3	Plasma membrane calcium-transporting ATPase 4 {ECO:0000305} Short=PMCA4 {ECO:0000303|PubMed:7702574, ECO:0000303|PubMed:7945253} EC=3.6.3.8 {ECO:0000250|UniProtKB:P23634} Plasma membrane calcium ATPase isoform 4 {ECO:0000303|PubMed:7702574} Plasma membrane calcium pump isoform 4 {ECO:0000303|PubMed:7945253} OS=Rattus norvegicus (Rat) Name=Atp2b4 {ECO:0000312|RGD:621305} PE=1	GO:0005388; calcium-transporting ATPase activity; molecular_function	LOW QUALITY PROTEIN: plasma membrane calcium-transporting ATPase 3 [Oreochromis niloticus]
Cso019527	Superscaffold17	36878361	36906148	-	K05849 solute carrier family 8 (sodium/calcium exchanger) | (RefSeq) sodium/calcium exchanger 1-like	IPR003644; Na-Ca exchanger/integrin-beta4-IPR004836; Sodium/calcium exchanger protein-IPR004837; Sodium/calcium exchanger membrane region-IPR032452; Sodium/calcium exchanger domain, C-terminal extension	Uncharacterized protein {ECO:0000313|Ensembl:ENSONIP00000002201} OS=Oreochromis niloticus (Nile tilapia) (Tilapia nilotica) PE=3	Sodium/calcium exchanger 1 Na(+)/Ca(2+)-exchange protein 1 Solute carrier family 8 member 1 Precursor OS=Cavia porcellus (Guinea pig) Name=SLC8A1 PE=2	GO:0005432; calcium:sodium antiporter activity; molecular_function-GO:0006816; calcium ion transport; biological_process-GO:0007154; cell communication; biological_process-GO:0016020; membrane; cellular_component-GO:0016021; integral component of membrane; cellular_component-GO:0055085; transmembrane transport; biological_process	sodium/calcium exchanger 1-like [Amphiprion ocellaris] >XP_023132118.1 sodium/calcium exchanger 1-like [Amphiprion ocellaris]
Cso024418	Superscaffold23	12177495	12256096	-	K04348 serine/threonine-protein phosphatase 2B catalytic subunit [EC:3.1.3.16] | (RefSeq) ppp3ca; protein phosphatase 3 catalytic subunit alpha	IPR004843; Calcineurin-like phosphoesterase domain, ApaH type-IPR006186; Serine/threonine-specific protein phosphatase/bis(5-nucleosyl)-tetraphosphatase	Serine/threonine-protein phosphatase {ECO:0000256|RuleBase:RU004273} EC=3.1.3.16 {ECO:0000256|RuleBase:RU004273} OS=Poecilia formosa (Amazon molly) (Limia formosa) Name=PPP3CA {ECO:0000313|Ensembl:ENSPFOP00000000052} PE=3	Serine/threonine-protein phosphatase 2B catalytic subunit alpha isoform EC=3.1.3.16 CAM-PRP catalytic subunit Calmodulin-dependent calcineurin A subunit alpha isoform OS=Rattus norvegicus (Rat) Name=Ppp3ca Synonyms=Calna PE=1	GO:0016787; hydrolase activity; molecular_function	serine/threonine-protein phosphatase 2B catalytic subunit alpha isoform isoform X3 [Acanthochromis polyacanthus]
Cso021361	Superscaffold19	27685131	27853560	+	K04849 voltage-dependent calcium channel N type alpha-1B | (RefSeq) voltage-dependent N-type calcium channel subunit alpha-1B-like	IPR002077; Voltage-dependent calcium channel, alpha-1 subunit-IPR005447; Voltage-dependent calcium channel, N-type, alpha-1 subunit-IPR005821; Ion transport domain-IPR014873; Voltage-dependent calcium channel, alpha-1 subunit, IQ domain-IPR031649; Voltage-dependent L-type calcium channel, IQ-associated domain	Voltage-dependent N-type calcium channel subunit alpha {ECO:0000256|RuleBase:RU003808} OS=Gasterosteus aculeatus (Three-spined stickleback) PE=3	Voltage-dependent N-type calcium channel subunit alpha-1B Brain calcium channel III Short=BIII Calcium channel, L type, alpha-1 polypeptide isoform 5 Voltage-gated calcium channel subunit alpha Cav2.2 OS=Homo sapiens (Human) Name=CACNA1B Synonyms=CACH5, CACNL1A5 PE=1	GO:0005216; ion channel activity; molecular_function-GO:0005245; voltage-gated calcium channel activity; molecular_function-GO:0005891; voltage-gated calcium channel complex; cellular_component-GO:0006811; ion transport; biological_process-GO:0016020; membrane; cellular_component-GO:0055085; transmembrane transport; biological_process-GO:0070588; calcium ion transmembrane transport; biological_pr…	voltage-dependent N-type calcium channel subunit alpha-1B-like isoform X3 [Perca flavescens]
Cso008148	Superscaffold7	35663966	35719636	-	K13240 nitric-oxide synthase, brain [EC:1.14.13.39] | (RefSeq) nos1; nitric oxide synthase 1	IPR001094; Flavodoxin-like-IPR001433; Oxidoreductase FAD/NAD(P)-binding-IPR001478; PDZ domain-IPR001709; Flavoprotein pyridine nucleotide cytochrome reductase-IPR003097; FAD-binding, type 1-IPR004030; Nitric oxide synthase, N-terminal-IPR008254; Flavodoxin/nitric oxide synthase-IPR017927; Ferredoxin reductase-type FAD-binding domain	Nitric oxide synthase {ECO:0000256|PIRNR:PIRNR000333} EC=1.14.13.39 {ECO:0000256|PIRNR:PIRNR000333} OS=Micropogonias undulatus (Atlantic croaker) PE=2	Nitric oxide synthase, brain EC=1.14.13.39 Constitutive NOS NC-NOS NOS type I Neuronal NOS Short=N-NOS Short=nNOS Peptidyl-cysteine S-nitrosylase NOS1 bNOS OS=Homo sapiens (Human) Name=NOS1 PE=1	GO:0004517; nitric-oxide synthase activity; molecular_function-GO:0005515; protein binding; molecular_function-GO:0006809; nitric oxide biosynthetic process; biological_process-GO:0010181; FMN binding; molecular_function-GO:0016491; oxidoreductase activity; molecular_function-GO:0055114; oxidation-reduction process; biological_process	PREDICTED: nitric oxide synthase, brain [Lates calcarifer]
Cso021447	Superscaffold19	32901474	32908089	+	K09565 peptidyl-prolyl isomerase F (cyclophilin D) [EC:5.2.1.8] | (GenBank) unnamed protein product	IPR002130; Cyclophilin-type peptidyl-prolyl cis-trans isomerase domain-IPR024936; Cyclophilin-type peptidyl-prolyl cis-trans isomerase	Peptidyl-prolyl cis-trans isomerase {ECO:0000256|RuleBase:RU363019} Short=PPIase {ECO:0000256|RuleBase:RU363019} EC=5.2.1.8 {ECO:0000256|RuleBase:RU363019} OS=Nothobranchius kuhntae (Beira killifish) Name=PPIAB {ECO:0000313|EMBL:SBR32417.1} PE=3	Peptidyl-prolyl cis-trans isomerase Short=PPIase EC=5.2.1.8 Cyclophilin Cyclosporin A-binding protein Rotamase OS=Hemicentrotus pulcherrimus (Sea urchin) (Strongylocentrotus pulcherrimus) PE=2	GO:0000413; protein peptidyl-prolyl isomerization; biological_process-GO:0003755; peptidyl-prolyl cis-trans isomerase activity; molecular_function-GO:0006457; protein folding; biological_process	PREDICTED: peptidyl-prolyl cis-trans isomerase A [Nothobranchius furzeri]
Cso003022	Superscaffold3	22538949	22684507	+	K05209 glutamate receptor ionotropic, NMDA 2A | (RefSeq) glutamate receptor ionotropic, NMDA 2A-like	IPR001320; Ionotropic glutamate receptor-IPR001828; Receptor, ligand binding region-IPR018884; Glutamate [NMDA] receptor, epsilon subunit, C-terminal-IPR019594; Ionotropic glutamate receptor, L-glutamate and glycine-binding domain	Uncharacterized protein {ECO:0000313|Ensembl:ENSONIP00000004001} OS=Oreochromis niloticus (Nile tilapia) (Tilapia nilotica) Name=LOC100698622 {ECO:0000313|Ensembl:ENSONIP00000004001} PE=3	Glutamate receptor ionotropic, NMDA 2A Short=GluN2A Glutamate [NMDA] receptor subunit epsilon-1 N-methyl D-aspartate receptor subtype 2A Short=NMDAR2A Short=NR2A Precursor OS=Rattus norvegicus (Rat) Name=Grin2a PE=1	GO:0004970; ionotropic glutamate receptor activity; molecular_function-GO:0005234; extracellular-glutamate-gated ion channel activity; molecular_function-GO:0016020; membrane; cellular_component	glutamate receptor ionotropic, NMDA 2A-like [Perca flavescens]
Cso023647	Superscaffold22	9321099	9322948	-	K04130 muscarinic acetylcholine receptor M2 | (RefSeq) chrm2; cholinergic receptor muscarinic 2	IPR000276; G protein-coupled receptor, rhodopsin-like-IPR000995; Muscarinic acetylcholine receptor family-IPR001065; Muscarinic acetylcholine receptor M2-IPR017452; GPCR, rhodopsin-like, 7TM	Muscarinic acetylcholine receptor {ECO:0000256|RuleBase:RU361191} OS=Oryzias latipes (Japanese rice fish) (Japanese killifish) Name=chrm2 {ECO:0000313|Ensembl:ENSORLP00000020136} PE=3	Muscarinic acetylcholine receptor M2 OS=Gallus gallus (Chicken) Name=CHRM2 Synonyms=CM2 PE=3	GO:0004930; G-protein coupled receptor activity; molecular_function-GO:0005887; integral component of plasma membrane; cellular_component-GO:0007186; G-protein coupled receptor signaling pathway; biological_process-GO:0008016; regulation of heart contraction; biological_process-GO:0016021; integral component of membrane; cellular_component-GO:0016907; G-protein coupled acetylcholine receptor acti…	muscarinic acetylcholine receptor M2 [Amphiprion ocellaris] >XP_023121618.1 muscarinic acetylcholine receptor M2 [Amphiprion ocellaris] >XP_023121619.1 muscarinic acetylcholine receptor M2 [Amphiprion ocellaris]
Cso007007	Superscaffold6	36202611	36262182	+	K08041 adenylate cyclase 1 [EC:4.6.1.1] | (RefSeq) adenylate cyclase type 1-like	IPR001054; Adenylyl cyclase class-3/4/guanylyl cyclase-IPR009398; Adenylate cyclase, conserved domain-IPR032628; Adenylate cyclase, N-terminal	Uncharacterized protein {ECO:0000313|Ensembl:ENSONIP00000008031} OS=Oreochromis niloticus (Nile tilapia) (Tilapia nilotica) Name=LOC100702846 {ECO:0000313|Ensembl:ENSONIP00000008031} PE=3	Adenylate cyclase type 1 EC=4.6.1.1 {ECO:0000269|PubMed:19029295, ECO:0000269|PubMed:2022671, ECO:0000269|PubMed:2472670} ATP pyrophosphate-lyase 1 Adenylate cyclase type I Adenylyl cyclase 1 {ECO:0000305} Short=AC1 {ECO:0000303|PubMed:19029295} Ca(2+)/calmodulin-activated adenylyl cyclase {ECO:0000305} OS=Bos taurus (Bovine) Name=ADCY1 PE=1	GO:0004016; adenylate cyclase activity; molecular_function-GO:0005886; plasma membrane; cellular_component-GO:0006171; cAMP biosynthetic process; biological_process-GO:0009190; cyclic nucleotide biosynthetic process; biological_process-GO:0016849; phosphorus-oxygen lyase activity; molecular_function-GO:0035556; intracellular signal transduction; biological_process	PREDICTED: adenylate cyclase type 1-like [Lates calcarifer]
Cso014909	Superscaffold13	29245027	29253316	+	no KO assigned | (RefSeq) CALM3; calmodulin 3	IPR002048; EF-hand domain	CALM {ECO:0000313|EMBL:JAO28813.1} Fragment OS=Poeciliopsis prolifica (blackstripe livebearer) Name=CALM {ECO:0000313|EMBL:JAO28813.1} PE=4	Calmodulin-2 B {ECO:0000250|UniProtKB:P0DP23} OS=Xenopus laevis (African clawed frog) Name=calm2-b {ECO:0000250|UniProtKB:P0DP23} PE=2	GO:0005509; calcium ion binding; molecular_function	calmodulin-like [Astyanax mexicanus]
Cso018112	Superscaffold16	25498526	25552668	-	K02677 classical protein kinase C alpha type [EC:2.7.11.13] | (RefSeq) protein kinase C alpha type	IPR000008; C2 domain-IPR000719; Protein kinase domain-IPR000961; AGC-kinase, C-terminal-IPR017892; Protein kinase, C-terminal	Protein kinase C {ECO:0000256|PIRNR:PIRNR000550, ECO:0000256|SAAS:SAAS00784486} EC=2.7.11.13 {ECO:0000256|PIRNR:PIRNR000550, ECO:0000256|SAAS:SAAS00784486} OS=Gasterosteus aculeatus (Three-spined stickleback) Name=PRKCA (1 of many) {ECO:0000313|Ensembl:ENSGACP00000015453} PE=3	Protein kinase C alpha type Short=PKC-A Short=PKC-alpha EC=2.7.11.13 OS=Rattus norvegicus (Rat) Name=Prkca Synonyms=Pkca PE=1	GO:0004672; protein kinase activity; molecular_function-GO:0004674; protein serine/threonine kinase activity; molecular_function-GO:0005524; ATP binding; molecular_function-GO:0006468; protein phosphorylation; biological_process	protein kinase C alpha type isoform X2 [Larimichthys crocea]
Cso018360	Superscaffold16	33558829	33652512	-	K04344 voltage-dependent calcium channel P/Q type alpha-1A | (RefSeq) cacna1a; voltage-dependent P/Q-type calcium channel subunit alpha-1A-like	IPR002077; Voltage-dependent calcium channel, alpha-1 subunit-IPR005448; Voltage-dependent calcium channel, P/Q-type, alpha-1 A-IPR005821; Ion transport domain-IPR014873; Voltage-dependent calcium channel, alpha-1 subunit, IQ domain-IPR031649; Voltage-dependent L-type calcium channel, IQ-associated domain	Uncharacterized protein {ECO:0000313|Ensembl:ENSXMAP00000014068} OS=Xiphophorus maculatus (Southern platyfish) (Platypoecilus maculatus) PE=3	Voltage-dependent P/Q-type calcium channel subunit alpha-1A Brain calcium channel I Short=BI Calcium channel, L type, alpha-1 polypeptide isoform 4 Voltage-gated calcium channel subunit alpha Cav2.1 OS=Homo sapiens (Human) Name=CACNA1A Synonyms=CACH4, CACN3, CACNL1A4 PE=1	GO:0005216; ion channel activity; molecular_function-GO:0005245; voltage-gated calcium channel activity; molecular_function-GO:0005891; voltage-gated calcium channel complex; cellular_component-GO:0006811; ion transport; biological_process-GO:0016020; membrane; cellular_component-GO:0055085; transmembrane transport; biological_process-GO:0070588; calcium ion transmembrane transport; biological_pr…	voltage-dependent P/Q-type calcium channel subunit alpha-1A-like [Mastacembelus armatus]
Cso010600	Superscaffold9	41304469	41324343	+	no KO assigned | (RefSeq) CALM3; calmodulin 3	IPR002048; EF-hand domain	CALM {ECO:0000313|EMBL:JAO28813.1} Fragment OS=Poeciliopsis prolifica (blackstripe livebearer) Name=CALM {ECO:0000313|EMBL:JAO28813.1} PE=4	Calmodulin-2 B {ECO:0000250|UniProtKB:P0DP23} OS=Xenopus laevis (African clawed frog) Name=calm2-b {ECO:0000250|UniProtKB:P0DP23} PE=2	GO:0005509; calcium ion binding; molecular_function	calmodulin-like [Astyanax mexicanus]
Cso006034	Superscaffold6	927828	958905	-	K05869 calcium/calmodulin-dependent protein kinase IV [EC:2.7.11.17] | (RefSeq) camk4; calcium/calmodulin dependent protein kinase IV	IPR000719; Protein kinase domain	Calcium/calmodulin-dependent protein kinase type IV {ECO:0000313|EMBL:JAR65988.1} OS=Fundulus heteroclitus (Killifish) (Mummichog) PE=3	Calcium/calmodulin-dependent protein kinase type IV Short=CaMK IV EC=2.7.11.17 CaM kinase-GR OS=Homo sapiens (Human) Name=CAMK4 Synonyms=CAMK, CAMK-GR, CAMKIV PE=1	GO:0004672; protein kinase activity; molecular_function-GO:0005524; ATP binding; molecular_function-GO:0006468; protein phosphorylation; biological_process	calcium/calmodulin-dependent protein kinase type IV isoform X1 [Oreochromis niloticus]
Cso004147	Superscaffold4	20742390	20755309	-	K04136 adrenergic receptor alpha-1B | (RefSeq) alpha-1A adrenergic receptor-like	IPR000276; G protein-coupled receptor, rhodopsin-like-IPR001115; Alpha 1B adrenoceptor-IPR002233; Adrenoceptor family-IPR017452; GPCR, rhodopsin-like, 7TM	Adrenergic receptor, alpha 1bb {ECO:0000313|EMBL:SBP57042.1} OS=Nothobranchius furzeri (Turquoise killifish) Name=ADRA1BB {ECO:0000313|EMBL:SBP57042.1} PE=3	Alpha-1B adrenergic receptor Alpha-1B adrenoreceptor Short=Alpha-1B adrenoceptor OS=Homo sapiens (Human) Name=ADRA1B PE=1	GO:0004930; G-protein coupled receptor activity; molecular_function-GO:0004935; adrenergic receptor activity; molecular_function-GO:0004937; alpha1-adrenergic receptor activity; molecular_function-GO:0006937; regulation of muscle contraction; biological_process-GO:0007186; G-protein coupled receptor signaling pathway; biological_process-GO:0016021; integral component of membrane; cellular_compone…	alpha-1B adrenergic receptor [Seriola dumerili]
Cso001545	Superscaffold2	20146108	20160708	+	K04149 histamine receptor H1 | (RefSeq) hrh1; histamine receptor H1	IPR000276; G protein-coupled receptor, rhodopsin-like-IPR000995; Muscarinic acetylcholine receptor family-IPR017452; GPCR, rhodopsin-like, 7TM	Muscarinic acetylcholine receptor {ECO:0000256|RuleBase:RU361191} OS=Dicentrarchus labrax (European seabass) (Morone labrax) ORFNames=DLA_It02920 {ECO:0000313|EMBL:CBN80867.1} PE=3	Histamine H1 receptor Short=H1R Short=HH1R OS=Mus musculus (Mouse) Name=Hrh1 Synonyms=Bphs PE=1	GO:0004930; G-protein coupled receptor activity; molecular_function-GO:0005887; integral component of plasma membrane; cellular_component-GO:0007186; G-protein coupled receptor signaling pathway; biological_process-GO:0016021; integral component of membrane; cellular_component-GO:0016907; G-protein coupled acetylcholine receptor activity; molecular_function	Histamine H1 receptor [Dicentrarchus labrax]
Cso012875	Superscaffold11	34160013	34166801	-	K04162 5-hydroxytryptamine receptor 6 | (RefSeq) htr6; 5-hydroxytryptamine receptor 6	IPR000276; G protein-coupled receptor, rhodopsin-like-IPR017452; GPCR, rhodopsin-like, 7TM	5-hydroxytryptamine (serotonin) receptor 6 {ECO:0000313|Ensembl:ENSDARP00000115605} OS=Danio rerio (Zebrafish) (Brachydanio rerio) ECO:0000313|ZFIN:ZDB-GENE-030131-7839} PE=3	5-hydroxytryptamine receptor 6 Short=5-HT-6 Short=5-HT6 Serotonin receptor 6 OS=Pan troglodytes (Chimpanzee) Name=HTR6 PE=2	GO:0004930; G-protein coupled receptor activity; molecular_function-GO:0007186; G-protein coupled receptor signaling pathway; biological_process-GO:0016021; integral component of membrane; cellular_component	5-hydroxytryptamine receptor 6 [Amphiprion ocellaris]
Cso020016	Superscaffold18	14905772	14907726	+	K04131 muscarinic acetylcholine receptor M3 | (RefSeq) muscarinic acetylcholine receptor M3	IPR000276; G protein-coupled receptor, rhodopsin-like-IPR000995; Muscarinic acetylcholine receptor family-IPR001183; Muscarinic acetylcholine receptor M3-IPR017452; GPCR, rhodopsin-like, 7TM	Muscarinic acetylcholine receptor {ECO:0000256|RuleBase:RU361191} OS=Oreochromis niloticus (Nile tilapia) (Tilapia nilotica) Name=LOC100534440 {ECO:0000313|Ensembl:ENSONIP00000026029} PE=3	Muscarinic acetylcholine receptor M3 OS=Gallus gallus (Chicken) Name=CHRM3 PE=2	GO:0004930; G-protein coupled receptor activity; molecular_function-GO:0005887; integral component of plasma membrane; cellular_component-GO:0007186; G-protein coupled receptor signaling pathway; biological_process-GO:0016021; integral component of membrane; cellular_component-GO:0016907; G-protein coupled acetylcholine receptor activity; molecular_function-GO:0045987; positive regulation of smoo…	Muscarinic acetylcholine receptor [Scophthalmus maximus]
Cso014573	Superscaffold13	17398728	17440099	-	K05849 solute carrier family 8 (sodium/calcium exchanger) | (RefSeq) sodium/calcium exchanger 2-like	IPR003644; Na-Ca exchanger/integrin-beta4-IPR004836; Sodium/calcium exchanger protein-IPR004837; Sodium/calcium exchanger membrane region-IPR032452; Sodium/calcium exchanger domain, C-terminal extension	Sodium/calcium exchanger 2 {ECO:0000313|EMBL:KKF23891.1} OS=Larimichthys crocea (Large yellow croaker) (Pseudosciaena crocea) ORFNames=EH28_08907 {ECO:0000313|EMBL:KKF23891.1} PE=3	Sodium/calcium exchanger 2 Na(+)/Ca(2+)-exchange protein 2 Solute carrier family 8 member 2 Precursor OS=Mus musculus (Mouse) Synonyms=Ncx2 {ECO:0000303|PubMed:25498502} PE=1	GO:0005432; calcium:sodium antiporter activity; molecular_function-GO:0006816; calcium ion transport; biological_process-GO:0007154; cell communication; biological_process-GO:0016020; membrane; cellular_component-GO:0016021; integral component of membrane; cellular_component-GO:0055085; transmembrane transport; biological_process	sodium/calcium exchanger 2-like [Perca flavescens] >XP_028425471.1 sodium/calcium exchanger 2-like [Perca flavescens] >XP_028425479.1 sodium/calcium exchanger 2-like [Perca flavescens] >XP_028425488.1 sodium/calcium exchanger 2-like [Perca flavescens]
Cso011338	Superscaffold10	19193039	19247033	-	K08041 adenylate cyclase 1 [EC:4.6.1.1] | (RefSeq) adenylate cyclase type 1	IPR001054; Adenylyl cyclase class-3/4/guanylyl cyclase-IPR032628; Adenylate cyclase, N-terminal	Uncharacterized protein {ECO:0000313|Ensembl:ENSONIP00000012133} OS=Oreochromis niloticus (Nile tilapia) (Tilapia nilotica) Name=LOC100706434 {ECO:0000313|Ensembl:ENSONIP00000012133} PE=3	Adenylate cyclase type 1 EC=4.6.1.1 {ECO:0000250|UniProtKB:P19754} ATP pyrophosphate-lyase 1 Adenylate cyclase type I Adenylyl cyclase 1 Ca(2+)/calmodulin-activated adenylyl cyclase OS=Homo sapiens (Human) Name=ADCY1 PE=1	GO:0009190; cyclic nucleotide biosynthetic process; biological_process-GO:0016849; phosphorus-oxygen lyase activity; molecular_function-GO:0035556; intracellular signal transduction; biological_process	PREDICTED: adenylate cyclase type 1-like isoform X2 [Lates calcarifer]
Cso017113	Superscaffold15	33123557	33155452	-	K04603 metabotropic glutamate receptor 1 | (RefSeq) metabotropic glutamate receptor 1	IPR000162; GPCR, family 3, metabotropic glutamate receptor-IPR000337; GPCR, family 3-IPR001256; GPCR, family 3, metabotropic glutamate receptor 1-IPR001828; Receptor, ligand binding region-IPR011500; GPCR, family 3, nine cysteines domain-IPR017978; GPCR family 3, C-terminal-IPR019588; Metabotropic glutamate receptor, Homer-binding domain	Uncharacterized protein {ECO:0000313|Ensembl:ENSONIP00000000846} OS=Oreochromis niloticus (Nile tilapia) (Tilapia nilotica) Name=LOC100697502 {ECO:0000313|Ensembl:ENSONIP00000000846} PE=3	Metabotropic glutamate receptor 1 Short=mGluR1 Precursor OS=Homo sapiens (Human) Name=GRM1 Synonyms=GPRC1A, MGLUR1 PE=1	GO:0004930; G-protein coupled receptor activity; molecular_function-GO:0007186; G-protein coupled receptor signaling pathway; biological_process-GO:0016021; integral component of membrane; cellular_component	PREDICTED: LOW QUALITY PROTEIN: metabotropic glutamate receptor 1-like [Lates calcarifer]
Cso009373	Superscaffold8	34499207	34545204	+	K05212 glutamate receptor ionotropic, NMDA 2D | (RefSeq) glutamate receptor ionotropic, NMDA 2D-like	IPR001320; Ionotropic glutamate receptor-IPR001508; Ionotropic glutamate receptor, metazoa-IPR019594; Ionotropic glutamate receptor, L-glutamate and glycine-binding domain	Glutamate receptor ionotropic, NMDA 2D {ECO:0000313|EMBL:JAR19332.1} OS=Fundulus heteroclitus (Killifish) (Mummichog) PE=3	Glutamate receptor ionotropic, NMDA 2D Short=GluN2D Glutamate [NMDA] receptor subunit epsilon-4 N-methyl D-aspartate receptor subtype 2D Short=NMDAR2D Short=NR2D Precursor OS=Rattus norvegicus (Rat) Name=Grin2d Synonyms=GluN2D PE=1	GO:0004872; receptor activity; molecular_function-GO:0004970; ionotropic glutamate receptor activity; molecular_function-GO:0005216; ion channel activity; molecular_function-GO:0005234; extracellular-glutamate-gated ion channel activity; molecular_function-GO:0006811; ion transport; biological_process-GO:0016020; membrane; cellular_component	glutamate receptor ionotropic, NMDA 2D-like [Seriola dumerili]
Cso002855	Superscaffold3	18743204	18761641	-	no KO assigned | (RefSeq) prkaca; cAMP-dependent protein kinase catalytic subunit alpha	IPR000719; Protein kinase domain-IPR000961; AGC-kinase, C-terminal	cAMP-dependent protein kinase catalytic subunit alpha {ECO:0000313|EMBL:KKF27218.1} OS=Larimichthys crocea (Large yellow croaker) (Pseudosciaena crocea) ORFNames=EH28_01366 {ECO:0000313|EMBL:KKF27218.1} PE=3	cAMP-dependent protein kinase catalytic subunit alpha Short=PKA C-alpha EC=2.7.11.11 OS=Sus scrofa (Pig) Name=PRKACA PE=1	GO:0004672; protein kinase activity; molecular_function-GO:0004674; protein serine/threonine kinase activity; molecular_function-GO:0005524; ATP binding; molecular_function-GO:0006468; protein phosphorylation; biological_process	cAMP-dependent protein kinase catalytic subunit alpha [Seriola dumerili] >XP_023276369.1 cAMP-dependent protein kinase catalytic subunit alpha [Seriola lalandi dorsalis]
Cso021443	Superscaffold19	32707877	32789923	+	K04515 calcium/calmodulin-dependent protein kinase (CaM kinase) II [EC:2.7.11.17] | (RefSeq) calcium/calmodulin-dependent protein kinase type II subunit beta	IPR000719; Protein kinase domain-IPR013543; Calcium/calmodulin-dependent protein kinase II, association-domain-IPR020636; Calcium/calmodulin-dependent/calcium-dependent protein kinase	Uncharacterized protein {ECO:0000313|Ensembl:ENSPFOP00000018860} OS=Poecilia formosa (Amazon molly) (Limia formosa) PE=4	Calcium/calmodulin-dependent protein kinase type II subunit beta Short=CaM kinase II subunit beta Short=CaMK-II subunit beta EC=2.7.11.17 OS=Mus musculus (Mouse) Name=Camk2b Synonyms=Camk2d PE=1	GO:0004672; protein kinase activity; molecular_function-GO:0004683; calmodulin-dependent protein kinase activity; molecular_function-GO:0005516; calmodulin binding; molecular_function-GO:0005524; ATP binding; molecular_function-GO:0006468; protein phosphorylation; biological_process	calcium/calmodulin-dependent protein kinase type II subunit beta isoform X1 [Acanthochromis polyacanthus]
Cso024553	Superscaffold23	18612043	18655622	+	K04157 5-hydroxytryptamine receptor 2 | (RefSeq) 5-hydroxytryptamine receptor 2A-like	IPR000276; G protein-coupled receptor, rhodopsin-like-IPR000377; 5-Hydroxytryptamine 2C receptor-IPR002231; 5-hydroxytryptamine receptor family-IPR017452; GPCR, rhodopsin-like, 7TM	5-hydroxytryptamine receptor 2A {ECO:0000313|EMBL:KKF24303.1} OS=Larimichthys crocea (Large yellow croaker) (Pseudosciaena crocea) ORFNames=EH28_07433 {ECO:0000313|EMBL:KKF24303.1} PE=3	5-hydroxytryptamine receptor 2C Short=5-HT-2C Short=5-HT2C Short=5-HTR2C Serotonin receptor 2C Precursor OS=Pan troglodytes (Chimpanzee) Name=HTR2C PE=2	GO:0004930; G-protein coupled receptor activity; molecular_function-GO:0004993; G-protein coupled serotonin receptor activity; molecular_function-GO:0005887; integral component of plasma membrane; cellular_component-GO:0007186; G-protein coupled receptor signaling pathway; biological_process-GO:0007626; locomotory behavior; biological_process-GO:0007631; feeding behavior; biological_process-GO:00…	5-hydroxytryptamine receptor 2A [Larimichthys crocea] >XP_019120668.1 5-hydroxytryptamine receptor 2A [Larimichthys crocea] >XP_027143681.1 5-hydroxytryptamine receptor 2A [Larimichthys crocea] >XP_027143682.1 5-hydroxytryptamine receptor 2A [Larimichthys crocea] >XP_027143683.1 5-hydroxytryptamine receptor 2A [Larimichthys crocea] >XP_027143684.1 5-hydroxytryptamine receptor 2A [Larimichthys cro…
Cso018277	Superscaffold16	30709740	30799600	-	K05209 glutamate receptor ionotropic, NMDA 2A | (RefSeq) grin2a; glutamate ionotropic receptor NMDA type subunit 2A	IPR001320; Ionotropic glutamate receptor-IPR001508; Ionotropic glutamate receptor, metazoa-IPR001638; Solute-binding protein family 3/N-terminal domain of MltF-IPR001828; Receptor, ligand binding region-IPR018884; Glutamate [NMDA] receptor, epsilon subunit, C-terminal-IPR019594; Ionotropic glutamate receptor, L-glutamate and glycine-binding domain	Glutamate receptor ionotropic, NMDA 2A {ECO:0000313|EMBL:JAR68893.1} OS=Fundulus heteroclitus (Killifish) (Mummichog) PE=3	Glutamate receptor ionotropic, NMDA 2A Short=GluN2A Glutamate [NMDA] receptor subunit epsilon-1 N-methyl D-aspartate receptor subtype 2A Short=NMDAR2A Short=NR2A Precursor OS=Mus musculus (Mouse) Name=Grin2a PE=1	GO:0004872; receptor activity; molecular_function-GO:0004970; ionotropic glutamate receptor activity; molecular_function-GO:0005216; ion channel activity; molecular_function-GO:0005234; extracellular-glutamate-gated ion channel activity; molecular_function-GO:0006811; ion transport; biological_process-GO:0016020; membrane; cellular_component	glutamate receptor ionotropic, NMDA 2A [Larimichthys crocea] >XP_010727470.2 glutamate receptor ionotropic, NMDA 2A [Larimichthys crocea]
Cso015426	Superscaffold14	11166989	11372278	-	K05212 glutamate receptor ionotropic, NMDA 2D | (RefSeq) glutamate receptor ionotropic, NMDA 2D-like	IPR001320; Ionotropic glutamate receptor-IPR001508; Ionotropic glutamate receptor, metazoa-IPR001828; Receptor, ligand binding region-IPR019594; Ionotropic glutamate receptor, L-glutamate and glycine-binding domain	Glutamate receptor ionotropic, NMDA 2D {ECO:0000313|EMBL:JAR70263.1} OS=Fundulus heteroclitus (Killifish) (Mummichog) PE=3	Glutamate receptor ionotropic, NMDA 2D Short=GluN2D Glutamate [NMDA] receptor subunit epsilon-4 N-methyl D-aspartate receptor subtype 2D Short=NMDAR2D Short=NR2D Precursor OS=Rattus norvegicus (Rat) Name=Grin2d Synonyms=GluN2D PE=1	GO:0004872; receptor activity; molecular_function-GO:0004970; ionotropic glutamate receptor activity; molecular_function-GO:0005216; ion channel activity; molecular_function-GO:0005234; extracellular-glutamate-gated ion channel activity; molecular_function-GO:0006811; ion transport; biological_process-GO:0016020; membrane; cellular_component	PREDICTED: glutamate receptor ionotropic, NMDA 2D-like [Poecilia mexicana]
Cso009374	Superscaffold8	34545268	34587065	+	K19663 classical protein kinase C gamma type [EC:2.7.11.13] | (RefSeq) protein kinase C alpha type-like	IPR000008; C2 domain-IPR000719; Protein kinase domain-IPR000961; AGC-kinase, C-terminal-IPR002219; Protein kinase C-like, phorbol ester/diacylglycerol-binding domain-IPR020454; Diacylglycerol/phorbol-ester binding	Protein kinase C {ECO:0000256|PIRNR:PIRNR000550, ECO:0000256|SAAS:SAAS00784486} EC=2.7.11.13 {ECO:0000256|PIRNR:PIRNR000550, ECO:0000256|SAAS:SAAS00784486} OS=Larimichthys crocea (Large yellow croaker) (Pseudosciaena crocea) ORFNames=EH28_06607 {ECO:0000313|EMBL:KKF11465.1} PE=3	Protein kinase C alpha type Short=PKC-A Short=PKC-alpha EC=2.7.11.13 OS=Oryctolagus cuniculus (Rabbit) Name=PRKCA PE=2	GO:0004672; protein kinase activity; molecular_function-GO:0004674; protein serine/threonine kinase activity; molecular_function-GO:0005524; ATP binding; molecular_function-GO:0006468; protein phosphorylation; biological_process-GO:0035556; intracellular signal transduction; biological_process	PREDICTED: protein kinase C gamma type-like isoform X2 [Lates calcarifer]
Cso021709	Superscaffold20	5525244	5538851	+	no KO assigned | (RefSeq) ryanodine receptor 2-like	IPR005821; Ion transport domain-IPR015925; Ryanodine receptor-related-IPR033215; Ryanodine receptor 1	Uncharacterized protein {ECO:0000313|EMBL:SBR76517.1} OS=Nothobranchius pienaari Name=CABZ01065506.1 {ECO:0000313|EMBL:SBR76517.1} PE=4	Ryanodine receptor 2 Short=RYR-2 Short=RyR2 Cardiac muscle ryanodine receptor Cardiac muscle ryanodine receptor-calcium release channel Cardiac muscle-type ryanodine receptor Type 2 ryanodine receptor OS=Oryctolagus cuniculus (Rabbit) Name=RYR2 PE=1	GO:0005216; ion channel activity; molecular_function-GO:0006811; ion transport; biological_process-GO:0006816; calcium ion transport; biological_process-GO:0006936; muscle contraction; biological_process-GO:0015278; calcium-release channel activity; molecular_function-GO:0016020; membrane; cellular_component-GO:0055085; transmembrane transport; biological_process	hypothetical protein EPR50_G00218870 [Perca flavescens]
Cso002579	Superscaffold3	9701595	9755659	+	K04515 calcium/calmodulin-dependent protein kinase (CaM kinase) II [EC:2.7.11.17] | (RefSeq) camk2d2; calcium/calmodulin-dependent protein kinase type II delta 2 chain	IPR000719; Protein kinase domain-IPR013543; Calcium/calmodulin-dependent protein kinase II, association-domain-IPR020636; Calcium/calmodulin-dependent/calcium-dependent protein kinase	Calcium/calmodulin-dependent protein kinase (CaM kinase) II delta 1 {ECO:0000313|EMBL:SBR69135.1} OS=Nothobranchius pienaari Name=CAMK2D1 {ECO:0000313|EMBL:SBR69135.1} PE=4	Calcium/calmodulin-dependent protein kinase type II delta 2 chain EC=2.7.11.17 Calcium/calmodulin-dependent protein kinase type II delta-A chain Short=CaM kinase II subunit delta-A Short=CaM-kinase II delta-A chain Short=CaMK-II subunit delta-A OS=Danio rerio (Zebrafish) (Brachydanio rerio) Name=camk2d2 Synonyms=camk2d, camk2da ORFNames=zgc:92792 PE=2	GO:0004672; protein kinase activity; molecular_function-GO:0004683; calmodulin-dependent protein kinase activity; molecular_function-GO:0005516; calmodulin binding; molecular_function-GO:0005524; ATP binding; molecular_function-GO:0006468; protein phosphorylation; biological_process	calcium/calmodulin-dependent protein kinase type II delta 2 chain isoform X14 [Seriola lalandi dorsalis]
Cso015519	Superscaffold14	14864969	14868038	-	K04282 thyrotropin-releasing hormone receptor | (RefSeq) thyrotropin-releasing hormone receptor-like	IPR000276; G protein-coupled receptor, rhodopsin-like-IPR002120; Thyrotropin-releasing hormone receptor-IPR017452; GPCR, rhodopsin-like, 7TM	Thyrotropin-releasing hormone receptor {ECO:0000313|EMBL:KKF13821.1} OS=Larimichthys crocea (Large yellow croaker) (Pseudosciaena crocea) ORFNames=EH28_03242 {ECO:0000313|EMBL:KKF13821.1} PE=3	Thyrotropin-releasing hormone receptor Short=TRH-R Thyroliberin receptor OS=Homo sapiens (Human) Name=TRHR PE=1	GO:0004930; G-protein coupled receptor activity; molecular_function-GO:0004997; thyrotropin-releasing hormone receptor activity; molecular_function-GO:0007186; G-protein coupled receptor signaling pathway; biological_process-GO:0016021; integral component of membrane; cellular_component	PREDICTED: LOW QUALITY PROTEIN: thyrotropin-releasing hormone receptor-like [Lates calcarifer]
Cso018280	Superscaffold16	30947297	31028779	-	K04855 voltage-dependent calcium channel T type alpha-1H | (RefSeq) voltage-dependent T-type calcium channel subunit alpha-1I-like	IPR005445; Voltage-dependent calcium channel, T-type, alpha-1 subunit-IPR005821; Ion transport domain-IPR030160; Voltage-dependent calcium channel, T-type, alpha-1H subunit	Voltage-dependent T-type calcium channel subunit alpha {ECO:0000256|RuleBase:RU003808} OS=Danio rerio (Zebrafish) (Brachydanio rerio) ECO:0000313|ZFIN:ZDB-GENE-130103-1} PE=3	Voltage-dependent T-type calcium channel subunit alpha-1H Voltage-gated calcium channel subunit alpha Cav3.2 OS=Mus musculus (Mouse) Name=Cacna1h Synonyms=Kiaa1120 PE=1	GO:0005216; ion channel activity; molecular_function-GO:0005245; voltage-gated calcium channel activity; molecular_function-GO:0005891; voltage-gated calcium channel complex; cellular_component-GO:0006811; ion transport; biological_process-GO:0008332; low voltage-gated calcium channel activity; molecular_function-GO:0016020; membrane; cellular_component-GO:0055085; transmembrane transport; biolog…	voltage-dependent T-type calcium channel subunit alpha-1I-like isoform X1 [Xiphophorus maculatus]
Cso000480	Superscaffold1	24385884	24398431	-	K04223 tachykinin receptor 2 | (RefSeq) tacr2; tachykinin receptor 2	IPR000276; G protein-coupled receptor, rhodopsin-like-IPR000913; Neurokinin NK2 receptor-IPR001681; Neurokinin receptor-IPR017452; GPCR, rhodopsin-like, 7TM	Neuromedin-K receptor {ECO:0000313|EMBL:KKF11109.1} OS=Larimichthys crocea (Large yellow croaker) (Pseudosciaena crocea) ORFNames=EH28_09859 {ECO:0000313|EMBL:KKF11109.1} PE=3	Neuromedin-K receptor Short=NKR NK-3 receptor Short=NK-3R Neurokinin B receptor Tachykinin receptor 3 OS=Homo sapiens (Human) Name=TACR3 Synonyms=NK3R, TAC3R PE=1	GO:0004930; G-protein coupled receptor activity; molecular_function-GO:0004995; tachykinin receptor activity; molecular_function-GO:0005886; plasma membrane; cellular_component-GO:0007186; G-protein coupled receptor signaling pathway; biological_process-GO:0016021; integral component of membrane; cellular_component	PREDICTED: neuromedin-K receptor-like [Lates calcarifer]
Cso022334	Superscaffold20	27703562	27767529	+	K04515 calcium/calmodulin-dependent protein kinase (CaM kinase) II [EC:2.7.11.17] | (RefSeq) calcium/calmodulin-dependent protein kinase type II subunit gamma-like	IPR000719; Protein kinase domain-IPR013543; Calcium/calmodulin-dependent protein kinase II, association-domain-IPR020636; Calcium/calmodulin-dependent/calcium-dependent protein kinase	KCC2G {ECO:0000313|EMBL:JAO73022.1} Fragment OS=Poeciliopsis prolifica (blackstripe livebearer) Name=KCC2G {ECO:0000313|EMBL:JAO73022.1} PE=4	Calcium/calmodulin-dependent protein kinase type II subunit gamma Short=CaM kinase II subunit gamma Short=CaMK-II subunit gamma EC=2.7.11.17 OS=Homo sapiens (Human) Name=CAMK2G Synonyms=CAMK, CAMK-II, CAMKG PE=1	GO:0004672; protein kinase activity; molecular_function-GO:0004683; calmodulin-dependent protein kinase activity; molecular_function-GO:0005516; calmodulin binding; molecular_function-GO:0005524; ATP binding; molecular_function-GO:0006468; protein phosphorylation; biological_process	calcium/calmodulin-dependent protein kinase type II subunit gamma isoform X9 [Larimichthys crocea]
Cso007342	Superscaffold7	9721115	9751744	+	K04163 5-hydroxytryptamine receptor 7 | (RefSeq) 5-hydroxytryptamine receptor 7	IPR000276; G protein-coupled receptor, rhodopsin-like-IPR001069; 5-Hydroxytryptamine 7 receptor-IPR002231; 5-hydroxytryptamine receptor family-IPR017452; GPCR, rhodopsin-like, 7TM	Uncharacterized protein {ECO:0000313|Ensembl:ENSONIP00000014000} OS=Oreochromis niloticus (Nile tilapia) (Tilapia nilotica) Name=LOC100705941 {ECO:0000313|Ensembl:ENSONIP00000014000} PE=3	5-hydroxytryptamine receptor 7 Short=5-HT-7 Short=5-HT7 5-HT-X GPRFO Serotonin receptor 7 OS=Rattus norvegicus (Rat) Name=Htr7 PE=2	GO:0004930; G-protein coupled receptor activity; molecular_function-GO:0004993; G-protein coupled serotonin receptor activity; molecular_function-GO:0005887; integral component of plasma membrane; cellular_component-GO:0006939; smooth muscle contraction; biological_process-GO:0007186; G-protein coupled receptor signaling pathway; biological_process-GO:0007268; chemical synaptic transmission; biol…	PREDICTED: 5-hydroxytryptamine receptor 7-like [Paralichthys olivaceus]
Cso024403	Superscaffold23	11405511	11463279	+	K05849 solute carrier family 8 (sodium/calcium exchanger) | (RefSeq) sodium/calcium exchanger 1-like	IPR003644; Na-Ca exchanger/integrin-beta4-IPR004836; Sodium/calcium exchanger protein-IPR004837; Sodium/calcium exchanger membrane region-IPR032452; Sodium/calcium exchanger domain, C-terminal extension	Uncharacterized protein {ECO:0000313|Ensembl:ENSONIP00000016994} OS=Oreochromis niloticus (Nile tilapia) (Tilapia nilotica) Name=LOC100706765 {ECO:0000313|Ensembl:ENSONIP00000016994} PE=3	Sodium/calcium exchanger 1 Na(+)/Ca(2+)-exchange protein 1 Solute carrier family 8 member 1 Precursor OS=Rattus norvegicus (Rat) Name=Slc8a1 Synonyms=Ncx1 PE=1	GO:0005432; calcium:sodium antiporter activity; molecular_function-GO:0006816; calcium ion transport; biological_process-GO:0007154; cell communication; biological_process-GO:0016020; membrane; cellular_component-GO:0016021; integral component of membrane; cellular_component-GO:0055085; transmembrane transport; biological_process	sodium/calcium exchanger 3 isoform X1 [Larimichthys crocea]
Cso001713	Superscaffold2	25099263	25163979	+	K04851 voltage-dependent calcium channel L type alpha-1D | (RefSeq) voltage-dependent L-type calcium channel subunit alpha-1D-like	IPR002077; Voltage-dependent calcium channel, alpha-1 subunit-IPR005446; Voltage-dependent calcium channel, L-type, alpha-1 subunit-IPR005452; Voltage-dependent calcium channel, L-type, alpha-1D subunit-IPR005821; Ion transport domain-IPR014873; Voltage-dependent calcium channel, alpha-1 subunit, IQ domain-IPR031649; Voltage-dependent L-type calcium channel, IQ-associated domain-IPR031688; Voltag…	Voltage-dependent L-type calcium channel subunit alpha {ECO:0000256|RuleBase:RU003808} OS=Oreochromis niloticus (Nile tilapia) (Tilapia nilotica) PE=3	Voltage-dependent L-type calcium channel subunit alpha-1D CHCACHA1D Voltage-gated calcium channel subunit alpha Cav1.3 OS=Gallus gallus (Chicken) Name=CACNA1D PE=2	GO:0005216; ion channel activity; molecular_function-GO:0005245; voltage-gated calcium channel activity; molecular_function-GO:0005891; voltage-gated calcium channel complex; cellular_component-GO:0006811; ion transport; biological_process-GO:0016020; membrane; cellular_component-GO:0055085; transmembrane transport; biological_process-GO:0070588; calcium ion transmembrane transport; biological_pr…	putative voltage-dependent L-type calcium channel subunit alpha-1D-like [Scophthalmus maximus]
Cso007285	Superscaffold7	8458573	8502812	-	K04348 serine/threonine-protein phosphatase 2B catalytic subunit [EC:3.1.3.16] | (RefSeq) serine/threonine-protein phosphatase 2B catalytic subunit gamma isoform	IPR004843; Calcineurin-like phosphoesterase domain, ApaH type-IPR006186; Serine/threonine-specific protein phosphatase/bis(5-nucleosyl)-tetraphosphatase	Serine/threonine-protein phosphatase {ECO:0000256|RuleBase:RU004273} EC=3.1.3.16 {ECO:0000256|RuleBase:RU004273} OS=Takifugu rubripes (Japanese pufferfish) (Fugu rubripes) Name=LOC101072650 {ECO:0000313|Ensembl:ENSTRUP00000015434} PE=3	Serine/threonine-protein phosphatase 2B catalytic subunit gamma isoform EC=3.1.3.16 CAM-PRP catalytic subunit Calcineurin, testis-specific catalytic subunit Calmodulin-dependent calcineurin A subunit gamma isoform OS=Homo sapiens (Human) Name=PPP3CC Synonyms=CALNA3, CNA3 PE=1	GO:0016787; hydrolase activity; molecular_function	serine/threonine-protein phosphatase 2B catalytic subunit gamma isoform-like [Parambassis ranga]
Cso026077	unanchor1	43514	81722	+	K04515 calcium/calmodulin-dependent protein kinase (CaM kinase) II [EC:2.7.11.17] | (RefSeq) camk2a; calcium/calmodulin dependent protein kinase II alpha	IPR000719; Protein kinase domain-IPR013543; Calcium/calmodulin-dependent protein kinase II, association-domain-IPR020636; Calcium/calmodulin-dependent/calcium-dependent protein kinase	Calcium/calmodulin-dependent protein kinase type II subunit alpha {ECO:0000313|EMBL:KKF20640.1} OS=Larimichthys crocea (Large yellow croaker) (Pseudosciaena crocea) ORFNames=EH28_09084 {ECO:0000313|EMBL:KKF20640.1} PE=3	Calcium/calmodulin-dependent protein kinase type II subunit alpha Short=CaM kinase II subunit alpha Short=CaMK-II subunit alpha EC=2.7.11.17 {ECO:0000250|UniProtKB:Q9UQM7} OS=Pongo abelii (Sumatran orangutan) (Pongo pygmaeus abelii) Name=CAMK2A PE=2	GO:0004672; protein kinase activity; molecular_function-GO:0004683; calmodulin-dependent protein kinase activity; molecular_function-GO:0005516; calmodulin binding; molecular_function-GO:0005524; ATP binding; molecular_function-GO:0006468; protein phosphorylation; biological_process	calcium/calmodulin-dependent protein kinase type II subunit alpha isoform X2 [Larimichthys crocea]
Cso018371	Superscaffold16	34071996	34096525	+	K04856 voltage-dependent calcium channel T type alpha-1I | (RefSeq) voltage-dependent T-type calcium channel subunit alpha-1I-like	IPR005821; Ion transport domain-IPR030160; Voltage-dependent calcium channel, T-type, alpha-1H subunit	Voltage-dependent T-type calcium channel subunit alpha {ECO:0000256|RuleBase:RU003808} OS=Fundulus heteroclitus (Killifish) (Mummichog) PE=3	Voltage-dependent T-type calcium channel subunit alpha-1I Voltage-gated calcium channel subunit alpha Cav3.3 Short=Ca(v)3.3 OS=Homo sapiens (Human) Name=CACNA1I Synonyms=KIAA1120 PE=1	GO:0005216; ion channel activity; molecular_function-GO:0005891; voltage-gated calcium channel complex; cellular_component-GO:0006811; ion transport; biological_process-GO:0008332; low voltage-gated calcium channel activity; molecular_function-GO:0016020; membrane; cellular_component-GO:0055085; transmembrane transport; biological_process-GO:0070509; calcium ion import; biological_process	PREDICTED: voltage-dependent T-type calcium channel subunit alpha-1I-like [Poecilia mexicana] >XP_014852755.1 PREDICTED: voltage-dependent T-type calcium channel subunit alpha-1I-like [Poecilia mexicana]
Cso010546	Superscaffold9	37811076	37923818	-	K05858 phosphatidylinositol phospholipase C, beta [EC:3.1.4.11] | (RefSeq) plcb1; phospholipase C beta 1	IPR000008; C2 domain-IPR000909; Phosphatidylinositol-specific phospholipase C, X domain-IPR001192; Phosphoinositide phospholipase C family-IPR001711; Phospholipase C, phosphatidylinositol-specific, Y domain-IPR014815; Phospholipase C-beta, C-terminal domain-IPR015359; Phosphoinositide-specific phospholipase C, EF-hand-like domain-IPR028400; 1-phosphatidylinositol 4,5-bisphosphate phosphodiesteras…	Phosphoinositide phospholipase C {ECO:0000256|RuleBase:RU361133} EC=3.1.4.11 {ECO:0000256|RuleBase:RU361133} OS=Takifugu rubripes (Japanese pufferfish) (Fugu rubripes) Name=PLCB1 (1 of many) {ECO:0000313|Ensembl:ENSTRUP00000019961} PE=4	1-phosphatidylinositol 4,5-bisphosphate phosphodiesterase beta-1 EC=3.1.4.11 PLC-154 Phosphoinositide phospholipase C-beta-1 Phospholipase C-beta-1 Short=PLC-beta-1 OS=Bos taurus (Bovine) Name=PLCB1 PE=1	GO:0004435; phosphatidylinositol phospholipase C activity; molecular_function-GO:0005509; calcium ion binding; molecular_function-GO:0005634; nucleus; cellular_component-GO:0005737; cytoplasm; cellular_component-GO:0006629; lipid metabolic process; biological_process-GO:0007165; signal transduction; biological_process-GO:0007420; brain development; biological_process-GO:0016042; lipid catabolic p…	1-phosphatidylinositol 4,5-bisphosphate phosphodiesterase beta-1 [Amphiprion ocellaris]
Cso023406	Superscaffold21	37166093	37191396	+	K13755 calcium/calmodulin-dependent 3',5'-cyclic nucleotide phosphodiesterase [EC:3.1.4.17] | (RefSeq) calcium/calmodulin-dependent 3',5'-cyclic nucleotide phosphodiesterase 1A-like	IPR002073; 3'5'-cyclic nucleotide phosphodiesterase, catalytic domain-IPR003607; HD/PDEase domain-IPR013706; 3'5'-cyclic nucleotide phosphodiesterase N-terminal-IPR023088; 3'5'-cyclic nucleotide phosphodiesterase	Phosphodiesterase {ECO:0000256|RuleBase:RU363067} EC=3.1.4.- {ECO:0000256|RuleBase:RU363067} OS=Salmo salar (Atlantic salmon) Name=pde1c {ECO:0000313|RefSeq:XP_014012885.1} PE=3	Calcium/calmodulin-dependent 3',5'-cyclic nucleotide phosphodiesterase 1C Short=Cam-PDE 1C EC=3.1.4.17 OS=Rattus norvegicus (Rat) Name=Pde1c PE=1	GO:0004114; 3',5'-cyclic-nucleotide phosphodiesterase activity; molecular_function-GO:0007165; signal transduction; biological_process-GO:0008081; phosphoric diester hydrolase activity; molecular_function	calcium/calmodulin-dependent 3',5'-cyclic nucleotide phosphodiesterase 1C [Perca flavescens]
Cso019940	Superscaffold18	11803270	11899358	+	K04515 calcium/calmodulin-dependent protein kinase (CaM kinase) II [EC:2.7.11.17] | (RefSeq) calcium/calmodulin-dependent protein kinase type II subunit gamma-like	IPR000719; Protein kinase domain-IPR013543; Calcium/calmodulin-dependent protein kinase II, association-domain-IPR020636; Calcium/calmodulin-dependent/calcium-dependent protein kinase	Uncharacterized protein {ECO:0000313|Ensembl:ENSXMAP00000017053} OS=Xiphophorus maculatus (Southern platyfish) (Platypoecilus maculatus) PE=4	Calcium/calmodulin-dependent protein kinase type II subunit gamma Short=CaM kinase II subunit gamma Short=CaMK-II subunit gamma EC=2.7.11.17 OS=Mus musculus (Mouse) Name=Camk2g PE=1	GO:0004672; protein kinase activity; molecular_function-GO:0004683; calmodulin-dependent protein kinase activity; molecular_function-GO:0005516; calmodulin binding; molecular_function-GO:0005524; ATP binding; molecular_function-GO:0006468; protein phosphorylation; biological_process	calcium/calmodulin-dependent protein kinase type II subunit gamma isoform X7 [Acanthochromis polyacanthus]
Cso003603	Superscaffold3	46002143	46021474	-	K06268 serine/threonine-protein phosphatase 2B regulatory subunit | (RefSeq) ppp3r1; protein phosphatase 3 regulatory subunit B, alpha	IPR002048; EF-hand domain	Calcineurin subunit B type 1 {ECO:0000313|EMBL:KKF29021.1} OS=Larimichthys crocea (Large yellow croaker) (Pseudosciaena crocea) {ECO:0000313|EMBL:KKF29021.1} PE=4	Calcineurin subunit B type 1 Protein phosphatase 2B regulatory subunit 1 Protein phosphatase 3 regulatory subunit B alpha isoform 1 OS=Rattus norvegicus (Rat) Name=Ppp3r1 Synonyms=Cna2, Cnb PE=1	GO:0005509; calcium ion binding; molecular_function	calcineurin subunit B type 1-like [Seriola dumerili]
Cso025399	Superscaffold24	14799681	14839676	-	K04194 cholecystokinin A receptor | (RefSeq) cholecystokinin receptor-like	IPR000276; G protein-coupled receptor, rhodopsin-like-IPR000314; Gastrin receptor-IPR009126; Cholecystokinin receptor-IPR017452; GPCR, rhodopsin-like, 7TM	Uncharacterized protein {ECO:0000313|Ensembl:ENSONIP00000015071} OS=Oreochromis niloticus (Nile tilapia) (Tilapia nilotica) Name=CCKBR (1 of many) {ECO:0000313|Ensembl:ENSONIP00000015071} PE=3	Cholecystokinin receptor CCK-XLR OS=Xenopus laevis (African clawed frog) Name=cckar PE=2	GO:0004930; G-protein coupled receptor activity; molecular_function-GO:0007186; G-protein coupled receptor signaling pathway; biological_process-GO:0015054; gastrin receptor activity; molecular_function-GO:0016021; integral component of membrane; cellular_component	cholecystokinin receptor-like [Perca flavescens]
Cso021791	Superscaffold20	9702534	10022650	-	K04854 voltage-dependent calcium channel T type alpha-1G | (RefSeq) cacna1g; calcium voltage-gated channel subunit alpha1 G	IPR002077; Voltage-dependent calcium channel, alpha-1 subunit-IPR005445; Voltage-dependent calcium channel, T-type, alpha-1 subunit-IPR005821; Ion transport domain-IPR030154; Voltage-dependent calcium channel, T-type, alpha-1G subunit	Voltage-dependent T-type calcium channel subunit alpha {ECO:0000256|RuleBase:RU003808} OS=Oreochromis niloticus (Nile tilapia) (Tilapia nilotica) Name=CACNA1G {ECO:0000313|Ensembl:ENSONIP00000024742} PE=3	Voltage-dependent T-type calcium channel subunit alpha-1G Cav3.1c NBR13 Voltage-gated calcium channel subunit alpha Cav3.1 OS=Homo sapiens (Human) Name=CACNA1G Synonyms=KIAA1123 PE=1	GO:0005216; ion channel activity; molecular_function-GO:0005245; voltage-gated calcium channel activity; molecular_function-GO:0005891; voltage-gated calcium channel complex; cellular_component-GO:0006811; ion transport; biological_process-GO:0008332; low voltage-gated calcium channel activity; molecular_function-GO:0016020; membrane; cellular_component-GO:0055085; transmembrane transport; biolog…	PREDICTED: LOW QUALITY PROTEIN: voltage-dependent T-type calcium channel subunit alpha-1G-like [Lates calcarifer]
Cso015049	Superscaffold13	35145094	35238371	-	K04604 metabotropic glutamate receptor 5 | (RefSeq) grm5; glutamate metabotropic receptor 5	IPR000162; GPCR, family 3, metabotropic glutamate receptor-IPR000202; GPCR, family 3, metabotropic glutamate receptor 5-IPR000337; GPCR, family 3-IPR001828; Receptor, ligand binding region-IPR011500; GPCR, family 3, nine cysteines domain-IPR017978; GPCR family 3, C-terminal-IPR019588; Metabotropic glutamate receptor, Homer-binding domain	Uncharacterized protein {ECO:0000313|Ensembl:ENSAMXP00000004011} OS=Astyanax mexicanus (Blind cave fish) (Astyanax fasciatus mexicanus) PE=3	Metabotropic glutamate receptor 5 Short=mGluR5 Precursor OS=Mus musculus (Mouse) Name=Grm5 Synonyms=Gprc1e, Mglur5 PE=1	GO:0004930; G-protein coupled receptor activity; molecular_function-GO:0007186; G-protein coupled receptor signaling pathway; biological_process-GO:0016021; integral component of membrane; cellular_component	metabotropic glutamate receptor 5 [Acanthochromis polyacanthus]
