# Supplementary material for: Chromosome-Level Genome Assembly and Transcriptome Comparison Analysis of Cephalopholis sonnerati and Its Related Grouper Species
Source: Biology (Basel). 2022 Jul 13;11(7):1053. doi: 10.3390/biology11071053 (PMC9312885; doi:10.3390/biology11071053)
Supplement: Supplementary file 1 [file biology-11-01053-s001.zip › Table S14. gene related to cAMP singaling pathway.xlsx]

## Sheet: 工作表1
Cso021691	Superscaffold20	4377253	4408480	-	K07861 Ras-related C3 botulinum toxin substrate 3 | (RefSeq) rac3; ras-related C3 botulinum toxin substrate 3 (rho family, small GTP binding protein Rac3)	IPR001806; Small GTPase superfamily-IPR003578; Small GTPase superfamily, Rho type	Uncharacterized protein {ECO:0000313|Ensembl:ENSGACP00000020295} OS=Gasterosteus aculeatus (Three-spined stickleback) PE=3	Ras-related C3 botulinum toxin substrate 3 p21-Rac3 Precursor OS=Mus musculus (Mouse) Name=Rac3 PE=1	GO:0003924; GTPase activity; molecular_function-GO:0005525; GTP binding; molecular_function-GO:0005622; intracellular; cellular_component-GO:0007264; small GTPase mediated signal transduction; biological_process	LOW QUALITY PROTEIN: ras-related C3 botulinum toxin substrate 3 [Oreochromis niloticus] >XP_004570421.1 ras-related C3 botulinum toxin substrate 3 [Maylandia zebra] >XP_005814413.1 ras-related C3 botulinum toxin substrate 3 isoform X2 [Xiphophorus maculatus] >XP_008312367.1 ras-related C3 botulinum toxin substrate 3 isoform X2 [Cynoglossus semilaevis] >XP_010742380.1 ras-related C3 botulinum toxi…
Cso009430	Superscaffold8	35533471	35580566	+	K04615 gamma-aminobutyric acid type B receptor | (RefSeq) gamma-aminobutyric acid type B receptor subunit 1-like	IPR001828; Receptor, ligand binding region-IPR002455; GPCR family 3, GABA-B receptor-IPR002456; GPCR family 3, gamma-aminobutyric acid receptor, type B1-IPR017978; GPCR family 3, C-terminal	Uncharacterized protein {ECO:0000313|Ensembl:ENSTNIP00000014599} OS=Tetraodon nigroviridis (Spotted green pufferfish) (Chelonodon nigroviridis) Name=GABBR1 {ECO:0000313|Ensembl:ENSTNIP00000014599} PE=4	Gamma-aminobutyric acid type B receptor subunit 1 Short=GABA-B receptor 1 Short=GABA-B-R1 Short=GABA-BR1 Short=GABABR1 Short=Gb1 Precursor OS=Mus musculus (Mouse) Name=Gabbr1 PE=1	GO:0004930; G-protein coupled receptor activity; molecular_function-GO:0004965; G-protein coupled GABA receptor activity; molecular_function-GO:0007186; G-protein coupled receptor signaling pathway; biological_process-GO:0016021; integral component of membrane; cellular_component	PREDICTED: gamma-aminobutyric acid type B receptor subunit 1 [Paralichthys olivaceus]
Cso003891	Superscaffold4	11589332	11593099	-	K04949 cyclic nucleotide gated channel alpha 2 | (RefSeq) cyclic nucleotide-gated cation channel-like	IPR000595; Cyclic nucleotide-binding domain-IPR005821; Ion transport domain-IPR032406; Cyclic nucleotide-gated channel, C-terminal leucine zipper domain	Uncharacterized protein {ECO:0000313|Ensembl:ENSONIP00000019994} OS=Oreochromis niloticus (Nile tilapia) (Tilapia nilotica) Name=LOC100704274 {ECO:0000313|Ensembl:ENSONIP00000019994} PE=4	Cyclic nucleotide-gated cation channel OS=Ictalurus punctatus (Channel catfish) (Silurus punctatus) PE=2	GO:0005216; ion channel activity; molecular_function-GO:0006811; ion transport; biological_process-GO:0016020; membrane; cellular_component-GO:0055085; transmembrane transport; biological_process	cyclic nucleotide-gated cation channel-like [Seriola lalandi dorsalis]
Cso010600	Superscaffold9	41304469	41324343	+	no KO assigned | (RefSeq) CALM3; calmodulin 3	IPR002048; EF-hand domain	CALM {ECO:0000313|EMBL:JAO28813.1} Fragment OS=Poeciliopsis prolifica (blackstripe livebearer) Name=CALM {ECO:0000313|EMBL:JAO28813.1} PE=4	Calmodulin-2 B {ECO:0000250|UniProtKB:P0DP23} OS=Xenopus laevis (African clawed frog) Name=calm2-b {ECO:0000250|UniProtKB:P0DP23} PE=2	GO:0005509; calcium ion binding; molecular_function	calmodulin-like [Astyanax mexicanus]
Cso001630	Superscaffold2	22843057	22843561	-	K04630 guanine nucleotide-binding protein G(i) subunit alpha | (RefSeq) guanine nucleotide-binding protein G(i) subunit alpha-2	IPR001019; Guanine nucleotide binding protein (G-protein), alpha subunit-IPR001408; G-protein alpha subunit, group I	Uncharacterized protein {ECO:0000313|Ensembl:ENSPFOP00000016712} OS=Poecilia formosa (Amazon molly) (Limia formosa) PE=4	Guanine nucleotide-binding protein G(i) subunit alpha-2 Adenylate cyclase-inhibiting G alpha protein OS=Rattus norvegicus (Rat) Name=Gnai2 Synonyms=Gnai-2 PE=1	GO:0003924; GTPase activity; molecular_function-GO:0004871; signal transducer activity; molecular_function-GO:0005525; GTP binding; molecular_function-GO:0007186; G-protein coupled receptor signaling pathway; biological_process-GO:0007188; adenylate cyclase-modulating G-protein coupled receptor signaling pathway; biological_process-GO:0019001; guanyl nucleotide binding; molecular_function-GO:0031…	guanine nucleotide-binding protein G(i) subunit alpha-2 [Kryptolebias marmoratus]
Cso015965	Superscaffold14	29140472	29166537	-	no KO assigned | (RefSeq) fam221a; family with sequence similarity 221 member A	IPR001955; Pancreatic hormone-like-IPR026755; Protein FAM221A/B	Uncharacterized protein {ECO:0000313|Ensembl:ENSONIP00000005668} OS=Oreochromis niloticus (Nile tilapia) (Tilapia nilotica) PE=4	Protein FAM221A OS=Mus musculus (Mouse) Name=Fam221a PE=1	GO:0005179; hormone activity; molecular_function-GO:0005576; extracellular region; cellular_component	protein FAM221A [Anabas testudineus]
Cso006034	Superscaffold6	927828	958905	-	K05869 calcium/calmodulin-dependent protein kinase IV [EC:2.7.11.17] | (RefSeq) camk4; calcium/calmodulin dependent protein kinase IV	IPR000719; Protein kinase domain	Calcium/calmodulin-dependent protein kinase type IV {ECO:0000313|EMBL:JAR65988.1} OS=Fundulus heteroclitus (Killifish) (Mummichog) PE=3	Calcium/calmodulin-dependent protein kinase type IV Short=CaMK IV EC=2.7.11.17 CaM kinase-GR OS=Homo sapiens (Human) Name=CAMK4 Synonyms=CAMK, CAMK-GR, CAMKIV PE=1	GO:0004672; protein kinase activity; molecular_function-GO:0005524; ATP binding; molecular_function-GO:0006468; protein phosphorylation; biological_process	calcium/calmodulin-dependent protein kinase type IV isoform X1 [Oreochromis niloticus]
Cso007027	Superscaffold6	36720413	36757421	+	K04587 pituitary adenylate cyclase-activating polypeptide type I receptor | (RefSeq) pituitary adenylate cyclase-activating polypeptide type I receptor-like	IPR000832; GPCR, family 2, secretin-like-IPR001879; GPCR, family 2, extracellular hormone receptor domain-IPR002285; GPCR, family 2, pituitary adenylate cyclase activating polypeptide type 1 receptor-IPR017981; GPCR, family 2-like	Pituitary adenylate cyclase-activating polypeptide type I receptor {ECO:0000313|EMBL:KKF17022.1} OS=Larimichthys crocea (Large yellow croaker) (Pseudosciaena crocea) ORFNames=EH28_11111 {ECO:0000313|EMBL:KKF17022.1} PE=3	Pituitary adenylate cyclase-activating polypeptide type I receptor Short=PACAP type I receptor Short=PACAP-R-1 Short=PACAP-R1 Precursor OS=Homo sapiens (Human) Name=ADCYAP1R1 PE=1	GO:0004888; transmembrane signaling receptor activity; molecular_function-GO:0004930; G-protein coupled receptor activity; molecular_function-GO:0004999; vasoactive intestinal polypeptide receptor activity; molecular_function-GO:0007166; cell surface receptor signaling pathway; biological_process-GO:0007186; G-protein coupled receptor signaling pathway; biological_process-GO:0016020; membrane; ce…	pituitary adenylate cyclase-activating polypeptide type I receptor isoform X1 [Larimichthys crocea]
Cso012875	Superscaffold11	34160013	34166801	-	K04162 5-hydroxytryptamine receptor 6 | (RefSeq) htr6; 5-hydroxytryptamine receptor 6	IPR000276; G protein-coupled receptor, rhodopsin-like-IPR017452; GPCR, rhodopsin-like, 7TM	5-hydroxytryptamine (serotonin) receptor 6 {ECO:0000313|Ensembl:ENSDARP00000115605} OS=Danio rerio (Zebrafish) (Brachydanio rerio) ECO:0000313|ZFIN:ZDB-GENE-030131-7839} PE=3	5-hydroxytryptamine receptor 6 Short=5-HT-6 Short=5-HT6 Serotonin receptor 6 OS=Pan troglodytes (Chimpanzee) Name=HTR6 PE=2	GO:0004930; G-protein coupled receptor activity; molecular_function-GO:0007186; G-protein coupled receptor signaling pathway; biological_process-GO:0016021; integral component of membrane; cellular_component	5-hydroxytryptamine receptor 6 [Amphiprion ocellaris]
Cso020782	Superscaffold19	5840957	5852235	+	K04448 transcription factor AP-1 | (RefSeq) transcription factor AP-1-like	IPR002112; Transcription factor Jun-IPR004827; Basic-leucine zipper domain-IPR005643; Jun-like transcription factor-IPR015558; Transcription Factor c-Jun/v-Jun	Transcription factor AP-1 {ECO:0000313|EMBL:KKF29963.1} OS=Larimichthys crocea (Large yellow croaker) (Pseudosciaena crocea) ORFNames=EH28_07590 {ECO:0000313|EMBL:KKF29963.1} PE=3	Transcription factor AP-1 Proto-oncogene c-Jun OS=Serinus canaria (Island canary) (Fringilla canaria) Name=JUN PE=2	GO:0003677; DNA binding; molecular_function-GO:0003700; transcription factor activity, sequence-specific DNA binding; molecular_function-GO:0006355; regulation of transcription, DNA-templated; biological_process	PREDICTED: transcription factor AP-1-like [Lates calcarifer] >XP_018523362.1 PREDICTED: transcription factor AP-1-like [Lates calcarifer] >XP_018523363.1 PREDICTED: transcription factor AP-1-like [Lates calcarifer]
Cso011338	Superscaffold10	19193039	19247033	-	K08041 adenylate cyclase 1 [EC:4.6.1.1] | (RefSeq) adenylate cyclase type 1	IPR001054; Adenylyl cyclase class-3/4/guanylyl cyclase-IPR032628; Adenylate cyclase, N-terminal	Uncharacterized protein {ECO:0000313|Ensembl:ENSONIP00000012133} OS=Oreochromis niloticus (Nile tilapia) (Tilapia nilotica) Name=LOC100706434 {ECO:0000313|Ensembl:ENSONIP00000012133} PE=3	Adenylate cyclase type 1 EC=4.6.1.1 {ECO:0000250|UniProtKB:P19754} ATP pyrophosphate-lyase 1 Adenylate cyclase type I Adenylyl cyclase 1 Ca(2+)/calmodulin-activated adenylyl cyclase OS=Homo sapiens (Human) Name=ADCY1 PE=1	GO:0009190; cyclic nucleotide biosynthetic process; biological_process-GO:0016849; phosphorus-oxygen lyase activity; molecular_function-GO:0035556; intracellular signal transduction; biological_process	PREDICTED: adenylate cyclase type 1-like isoform X2 [Lates calcarifer]
Cso018429	Superscaffold16	35813537	36005701	+	K05210 glutamate receptor ionotropic, NMDA 2B | (RefSeq) glutamate receptor ionotropic, NMDA 2B-like	IPR001320; Ionotropic glutamate receptor-IPR001508; Ionotropic glutamate receptor, metazoa-IPR001828; Receptor, ligand binding region-IPR018884; Glutamate [NMDA] receptor, epsilon subunit, C-terminal-IPR019594; Ionotropic glutamate receptor, L-glutamate and glycine-binding domain	Glutamate [NMDA] receptor subunit epsilon-2 {ECO:0000313|EMBL:KKF23568.1} OS=Larimichthys crocea (Large yellow croaker) (Pseudosciaena crocea) ORFNames=EH28_03642 {ECO:0000313|EMBL:KKF23568.1} PE=3	Glutamate receptor ionotropic, NMDA 2B Short=GluN2B Glutamate [NMDA] receptor subunit epsilon-2 N-methyl D-aspartate receptor subtype 2B Short=NMDAR2B Short=NR2B N-methyl-D-aspartate receptor subunit 3 Short=NR3 Short=hNR3 Precursor OS=Homo sapiens (Human) Name=GRIN2B Synonyms=NMDAR2B PE=1	GO:0004872; receptor activity; molecular_function-GO:0004970; ionotropic glutamate receptor activity; molecular_function-GO:0005216; ion channel activity; molecular_function-GO:0005234; extracellular-glutamate-gated ion channel activity; molecular_function-GO:0006811; ion transport; biological_process-GO:0016020; membrane; cellular_component	glutamate receptor ionotropic, NMDA 2B [Mastacembelus armatus]
Cso025003	Superscaffold23	35106008	35118320	-	K01540 sodium/potassium-transporting ATPase subunit beta | (RefSeq) sodium/potassium-transporting ATPase subunit beta-2-like	IPR000402; Sodium/potassium-transporting ATPase subunit beta	Sodium/potassium-transporting ATPase subunit beta {ECO:0000256|RuleBase:RU362099} OS=Oreochromis niloticus (Nile tilapia) (Tilapia nilotica) Name=LOC102079915 {ECO:0000313|Ensembl:ENSONIP00000008404} PE=3	Sodium/potassium-transporting ATPase subunit beta-2 Adhesion molecule in glia Short=AMOG Sodium/potassium-dependent ATPase subunit beta-2 OS=Homo sapiens (Human) Name=ATP1B2 PE=1	GO:0005890; sodium:potassium-exchanging ATPase complex; cellular_component-GO:0006813; potassium ion transport; biological_process-GO:0006814; sodium ion transport; biological_process	sodium/potassium-transporting ATPase subunit beta-2-like isoform X3 [Seriola dumerili]
Cso009373	Superscaffold8	34499207	34545204	+	K05212 glutamate receptor ionotropic, NMDA 2D | (RefSeq) glutamate receptor ionotropic, NMDA 2D-like	IPR001320; Ionotropic glutamate receptor-IPR001508; Ionotropic glutamate receptor, metazoa-IPR019594; Ionotropic glutamate receptor, L-glutamate and glycine-binding domain	Glutamate receptor ionotropic, NMDA 2D {ECO:0000313|EMBL:JAR19332.1} OS=Fundulus heteroclitus (Killifish) (Mummichog) PE=3	Glutamate receptor ionotropic, NMDA 2D Short=GluN2D Glutamate [NMDA] receptor subunit epsilon-4 N-methyl D-aspartate receptor subtype 2D Short=NMDAR2D Short=NR2D Precursor OS=Rattus norvegicus (Rat) Name=Grin2d Synonyms=GluN2D PE=1	GO:0004872; receptor activity; molecular_function-GO:0004970; ionotropic glutamate receptor activity; molecular_function-GO:0005216; ion channel activity; molecular_function-GO:0005234; extracellular-glutamate-gated ion channel activity; molecular_function-GO:0006811; ion transport; biological_process-GO:0016020; membrane; cellular_component	glutamate receptor ionotropic, NMDA 2D-like [Seriola dumerili]
Cso002855	Superscaffold3	18743204	18761641	-	no KO assigned | (RefSeq) prkaca; cAMP-dependent protein kinase catalytic subunit alpha	IPR000719; Protein kinase domain-IPR000961; AGC-kinase, C-terminal	cAMP-dependent protein kinase catalytic subunit alpha {ECO:0000313|EMBL:KKF27218.1} OS=Larimichthys crocea (Large yellow croaker) (Pseudosciaena crocea) ORFNames=EH28_01366 {ECO:0000313|EMBL:KKF27218.1} PE=3	cAMP-dependent protein kinase catalytic subunit alpha Short=PKA C-alpha EC=2.7.11.11 OS=Sus scrofa (Pig) Name=PRKACA PE=1	GO:0004672; protein kinase activity; molecular_function-GO:0004674; protein serine/threonine kinase activity; molecular_function-GO:0005524; ATP binding; molecular_function-GO:0006468; protein phosphorylation; biological_process	cAMP-dependent protein kinase catalytic subunit alpha [Seriola dumerili] >XP_023276369.1 cAMP-dependent protein kinase catalytic subunit alpha [Seriola lalandi dorsalis]
Cso021443	Superscaffold19	32707877	32789923	+	K04515 calcium/calmodulin-dependent protein kinase (CaM kinase) II [EC:2.7.11.17] | (RefSeq) calcium/calmodulin-dependent protein kinase type II subunit beta	IPR000719; Protein kinase domain-IPR013543; Calcium/calmodulin-dependent protein kinase II, association-domain-IPR020636; Calcium/calmodulin-dependent/calcium-dependent protein kinase	Uncharacterized protein {ECO:0000313|Ensembl:ENSPFOP00000018860} OS=Poecilia formosa (Amazon molly) (Limia formosa) PE=4	Calcium/calmodulin-dependent protein kinase type II subunit beta Short=CaM kinase II subunit beta Short=CaMK-II subunit beta EC=2.7.11.17 OS=Mus musculus (Mouse) Name=Camk2b Synonyms=Camk2d PE=1	GO:0004672; protein kinase activity; molecular_function-GO:0004683; calmodulin-dependent protein kinase activity; molecular_function-GO:0005516; calmodulin binding; molecular_function-GO:0005524; ATP binding; molecular_function-GO:0006468; protein phosphorylation; biological_process	calcium/calmodulin-dependent protein kinase type II subunit beta isoform X1 [Acanthochromis polyacanthus]
Cso018277	Superscaffold16	30709740	30799600	-	K05209 glutamate receptor ionotropic, NMDA 2A | (RefSeq) grin2a; glutamate ionotropic receptor NMDA type subunit 2A	IPR001320; Ionotropic glutamate receptor-IPR001508; Ionotropic glutamate receptor, metazoa-IPR001638; Solute-binding protein family 3/N-terminal domain of MltF-IPR001828; Receptor, ligand binding region-IPR018884; Glutamate [NMDA] receptor, epsilon subunit, C-terminal-IPR019594; Ionotropic glutamate receptor, L-glutamate and glycine-binding domain	Glutamate receptor ionotropic, NMDA 2A {ECO:0000313|EMBL:JAR68893.1} OS=Fundulus heteroclitus (Killifish) (Mummichog) PE=3	Glutamate receptor ionotropic, NMDA 2A Short=GluN2A Glutamate [NMDA] receptor subunit epsilon-1 N-methyl D-aspartate receptor subtype 2A Short=NMDAR2A Short=NR2A Precursor OS=Mus musculus (Mouse) Name=Grin2a PE=1	GO:0004872; receptor activity; molecular_function-GO:0004970; ionotropic glutamate receptor activity; molecular_function-GO:0005216; ion channel activity; molecular_function-GO:0005234; extracellular-glutamate-gated ion channel activity; molecular_function-GO:0006811; ion transport; biological_process-GO:0016020; membrane; cellular_component	glutamate receptor ionotropic, NMDA 2A [Larimichthys crocea] >XP_010727470.2 glutamate receptor ionotropic, NMDA 2A [Larimichthys crocea]
Cso002491	Superscaffold3	6961392	7027692	-	K05198 glutamate receptor 2 | (RefSeq) GRIA2; glutamate ionotropic receptor AMPA type subunit 2	IPR001320; Ionotropic glutamate receptor-IPR001828; Receptor, ligand binding region-IPR019594; Ionotropic glutamate receptor, L-glutamate and glycine-binding domain	Uncharacterized protein {ECO:0000313|Ensembl:ENSONIP00000020240} OS=Oreochromis niloticus (Nile tilapia) (Tilapia nilotica) Name=glur2a {ECO:0000313|Ensembl:ENSONIP00000020240} PE=3	Glutamate receptor 2 Short=GluR-2 AMPA-selective glutamate receptor 2 GluR-B GluR-K2 Glutamate receptor ionotropic, AMPA 2 Short=GluA2 Precursor OS=Pongo abelii (Sumatran orangutan) (Pongo pygmaeus abelii) Name=GRIA2 Synonyms=GLUR2 PE=2	GO:0004970; ionotropic glutamate receptor activity; molecular_function-GO:0005234; extracellular-glutamate-gated ion channel activity; molecular_function-GO:0016020; membrane; cellular_component	glutamate receptor 2-like isoform X1 [Fundulus heteroclitus]
Cso009429	Superscaffold8	35470902	35489051	+	K04615 gamma-aminobutyric acid type B receptor | (RefSeq) gamma-aminobutyric acid type B receptor subunit 1-like	IPR000436; Sushi/SCR/CCP domain	Gamma-aminobutyric acid type B receptor subunit 1 {ECO:0000313|EMBL:KKF15584.1} OS=Larimichthys crocea (Large yellow croaker) (Pseudosciaena crocea) ORFNames=EH28_05035 {ECO:0000313|EMBL:KKF15584.1} PE=4	Gamma-aminobutyric acid type B receptor subunit 1 Short=GABA-B receptor 1 Short=GABA-B-R1 Short=GABA-BR1 Short=GABABR1 Short=Gb1 Precursor OS=Rattus norvegicus (Rat) Name=Gabbr1 PE=1	NA	PREDICTED: gamma-aminobutyric acid type B receptor subunit 1-like [Neolamprologus brichardi]
Cso020976	Superscaffold19	13349670	13398087	+	K04440 c-Jun N-terminal kinase [EC:2.7.11.24] | (RefSeq) mapk10; mitogen-activated protein kinase 10	IPR000719; Protein kinase domain-IPR008351; Mitogen-activated protein (MAP) kinase, JNK	Mitogen-activated protein kinase {ECO:0000256|SAAS:SAAS00652812} EC=2.7.11.24 {ECO:0000256|SAAS:SAAS00652812} OS=Scleropages formosus (Asian bonytongue) ECO:0000313|RefSeq:XP_018610121.1} PE=4	Mitogen-activated protein kinase 10 Short=MAP kinase 10 Short=MAPK 10 EC=2.7.11.24 MAP kinase p49 3F12 Stress-activated protein kinase 1b Short=SAPK1b Stress-activated protein kinase JNK3 c-Jun N-terminal kinase 3 OS=Homo sapiens (Human) Name=MAPK10 Synonyms=JNK3, JNK3A, PRKM10, SAPK1B PE=1	GO:0004672; protein kinase activity; molecular_function-GO:0004707; MAP kinase activity; molecular_function-GO:0005524; ATP binding; molecular_function-GO:0006468; protein phosphorylation; biological_process	mitogen-activated protein kinase 10 isoform X7 [Larimichthys crocea] >XP_019109254.1 mitogen-activated protein kinase 10 isoform X7 [Larimichthys crocea] >XP_026212237.1 mitogen-activated protein kinase 10 isoform X5 [Anabas testudineus] >XP_026212238.1 mitogen-activated protein kinase 10 isoform X5 [Anabas testudineus]
Cso004411	Superscaffold4	31381395	31388325	+	K01540 sodium/potassium-transporting ATPase subunit beta | (RefSeq) atp1b4; ATPase Na+/K+ transporting family member beta 4	IPR000402; Sodium/potassium-transporting ATPase subunit beta	Sodium/potassium-transporting ATPase subunit beta {ECO:0000256|RuleBase:RU362099} OS=Aphyosemion striatum Name=ATP1B4 {ECO:0000313|EMBL:SBP04169.1} PE=3	Protein ATP1B4 X,K-ATPase subunit beta-m X/potassium-transporting ATPase subunit beta-m OS=Gallus gallus (Chicken) Name=ATP1B4 PE=1	GO:0005890; sodium:potassium-exchanging ATPase complex; cellular_component-GO:0006813; potassium ion transport; biological_process-GO:0006814; sodium ion transport; biological_process	sodium/potassium-transporting ATPase subunit beta 4 subunit [Lateolabrax maculatus]
Cso012576	Superscaffold11	22688973	22692697	+	K04265 adenosine A1 receptor | (RefSeq) adenosine receptor A1-like	IPR000276; G protein-coupled receptor, rhodopsin-like-IPR001068; Adenosine A1 receptor-IPR001634; Adenosine receptor-IPR017452; GPCR, rhodopsin-like, 7TM	Adenosine receptor A1 {ECO:0000256|RuleBase:RU201114} OS=Oreochromis niloticus (Nile tilapia) (Tilapia nilotica) Name=LOC100698410 {ECO:0000313|Ensembl:ENSONIP00000014879} PE=3	Adenosine receptor A1 OS=Gallus gallus (Chicken) Name=ADORA1 PE=2	GO:0001609; G-protein coupled adenosine receptor activity; molecular_function-GO:0001973; adenosine receptor signaling pathway; biological_process-GO:0004930; G-protein coupled receptor activity; molecular_function-GO:0007186; G-protein coupled receptor signaling pathway; biological_process-GO:0016021; integral component of membrane; cellular_component	putative adenosine receptor A1 [Scophthalmus maximus]
Cso018051	Superscaffold16	23649306	23650420	+	K04218 somatostatin receptor 2 | (RefSeq) somatostatin receptor type 2	IPR000276; G protein-coupled receptor, rhodopsin-like-IPR000586; Somatostatin receptor family-IPR002074; Somatostatin receptor 2-IPR017452; GPCR, rhodopsin-like, 7TM	Type 2 somatostatin receptor {ECO:0000313|EMBL:AAS97962.1} OS=Haplochromis burtoni (Burton's mouthbrooder) (Chromis burtoni) PE=2	Somatostatin receptor type 2 Short=SS-2-R Short=SS2-R Short=SS2R SRIF-1 OS=Sus scrofa (Pig) Name=SSTR2 PE=3	GO:0004930; G-protein coupled receptor activity; molecular_function-GO:0004994; somatostatin receptor activity; molecular_function-GO:0007186; G-protein coupled receptor signaling pathway; biological_process-GO:0016021; integral component of membrane; cellular_component	PREDICTED: somatostatin receptor type 2-like [Lates calcarifer] >XP_018536326.1 PREDICTED: somatostatin receptor type 2-like [Lates calcarifer]
Cso004005	Superscaffold4	16535986	16626786	-	K05197 glutamate receptor 1 | (RefSeq) gria1; glutamate ionotropic receptor AMPA type subunit 1	IPR001320; Ionotropic glutamate receptor-IPR001828; Receptor, ligand binding region-IPR019594; Ionotropic glutamate receptor, L-glutamate and glycine-binding domain	Uncharacterized protein {ECO:0000313|Ensembl:ENSONIP00000022200} OS=Oreochromis niloticus (Nile tilapia) (Tilapia nilotica) Name=gria1 {ECO:0000313|Ensembl:ENSONIP00000022200} PE=3	Glutamate receptor 1 Short=GluR-1 AMPA-selective glutamate receptor 1 GluR-A GluR-K1 Glutamate receptor ionotropic, AMPA 1 Short=GluA1 Precursor OS=Macaca fascicularis (Crab-eating macaque) (Cynomolgus monkey) Name=GRIA1 Synonyms=GLUR1 PE=2	GO:0004970; ionotropic glutamate receptor activity; molecular_function-GO:0005234; extracellular-glutamate-gated ion channel activity; molecular_function-GO:0016020; membrane; cellular_component	glutamate receptor 1-like isoform X1 [Seriola dumerili]
Cso015426	Superscaffold14	11166989	11372278	-	K05212 glutamate receptor ionotropic, NMDA 2D | (RefSeq) glutamate receptor ionotropic, NMDA 2D-like	IPR001320; Ionotropic glutamate receptor-IPR001508; Ionotropic glutamate receptor, metazoa-IPR001828; Receptor, ligand binding region-IPR019594; Ionotropic glutamate receptor, L-glutamate and glycine-binding domain	Glutamate receptor ionotropic, NMDA 2D {ECO:0000313|EMBL:JAR70263.1} OS=Fundulus heteroclitus (Killifish) (Mummichog) PE=3	Glutamate receptor ionotropic, NMDA 2D Short=GluN2D Glutamate [NMDA] receptor subunit epsilon-4 N-methyl D-aspartate receptor subtype 2D Short=NMDAR2D Short=NR2D Precursor OS=Rattus norvegicus (Rat) Name=Grin2d Synonyms=GluN2D PE=1	GO:0004872; receptor activity; molecular_function-GO:0004970; ionotropic glutamate receptor activity; molecular_function-GO:0005216; ion channel activity; molecular_function-GO:0005234; extracellular-glutamate-gated ion channel activity; molecular_function-GO:0006811; ion transport; biological_process-GO:0016020; membrane; cellular_component	PREDICTED: glutamate receptor ionotropic, NMDA 2D-like [Poecilia mexicana]
Cso021709	Superscaffold20	5525244	5538851	+	no KO assigned | (RefSeq) ryanodine receptor 2-like	IPR005821; Ion transport domain-IPR015925; Ryanodine receptor-related-IPR033215; Ryanodine receptor 1	Uncharacterized protein {ECO:0000313|EMBL:SBR76517.1} OS=Nothobranchius pienaari Name=CABZ01065506.1 {ECO:0000313|EMBL:SBR76517.1} PE=4	Ryanodine receptor 2 Short=RYR-2 Short=RyR2 Cardiac muscle ryanodine receptor Cardiac muscle ryanodine receptor-calcium release channel Cardiac muscle-type ryanodine receptor Type 2 ryanodine receptor OS=Oryctolagus cuniculus (Rabbit) Name=RYR2 PE=1	GO:0005216; ion channel activity; molecular_function-GO:0006811; ion transport; biological_process-GO:0006816; calcium ion transport; biological_process-GO:0006936; muscle contraction; biological_process-GO:0015278; calcium-release channel activity; molecular_function-GO:0016020; membrane; cellular_component-GO:0055085; transmembrane transport; biological_process	hypothetical protein EPR50_G00218870 [Perca flavescens]
Cso001631	Superscaffold2	22845008	22905895	-	K04630 guanine nucleotide-binding protein G(i) subunit alpha | (RefSeq) guanine nucleotide-binding protein G(i) subunit alpha-2	IPR001019; Guanine nucleotide binding protein (G-protein), alpha subunit	'Guanine nucleotide-binding protein Gi, alpha-2 subunit' {ECO:0000313|EMBL:CBN80584.1} OS=Dicentrarchus labrax (European seabass) (Morone labrax) ORFNames=DLA_It00090 {ECO:0000313|EMBL:CBN80584.1} PE=4	Guanine nucleotide-binding protein G(i) subunit alpha-2 Adenylate cyclase-inhibiting G alpha protein OS=Homo sapiens (Human) Name=GNAI2 Synonyms=GNAI2B PE=1	GO:0003924; GTPase activity; molecular_function-GO:0004871; signal transducer activity; molecular_function-GO:0007186; G-protein coupled receptor signaling pathway; biological_process-GO:0019001; guanyl nucleotide binding; molecular_function-GO:0031683; G-protein beta/gamma-subunit complex binding; molecular_function	PREDICTED: guanine nucleotide-binding protein G(i) subunit alpha-2 isoform X2 [Hippocampus comes]
Cso002579	Superscaffold3	9701595	9755659	+	K04515 calcium/calmodulin-dependent protein kinase (CaM kinase) II [EC:2.7.11.17] | (RefSeq) camk2d2; calcium/calmodulin-dependent protein kinase type II delta 2 chain	IPR000719; Protein kinase domain-IPR013543; Calcium/calmodulin-dependent protein kinase II, association-domain-IPR020636; Calcium/calmodulin-dependent/calcium-dependent protein kinase	Calcium/calmodulin-dependent protein kinase (CaM kinase) II delta 1 {ECO:0000313|EMBL:SBR69135.1} OS=Nothobranchius pienaari Name=CAMK2D1 {ECO:0000313|EMBL:SBR69135.1} PE=4	Calcium/calmodulin-dependent protein kinase type II delta 2 chain EC=2.7.11.17 Calcium/calmodulin-dependent protein kinase type II delta-A chain Short=CaM kinase II subunit delta-A Short=CaM-kinase II delta-A chain Short=CaMK-II subunit delta-A OS=Danio rerio (Zebrafish) (Brachydanio rerio) Name=camk2d2 Synonyms=camk2d, camk2da ORFNames=zgc:92792 PE=2	GO:0004672; protein kinase activity; molecular_function-GO:0004683; calmodulin-dependent protein kinase activity; molecular_function-GO:0005516; calmodulin binding; molecular_function-GO:0005524; ATP binding; molecular_function-GO:0006468; protein phosphorylation; biological_process	calcium/calmodulin-dependent protein kinase type II delta 2 chain isoform X14 [Seriola lalandi dorsalis]
Cso011180	Superscaffold10	13830570	13874011	-	K04955 hyperpolarization activated cyclic nucleotide-gated potassium channel 2 | (RefSeq) potassium/sodium hyperpolarization-activated cyclic nucleotide-gated channel 2-like	IPR000595; Cyclic nucleotide-binding domain-IPR005821; Ion transport domain	Hyperpolarization activated cyclic nucleotide-gated potassium channel 2 {ECO:0000313|EMBL:SBQ57517.1} OS=Nothobranchius korthausae Name=HCN2 {ECO:0000313|EMBL:SBQ57517.1} PE=4	Potassium/sodium hyperpolarization-activated cyclic nucleotide-gated channel 2 Brain cyclic nucleotide-gated channel 2 Short=BCNG-2 Hyperpolarization-activated cation channel 1 Short=HAC-1 OS=Mus musculus (Mouse) Name=Hcn2 Synonyms=Bcng2, Hac1 PE=1	GO:0005216; ion channel activity; molecular_function-GO:0006811; ion transport; biological_process-GO:0016020; membrane; cellular_component-GO:0055085; transmembrane transport; biological_process	potassium/sodium hyperpolarization-activated cyclic nucleotide-gated channel 2-like [Amphiprion ocellaris]
Cso015902	Superscaffold14	27325159	27439930	+	K04615 gamma-aminobutyric acid type B receptor | (RefSeq) gabbr2; gamma-aminobutyric acid type B receptor subunit 2	IPR001828; Receptor, ligand binding region-IPR002455; GPCR family 3, GABA-B receptor-IPR002457; GPCR family 3, gamma-aminobutyric acid receptor, type B2-IPR017978; GPCR family 3, C-terminal	Uncharacterized protein {ECO:0000313|Ensembl:ENSTRUP00000028411} OS=Takifugu rubripes (Japanese pufferfish) (Fugu rubripes) Name=gabbr2 {ECO:0000313|Ensembl:ENSTRUP00000028411} PE=3	Gamma-aminobutyric acid type B receptor subunit 2 Short=GABA-B receptor 2 Short=GABA-B-R2 Short=GABA-BR2 Short=GABABR2 Short=Gb2 G-protein coupled receptor 51 HG20 Precursor OS=Homo sapiens (Human) Name=GABBR2 Synonyms=GPR51, GPRC3B PE=1	GO:0004930; G-protein coupled receptor activity; molecular_function-GO:0004965; G-protein coupled GABA receptor activity; molecular_function-GO:0007186; G-protein coupled receptor signaling pathway; biological_process-GO:0016021; integral component of membrane; cellular_component	gamma-aminobutyric acid type B receptor subunit 2 [Seriola dumerili]
Cso015900	Superscaffold14	27233830	27240245	+	K04615 gamma-aminobutyric acid type B receptor | (RefSeq) gabbr2; gamma-aminobutyric acid type B receptor subunit 2	NA	Uncharacterized protein {ECO:0000313|Ensembl:ENSONIP00000002660} OS=Oreochromis niloticus (Nile tilapia) (Tilapia nilotica) Name=gabbr2 {ECO:0000313|Ensembl:ENSONIP00000002660} PE=3	NA	NA	PREDICTED: gamma-aminobutyric acid type B receptor subunit 2-like [Notothenia coriiceps]
Cso004316	Superscaffold4	24883604	24960953	-	K05198 glutamate receptor 2 | (RefSeq) gria2; glutamate ionotropic receptor AMPA type subunit 2	IPR001320; Ionotropic glutamate receptor-IPR001508; Ionotropic glutamate receptor, metazoa-IPR001828; Receptor, ligand binding region-IPR019594; Ionotropic glutamate receptor, L-glutamate and glycine-binding domain	Uncharacterized protein {ECO:0000313|Ensembl:ENSTRUP00000040802} OS=Takifugu rubripes (Japanese pufferfish) (Fugu rubripes) Name=gria2 {ECO:0000313|Ensembl:ENSTRUP00000040802} PE=3	Glutamate receptor 2 Short=GluR-2 AMPA-selective glutamate receptor 2 GluR-B GluR-K2 Glutamate receptor ionotropic, AMPA 2 Short=GluA2 Precursor OS=Pongo abelii (Sumatran orangutan) (Pongo pygmaeus abelii) Name=GRIA2 Synonyms=GLUR2 PE=2	GO:0004872; receptor activity; molecular_function-GO:0004970; ionotropic glutamate receptor activity; molecular_function-GO:0005216; ion channel activity; molecular_function-GO:0005234; extracellular-glutamate-gated ion channel activity; molecular_function-GO:0006811; ion transport; biological_process-GO:0016020; membrane; cellular_component	glutamate receptor 2 isoform X2 [Larimichthys crocea]
Cso009827	Superscaffold9	8546768	8595221	+	K04153 5-hydroxytryptamine receptor 1 | (RefSeq) htr1e; 5-hydroxytryptamine receptor 1E	IPR000276; G protein-coupled receptor, rhodopsin-like-IPR017452; GPCR, rhodopsin-like, 7TM-IPR027425; 5-Hydroxytryptamine 1E receptor	5-hydroxytryptamine receptor 1E {ECO:0000313|EMBL:KKF30998.1} OS=Larimichthys crocea (Large yellow croaker) (Pseudosciaena crocea) ORFNames=EH28_05885 {ECO:0000313|EMBL:KKF30998.1} PE=3	5-hydroxytryptamine receptor 1E Short=5-HT-1E Short=5-HT1E Serotonin receptor 1E OS=Cavia porcellus (Guinea pig) Name=5HT1E PE=2	GO:0004930; G-protein coupled receptor activity; molecular_function-GO:0004993; G-protein coupled serotonin receptor activity; molecular_function-GO:0005887; integral component of plasma membrane; cellular_component-GO:0007186; G-protein coupled receptor signaling pathway; biological_process-GO:0007268; chemical synaptic transmission; biological_process-GO:0016021; integral component of membrane;…	5-hydroxytryptamine receptor 1E [Perca flavescens]
Cso022213	Superscaffold20	22588402	22608504	+	K15494 protein phosphatase 1 regulatory subunit 1B | (RefSeq) protein phosphatase 1 regulatory subunit 1B-like	IPR008466; Protein phosphatase inhibitor 1-IPR015670; Protein phosphatase 1 regulatory subunit 1B	Protein phosphatase 1, regulatory (Inhibitor) subunit 1B {ECO:0000313|EMBL:SBR79236.1} OS=Nothobranchius rachovii (bluefin notho) Name=PPP1R1B {ECO:0000313|EMBL:SBR79236.1} PE=4	Protein phosphatase 1 regulatory subunit 1B DARPP-32 Dopamine- and cAMP-regulated neuronal phosphoprotein OS=Homo sapiens (Human) Name=PPP1R1B Synonyms=DARPP32 PE=1	GO:0004864; protein phosphatase inhibitor activity; molecular_function-GO:0007165; signal transduction; biological_process	protein phosphatase 1 regulatory subunit 1B [Larimichthys crocea]
Cso002987	Superscaffold3	21345064	21356756	-	K13293 cAMP-specific phosphodiesterase 4 [EC:3.1.4.53] | (RefSeq) cAMP-specific 3',5'-cyclic phosphodiesterase 4B-like	IPR002073; 3'5'-cyclic nucleotide phosphodiesterase, catalytic domain	Phosphodiesterase {ECO:0000256|RuleBase:RU363067} EC=3.1.4.- {ECO:0000256|RuleBase:RU363067} OS=Larimichthys crocea (Large yellow croaker) (Pseudosciaena crocea) ORFNames=EH28_03143 {ECO:0000313|EMBL:KKF28681.1} PE=3	cAMP-specific 3',5'-cyclic phosphodiesterase 4B EC=3.1.4.53 DPDE4 OS=Rattus norvegicus (Rat) Name=Pde4b PE=1	GO:0004114; 3',5'-cyclic-nucleotide phosphodiesterase activity; molecular_function-GO:0007165; signal transduction; biological_process	cAMP-specific 3',5'-cyclic phosphodiesterase 4B-like [Larimichthys crocea]
Cso017283	Superscaffold15	40026398	40027558	-	K04217 somatostatin receptor 1 | (RefSeq) somatostatin receptor type 1-like	IPR000276; G protein-coupled receptor, rhodopsin-like-IPR000586; Somatostatin receptor family-IPR001116; Somatostatin receptor 1-IPR017452; GPCR, rhodopsin-like, 7TM	Somatostatin receptor type 1 {ECO:0000313|EMBL:ACR19335.1} OS=Epinephelus coioides (Orange-spotted grouper) (Epinephelus nebulosus) PE=2	Somatostatin receptor type 1 Short=SS-1-R Short=SS1-R Short=SS1R SRIF-2 OS=Homo sapiens (Human) Name=SSTR1 PE=1	GO:0004930; G-protein coupled receptor activity; molecular_function-GO:0004994; somatostatin receptor activity; molecular_function-GO:0007186; G-protein coupled receptor signaling pathway; biological_process-GO:0016021; integral component of membrane; cellular_component	somatostatin receptor type 1 [Epinephelus coioides]
Cso007044	Superscaffold6	37579143	37631830	+	no KO assigned | (RefSeq) phosphatidylinositol 3-kinase regulatory subunit alpha-like	IPR000198; Rho GTPase-activating protein domain-IPR001720; PI3K p85/p55 subunit	phosphatidylinositol 3-kinase regulatory subunit gamma isoform X1 {ECO:0000313|RefSeq:XP_014024237.1} OS=Salmo salar (Atlantic salmon) Name=LOC106584012 {ECO:0000313|RefSeq:XP_014024237.1} PE=4	Phosphatidylinositol 3-kinase regulatory subunit alpha Short=PI3-kinase regulatory subunit alpha Short=PI3K regulatory subunit alpha Short=PtdIns-3-kinase regulatory subunit alpha Phosphatidylinositol 3-kinase 85 kDa regulatory subunit alpha Short=PI3-kinase subunit p85-alpha Short=PtdIns-3-kinase regulatory subunit p85-alpha OS=Pongo abelii (Sumatran orangutan) (Pongo pygmaeus abelii) Name=PIK3R…	GO:0005942; phosphatidylinositol 3-kinase complex; cellular_component-GO:0007165; signal transduction; biological_process-GO:0035014; phosphatidylinositol 3-kinase regulator activity; molecular_function	phosphatidylinositol 3-kinase regulatory subunit alpha-like, partial [Labrus bergylta]
Cso022334	Superscaffold20	27703562	27767529	+	K04515 calcium/calmodulin-dependent protein kinase (CaM kinase) II [EC:2.7.11.17] | (RefSeq) calcium/calmodulin-dependent protein kinase type II subunit gamma-like	IPR000719; Protein kinase domain-IPR013543; Calcium/calmodulin-dependent protein kinase II, association-domain-IPR020636; Calcium/calmodulin-dependent/calcium-dependent protein kinase	KCC2G {ECO:0000313|EMBL:JAO73022.1} Fragment OS=Poeciliopsis prolifica (blackstripe livebearer) Name=KCC2G {ECO:0000313|EMBL:JAO73022.1} PE=4	Calcium/calmodulin-dependent protein kinase type II subunit gamma Short=CaM kinase II subunit gamma Short=CaMK-II subunit gamma EC=2.7.11.17 OS=Homo sapiens (Human) Name=CAMK2G Synonyms=CAMK, CAMK-II, CAMKG PE=1	GO:0004672; protein kinase activity; molecular_function-GO:0004683; calmodulin-dependent protein kinase activity; molecular_function-GO:0005516; calmodulin binding; molecular_function-GO:0005524; ATP binding; molecular_function-GO:0006468; protein phosphorylation; biological_process	calcium/calmodulin-dependent protein kinase type II subunit gamma isoform X9 [Larimichthys crocea]
Cso018836	Superscaffold17	11863641	11875493	-	K01540 sodium/potassium-transporting ATPase subunit beta | (RefSeq) atp1b2; ATPase Na+/K+ transporting subunit beta 2	IPR000402; Sodium/potassium-transporting ATPase subunit beta	Sodium/potassium-transporting ATPase subunit beta {ECO:0000256|RuleBase:RU362099} OS=Scatophagus argus (Spotted scat) (Chaetodon argus) PE=2	Sodium/potassium-transporting ATPase subunit beta-2 Adhesion molecule in glia Short=AMOG Sodium/potassium-dependent ATPase subunit beta-2 OS=Homo sapiens (Human) Name=ATP1B2 PE=1	GO:0005890; sodium:potassium-exchanging ATPase complex; cellular_component-GO:0006813; potassium ion transport; biological_process-GO:0006814; sodium ion transport; biological_process	sodium/potassium-transporting ATPase subunit beta 2b subunit [Lateolabrax maculatus]
Cso001713	Superscaffold2	25099263	25163979	+	K04851 voltage-dependent calcium channel L type alpha-1D | (RefSeq) voltage-dependent L-type calcium channel subunit alpha-1D-like	IPR002077; Voltage-dependent calcium channel, alpha-1 subunit-IPR005446; Voltage-dependent calcium channel, L-type, alpha-1 subunit-IPR005452; Voltage-dependent calcium channel, L-type, alpha-1D subunit-IPR005821; Ion transport domain-IPR014873; Voltage-dependent calcium channel, alpha-1 subunit, IQ domain-IPR031649; Voltage-dependent L-type calcium channel, IQ-associated domain-IPR031688; Voltag…	Voltage-dependent L-type calcium channel subunit alpha {ECO:0000256|RuleBase:RU003808} OS=Oreochromis niloticus (Nile tilapia) (Tilapia nilotica) PE=3	Voltage-dependent L-type calcium channel subunit alpha-1D CHCACHA1D Voltage-gated calcium channel subunit alpha Cav1.3 OS=Gallus gallus (Chicken) Name=CACNA1D PE=2	GO:0005216; ion channel activity; molecular_function-GO:0005245; voltage-gated calcium channel activity; molecular_function-GO:0005891; voltage-gated calcium channel complex; cellular_component-GO:0006811; ion transport; biological_process-GO:0016020; membrane; cellular_component-GO:0055085; transmembrane transport; biological_process-GO:0070588; calcium ion transmembrane transport; biological_pr…	putative voltage-dependent L-type calcium channel subunit alpha-1D-like [Scophthalmus maximus]
Cso005105	Superscaffold5	15383523	15397403	-	K04368 mitogen-activated protein kinase kinase 1 [EC:2.7.12.2] | (RefSeq) map2k1; mitogen-activated protein kinase kinase 1	IPR000719; Protein kinase domain	Uncharacterized protein {ECO:0000313|Ensembl:ENSONIP00000019419} OS=Oreochromis niloticus (Nile tilapia) (Tilapia nilotica) Name=map2k1 {ECO:0000313|Ensembl:ENSONIP00000019419} PE=3	Dual specificity mitogen-activated protein kinase kinase 1 Short=MAP kinase kinase 1 Short=MAPKK 1 EC=2.7.12.2 ERK activator kinase 1 MAPK/ERK kinase 1 Short=MEK1 Fragment OS=Serinus canaria (Island canary) (Fringilla canaria) Name=MAP2K1 Synonyms=MEK1, PRKMK1 PE=2	GO:0004672; protein kinase activity; molecular_function-GO:0005524; ATP binding; molecular_function-GO:0006468; protein phosphorylation; biological_process	PREDICTED: dual specificity mitogen-activated protein kinase kinase 1 [Lates calcarifer]
Cso016925	Superscaffold15	26904268	26924911	+	K06269 serine/threonine-protein phosphatase PP1 catalytic subunit [EC:3.1.3.16] | (RefSeq) ppp1cb; protein phosphatase 1 catalytic subunit beta	IPR004843; Calcineurin-like phosphoesterase domain, ApaH type-IPR006186; Serine/threonine-specific protein phosphatase/bis(5-nucleosyl)-tetraphosphatase-IPR031675; Serine-threonine protein phosphatase, N-terminal	Serine/threonine-protein phosphatase {ECO:0000256|RuleBase:RU004273} EC=3.1.3.16 {ECO:0000256|RuleBase:RU004273} OS=Larimichthys crocea (Large yellow croaker) (Pseudosciaena crocea) ORFNames=EH28_07281 {ECO:0000313|EMBL:KKF10562.1} PE=3	Serine/threonine-protein phosphatase PP1-beta catalytic subunit Short=PP-1B EC=3.1.3.16 OS=Xenopus tropicalis (Western clawed frog) (Silurana tropicalis) Name=ppp1cb ORFNames=TEgg049h05.1 PE=2	GO:0016787; hydrolase activity; molecular_function	serine/threonine-protein phosphatase PP1-beta catalytic subunit-like [Gouania willdenowi]
Cso026077	unanchor1	43514	81722	+	K04515 calcium/calmodulin-dependent protein kinase (CaM kinase) II [EC:2.7.11.17] | (RefSeq) camk2a; calcium/calmodulin dependent protein kinase II alpha	IPR000719; Protein kinase domain-IPR013543; Calcium/calmodulin-dependent protein kinase II, association-domain-IPR020636; Calcium/calmodulin-dependent/calcium-dependent protein kinase	Calcium/calmodulin-dependent protein kinase type II subunit alpha {ECO:0000313|EMBL:KKF20640.1} OS=Larimichthys crocea (Large yellow croaker) (Pseudosciaena crocea) ORFNames=EH28_09084 {ECO:0000313|EMBL:KKF20640.1} PE=3	Calcium/calmodulin-dependent protein kinase type II subunit alpha Short=CaM kinase II subunit alpha Short=CaMK-II subunit alpha EC=2.7.11.17 {ECO:0000250|UniProtKB:Q9UQM7} OS=Pongo abelii (Sumatran orangutan) (Pongo pygmaeus abelii) Name=CAMK2A PE=2	GO:0004672; protein kinase activity; molecular_function-GO:0004683; calmodulin-dependent protein kinase activity; molecular_function-GO:0005516; calmodulin binding; molecular_function-GO:0005524; ATP binding; molecular_function-GO:0006468; protein phosphorylation; biological_process	calcium/calmodulin-dependent protein kinase type II subunit alpha isoform X2 [Larimichthys crocea]
Cso025009	Superscaffold23	35238564	35256195	+	K00922 phosphatidylinositol-4,5-bisphosphate 3-kinase catalytic subunit alpha/beta/delta [EC:2.7.1.153] | (RefSeq) phosphatidylinositol 4,5-bisphosphate 3-kinase catalytic subunit alpha isoform	IPR000341; Phosphatidylinositol 3-kinase Ras-binding (PI3K RBD) domain-IPR000403; Phosphatidylinositol 3-/4-kinase, catalytic domain-IPR001263; Phosphoinositide 3-kinase, accessory (PIK) domain-IPR002420; Phosphatidylinositol 3-kinase, C2 domain-IPR003113; Phosphatidylinositol 3-kinase adaptor-binding (PI3K ABD) domain-IPR015433; Phosphatidylinositol kinase	Uncharacterized protein {ECO:0000313|Ensembl:ENSONIP00000022585} OS=Oreochromis niloticus (Nile tilapia) (Tilapia nilotica) Name=LOC100707861 {ECO:0000313|Ensembl:ENSONIP00000022585} PE=3	Phosphatidylinositol 4,5-bisphosphate 3-kinase catalytic subunit alpha isoform {ECO:0000312|RGD:620916} Short=PI3-kinase subunit alpha {ECO:0000305} Short=PI3K-alpha {ECO:0000305} Short=PI3Kalpha {ECO:0000305} Short=PtdIns-3-kinase subunit alpha {ECO:0000305} EC=2.7.1.153 {ECO:0000250|UniProtKB:P32871} Phosphatidylinositol 4,5-bisphosphate 3-kinase 110 kDa catalytic subunit alpha {ECO:0000305} Sh…	GO:0016301; kinase activity; molecular_function-GO:0046854; phosphatidylinositol phosphorylation; biological_process-GO:0048015; phosphatidylinositol-mediated signaling; biological_process	phosphatidylinositol 4,5-bisphosphate 3-kinase catalytic subunit alpha isoform [Larimichthys crocea]
Cso019940	Superscaffold18	11803270	11899358	+	K04515 calcium/calmodulin-dependent protein kinase (CaM kinase) II [EC:2.7.11.17] | (RefSeq) calcium/calmodulin-dependent protein kinase type II subunit gamma-like	IPR000719; Protein kinase domain-IPR013543; Calcium/calmodulin-dependent protein kinase II, association-domain-IPR020636; Calcium/calmodulin-dependent/calcium-dependent protein kinase	Uncharacterized protein {ECO:0000313|Ensembl:ENSXMAP00000017053} OS=Xiphophorus maculatus (Southern platyfish) (Platypoecilus maculatus) PE=4	Calcium/calmodulin-dependent protein kinase type II subunit gamma Short=CaM kinase II subunit gamma Short=CaMK-II subunit gamma EC=2.7.11.17 OS=Mus musculus (Mouse) Name=Camk2g PE=1	GO:0004672; protein kinase activity; molecular_function-GO:0004683; calmodulin-dependent protein kinase activity; molecular_function-GO:0005516; calmodulin binding; molecular_function-GO:0005524; ATP binding; molecular_function-GO:0006468; protein phosphorylation; biological_process	calcium/calmodulin-dependent protein kinase type II subunit gamma isoform X7 [Acanthochromis polyacanthus]
Cso014537	Superscaffold13	16641956	16667524	+	K04409 p21-activated kinase 1 [EC:2.7.11.1] | (RefSeq) pak1; p21 (RAC1) activated kinase 1	IPR000095; CRIB domain-IPR000719; Protein kinase domain	p21 protein (Cdc42/Rac)-activated kinase 1 {ECO:0000313|EMBL:SBP05556.1} OS=Aphyosemion striatum Name=PAK1 {ECO:0000313|EMBL:SBP05556.1} PE=4	Serine/threonine-protein kinase PAK 1 EC=2.7.11.1 Alpha-PAK Protein kinase MUK2 p21-activated kinase 1 Short=PAK-1 p68-PAK OS=Rattus norvegicus (Rat) Name=Pak1 PE=1	GO:0004672; protein kinase activity; molecular_function-GO:0005524; ATP binding; molecular_function-GO:0006468; protein phosphorylation; biological_process	PREDICTED: serine/threonine-protein kinase PAK 1 [Nothobranchius furzeri]
Cso021376	Superscaffold19	28563697	28612160	-	K05208 glutamate receptor ionotropic, NMDA 1 | (RefSeq) grin1; glutamate receptor ionotropic, NMDA 1	IPR001320; Ionotropic glutamate receptor-IPR001508; Ionotropic glutamate receptor, metazoa-IPR001828; Receptor, ligand binding region-IPR018882; Calmodulin-binding domain C0, NMDA receptor, NR1 subunit-IPR019594; Ionotropic glutamate receptor, L-glutamate and glycine-binding domain	glutamate receptor ionotropic, NMDA 1 isoform X3 {ECO:0000313|RefSeq:XP_013984111.1} OS=Salmo salar (Atlantic salmon) Name=LOC106563238 {ECO:0000313|RefSeq:XP_013984111.1} PE=3	Glutamate receptor ionotropic, NMDA 1 Short=GluN1 Glutamate [NMDA] receptor subunit zeta-1 N-methyl-D-aspartate receptor 1 N-methyl-D-aspartate receptor subunit NR1 Short=NMD-R1 Precursor OS=Canis lupus familiaris (Dog) (Canis familiaris) Name=GRIN1 Synonyms=NMDAR1 PE=2	GO:0004872; receptor activity; molecular_function-GO:0004970; ionotropic glutamate receptor activity; molecular_function-GO:0005216; ion channel activity; molecular_function-GO:0005234; extracellular-glutamate-gated ion channel activity; molecular_function-GO:0006811; ion transport; biological_process-GO:0016020; membrane; cellular_component	glutamate receptor ionotropic, NMDA 1 isoform X3 [Seriola dumerili]
Cso013462	Superscaffold12	17184692	17206828	-	K04153 5-hydroxytryptamine receptor 1 | (RefSeq) htr1f; 5-hydroxytryptamine receptor 1F	IPR000276; G protein-coupled receptor, rhodopsin-like-IPR000450; 5-Hydroxytryptamine 1F receptor-IPR002231; 5-hydroxytryptamine receptor family-IPR017452; GPCR, rhodopsin-like, 7TM	Uncharacterized protein {ECO:0000313|Ensembl:ENSGACP00000008893} OS=Gasterosteus aculeatus (Three-spined stickleback) PE=3	5-hydroxytryptamine receptor 1F Short=5-HT-1F Short=5-HT1F Serotonin receptor 1F OS=Cavia porcellus (Guinea pig) Name=HTR1F PE=3	GO:0004930; G-protein coupled receptor activity; molecular_function-GO:0004993; G-protein coupled serotonin receptor activity; molecular_function-GO:0005887; integral component of plasma membrane; cellular_component-GO:0007186; G-protein coupled receptor signaling pathway; biological_process-GO:0016021; integral component of membrane; cellular_component	5-hydroxytryptamine receptor 1F [Anabas testudineus]
Cso015467	Superscaffold14	13388070	13424345	+	K01539 sodium/potassium-transporting ATPase subunit alpha [EC:3.6.3.9] | (RefSeq) sodium/potassium-transporting ATPase subunit alpha-3-like	IPR004014; Cation-transporting P-type ATPase, N-terminal-IPR006068; Cation-transporting P-type ATPase, C-terminal	Sodium/potassium-transporting ATPase subunit alpha {ECO:0000256|RuleBase:RU362084} EC=3.6.3.- {ECO:0000256|RuleBase:RU362084} OS=Oreochromis niloticus (Nile tilapia) (Tilapia nilotica) Name=LOC100707930 {ECO:0000313|Ensembl:ENSONIP00000006237} PE=3	Sodium/potassium-transporting ATPase subunit alpha-3 Short=Na(+)/K(+) ATPase alpha-3 subunit EC=3.6.3.9 Na(+)/K(+) ATPase alpha(III) subunit Sodium pump subunit alpha-3 OS=Oreochromis mossambicus (Mozambique tilapia) (Tilapia mossambica) Name=atp1a3 PE=2	NA	sodium/potassium-transporting ATPase subunit alpha-3 [Amphiprion ocellaris]
Cso002892	Superscaffold3	19455652	19463170	-	K04221 somatostatin receptor 5 | (RefSeq) somatostatin-like receptor F_48D10.1	IPR000276; G protein-coupled receptor, rhodopsin-like-IPR000586; Somatostatin receptor family-IPR017452; GPCR, rhodopsin-like, 7TM	Somatostatin receptor type 5 {ECO:0000313|EMBL:KKF27951.1} OS=Larimichthys crocea (Large yellow croaker) (Pseudosciaena crocea) ORFNames=EH28_02113 {ECO:0000313|EMBL:KKF27951.1} PE=3	Somatostatin receptor type 5 Short=SS-5-R Short=SS5-R Short=SS5R OS=Homo sapiens (Human) Name=SSTR5 PE=1	GO:0004930; G-protein coupled receptor activity; molecular_function-GO:0004994; somatostatin receptor activity; molecular_function-GO:0007186; G-protein coupled receptor signaling pathway; biological_process-GO:0016021; integral component of membrane; cellular_component	somatostatin-like receptor F_48D10.1 isoform X1 [Larimichthys crocea]
Cso016824	Superscaffold15	22987808	22988473	-	K04153 5-hydroxytryptamine receptor 1 | (RefSeq) 5-hydroxytryptamine receptor 1B-like	IPR000276; G protein-coupled receptor, rhodopsin-like-IPR002147; 5-Hydroxytryptamine 1B receptor-IPR002231; 5-hydroxytryptamine receptor family-IPR017452; GPCR, rhodopsin-like, 7TM	Uncharacterized protein {ECO:0000313|Ensembl:ENSPFOP00000021047} OS=Poecilia formosa (Amazon molly) (Limia formosa) PE=3	5-hydroxytryptamine receptor 1B Short=5-HT-1B Short=5-HT1B Serotonin receptor 1B OS=Gorilla gorilla gorilla (Western lowland gorilla) Name=HTR1B PE=3	GO:0004930; G-protein coupled receptor activity; molecular_function-GO:0004993; G-protein coupled serotonin receptor activity; molecular_function-GO:0005887; integral component of plasma membrane; cellular_component-GO:0007186; G-protein coupled receptor signaling pathway; biological_process-GO:0007268; chemical synaptic transmission; biological_process-GO:0007631; feeding behavior; biological_pr…	PREDICTED: 5-hydroxytryptamine receptor 1B-like [Stegastes partitus]
Cso015042	Superscaffold13	34406223	34490866	-	K05200 glutamate receptor 4 | (RefSeq) glutamate receptor 4-like	IPR001320; Ionotropic glutamate receptor-IPR001508; Ionotropic glutamate receptor, metazoa-IPR001828; Receptor, ligand binding region-IPR019594; Ionotropic glutamate receptor, L-glutamate and glycine-binding domain	glutamate receptor 4 isoform X3 {ECO:0000313|RefSeq:XP_014070656.1} OS=Salmo salar (Atlantic salmon) Name=gria4 {ECO:0000313|RefSeq:XP_014070656.1} PE=3	Glutamate receptor 4 Short=GluR-4 Short=GluR4 AMPA-selective glutamate receptor 4 GluR-D Glutamate receptor ionotropic, AMPA 4 Short=GluA4 Precursor OS=Rattus norvegicus (Rat) Name=Gria4 Synonyms=Glur4 PE=1	GO:0004872; receptor activity; molecular_function-GO:0004970; ionotropic glutamate receptor activity; molecular_function-GO:0005216; ion channel activity; molecular_function-GO:0005234; extracellular-glutamate-gated ion channel activity; molecular_function-GO:0006811; ion transport; biological_process-GO:0016020; membrane; cellular_component	glutamate receptor 4 isoform X3 [Larimichthys crocea]
Cso010357	Superscaffold9	30351628	30354192	+	K04379 proto-oncogene protein c-fos | (RefSeq) proto-oncogene c-Fos-like	IPR000837; AP-1 transcription factor-IPR004827; Basic-leucine zipper domain	Proto-oncogene {ECO:0000313|EMBL:KKF19536.1} OS=Larimichthys crocea (Large yellow croaker) (Pseudosciaena crocea) ORFNames=EH28_07566 {ECO:0000313|EMBL:KKF19536.1} PE=4	Proto-oncogene c-Fos Cellular oncogene fos OS=Mus musculus (Mouse) Name=Fos PE=1	GO:0003677; DNA binding; molecular_function-GO:0003700; transcription factor activity, sequence-specific DNA binding; molecular_function-GO:0006355; regulation of transcription, DNA-templated; biological_process-GO:0006357; regulation of transcription from RNA polymerase II promoter; biological_process	proto-oncogene c-Fos isoform X1 [Larimichthys crocea] >XP_027140220.1 proto-oncogene c-Fos isoform X1 [Larimichthys crocea]
Cso014669	Superscaffold13	20464904	20493760	-	K05731 T-lymphoma invasion and metastasis-inducing protein 1 | (RefSeq) T-lymphoma invasion and metastasis-inducing protein 1-like	IPR000219; Dbl homology (DH) domain-IPR001478; PDZ domain-IPR001849; Pleckstrin homology domain-IPR003116; Raf-like Ras-binding-IPR033360; T-lymphoma invasion and metastasis-inducing protein 1	Uncharacterized protein {ECO:0000313|Ensembl:ENSONIP00000007066} OS=Oreochromis niloticus (Nile tilapia) (Tilapia nilotica) Name=LOC100694077 {ECO:0000313|Ensembl:ENSONIP00000007066} PE=4	T-lymphoma invasion and metastasis-inducing protein 1 Short=TIAM-1 OS=Homo sapiens (Human) Name=TIAM1 PE=1	GO:0005057; signal transducer activity, downstream of receptor; molecular_function-GO:0005085; guanyl-nucleotide exchange factor activity; molecular_function-GO:0005089; Rho guanyl-nucleotide exchange factor activity; molecular_function-GO:0005515; protein binding; molecular_function-GO:0007165; signal transduction; biological_process-GO:0035023; regulation of Rho protein signal transduction; bio…	T-lymphoma invasion and metastasis-inducing protein 1 [Perca flavescens] >XP_028429425.1 T-lymphoma invasion and metastasis-inducing protein 1 [Perca flavescens] >XP_028429426.1 T-lymphoma invasion and metastasis-inducing protein 1 [Perca flavescens] >XP_028429427.1 T-lymphoma invasion and metastasis-inducing protein 1 [Perca flavescens] >XP_028429428.1 T-lymphoma invasion and metastasis-inducing…
Cso002622	Superscaffold3	11379081	11479965	-	K05210 glutamate receptor ionotropic, NMDA 2B | (RefSeq) glutamate receptor ionotropic, NMDA 2B-like	IPR001320; Ionotropic glutamate receptor-IPR001508; Ionotropic glutamate receptor, metazoa-IPR001828; Receptor, ligand binding region-IPR018884; Glutamate [NMDA] receptor, epsilon subunit, C-terminal-IPR019594; Ionotropic glutamate receptor, L-glutamate and glycine-binding domain	Uncharacterized protein {ECO:0000313|Ensembl:ENSORLP00000005277} OS=Oryzias latipes (Japanese rice fish) (Japanese killifish) PE=3	Glutamate receptor ionotropic, NMDA 2B Short=GluN2B Glutamate [NMDA] receptor subunit epsilon-2 N-methyl D-aspartate receptor subtype 2B Short=NMDAR2B Short=NR2B Precursor OS=Rattus norvegicus (Rat) Name=Grin2b PE=1	GO:0004872; receptor activity; molecular_function-GO:0004970; ionotropic glutamate receptor activity; molecular_function-GO:0005216; ion channel activity; molecular_function-GO:0005234; extracellular-glutamate-gated ion channel activity; molecular_function-GO:0006811; ion transport; biological_process-GO:0016020; membrane; cellular_component	PREDICTED: glutamate receptor ionotropic, NMDA 2B-like isoform X1 [Lates calcarifer] >XP_018520649.1 PREDICTED: glutamate receptor ionotropic, NMDA 2B-like isoform X1 [Lates calcarifer] >XP_018520650.1 PREDICTED: glutamate receptor ionotropic, NMDA 2B-like isoform X1 [Lates calcarifer]
Cso016844	Superscaffold15	23557567	23558709	+	K04153 5-hydroxytryptamine receptor 1 | (RefSeq) htr1d; 5-hydroxytryptamine receptor 1D	IPR000276; G protein-coupled receptor, rhodopsin-like-IPR000505; 5-Hydroxytryptamine 1D receptor-IPR002231; 5-hydroxytryptamine receptor family-IPR017452; GPCR, rhodopsin-like, 7TM	Uncharacterized protein {ECO:0000313|Ensembl:ENSGACP00000012369} OS=Gasterosteus aculeatus (Three-spined stickleback) PE=3	5-hydroxytryptamine receptor 1D Short=5-HT-1D Short=5-HT1D Short=5HT1D F1D Serotonin receptor 1D OS=Takifugu rubripes (Japanese pufferfish) (Fugu rubripes) Name=htr1d PE=3	GO:0004930; G-protein coupled receptor activity; molecular_function-GO:0004993; G-protein coupled serotonin receptor activity; molecular_function-GO:0005887; integral component of plasma membrane; cellular_component-GO:0006939; smooth muscle contraction; biological_process-GO:0007186; G-protein coupled receptor signaling pathway; biological_process-GO:0007268; chemical synaptic transmission; biol…	5-hydroxytryptamine receptor 1D [Seriola lalandi dorsalis]
Cso014957	Superscaffold13	30614811	30644236	-	K04145 dopamine receptor D2 | (RefSeq) drd2; dopamine receptor D2	IPR000276; G protein-coupled receptor, rhodopsin-like-IPR017452; GPCR, rhodopsin-like, 7TM	Dopamine receptor D2 {ECO:0000313|EMBL:AAU87971.1} OS=Oreochromis niloticus (Nile tilapia) (Tilapia nilotica) PE=2	D(2)-like dopamine receptor OS=Takifugu rubripes (Japanese pufferfish) (Fugu rubripes) Name=d215 PE=3	GO:0004930; G-protein coupled receptor activity; molecular_function-GO:0007186; G-protein coupled receptor signaling pathway; biological_process-GO:0016021; integral component of membrane; cellular_component	D(2) dopamine receptor [Maylandia zebra] >XP_026048598.1 D(2) dopamine receptor [Astatotilapia calliptera]
Cso020221	Superscaffold18	21763045	21774341	+	K04440 c-Jun N-terminal kinase [EC:2.7.11.24] | (RefSeq) mitogen-activated protein kinase 8	IPR000719; Protein kinase domain-IPR008351; Mitogen-activated protein (MAP) kinase, JNK	Mitogen-activated protein kinase {ECO:0000256|SAAS:SAAS00652812} EC=2.7.11.24 {ECO:0000256|SAAS:SAAS00652812} OS=Oreochromis niloticus (Nile tilapia) (Tilapia nilotica) Name=LOC100704139 {ECO:0000313|Ensembl:ENSONIP00000012015} PE=4	Mitogen-activated protein kinase 8B Short=MAP kinase 8B Short=MAPK 8B EC=2.7.11.24 Stress-activated protein kinase JNKb c-Jun N-terminal kinase B OS=Cyprinus carpio (Common carp) Name=mapk8b PE=2	GO:0004672; protein kinase activity; molecular_function-GO:0004707; MAP kinase activity; molecular_function-GO:0005524; ATP binding; molecular_function-GO:0006468; protein phosphorylation; biological_process	mitogen-activated protein kinase 8 isoform X1 [Larimichthys crocea]
Cso004171	Superscaffold4	21474585	21497972	-	K04440 c-Jun N-terminal kinase [EC:2.7.11.24] | (RefSeq) mapk9; mitogen-activated protein kinase 9	IPR000719; Protein kinase domain-IPR008351; Mitogen-activated protein (MAP) kinase, JNK	Mitogen-activated protein kinase {ECO:0000256|SAAS:SAAS00652812} EC=2.7.11.24 {ECO:0000256|SAAS:SAAS00652812} OS=Epinephelus coioides (Orange-spotted grouper) (Epinephelus nebulosus) Name=MAPK9 {ECO:0000313|EMBL:ALK82291.1} PE=2	Mitogen-activated protein kinase 9 Short=MAP kinase 9 Short=MAPK 9 EC=2.7.11.24 SAPK-alpha Stress-activated protein kinase JNK2 c-Jun N-terminal kinase 2 p54-alpha OS=Rattus norvegicus (Rat) Name=Mapk9 Synonyms=Jnk2, Prkm9 PE=1	GO:0004672; protein kinase activity; molecular_function-GO:0004707; MAP kinase activity; molecular_function-GO:0005524; ATP binding; molecular_function-GO:0006468; protein phosphorylation; biological_process	mitogen-activated protein kinase 9 [Epinephelus coioides]
Cso003567	Superscaffold3	45004360	45037490	+	K04456 RAC serine/threonine-protein kinase [EC:2.7.11.1] | (RefSeq) RAC-gamma serine/threonine-protein kinase-like	IPR000719; Protein kinase domain-IPR000961; AGC-kinase, C-terminal-IPR001849; Pleckstrin homology domain-IPR017892; Protein kinase, C-terminal	Uncharacterized protein {ECO:0000313|Ensembl:ENSONIP00000000047} OS=Oreochromis niloticus (Nile tilapia) (Tilapia nilotica) Name=LOC100692017 {ECO:0000313|Ensembl:ENSONIP00000000047} PE=3	RAC-gamma serine/threonine-protein kinase EC=2.7.11.1 Protein kinase Akt-3 Protein kinase B gamma Short=PKB gamma RAC-PK-gamma STK-2 OS=Homo sapiens (Human) Name=AKT3 Synonyms=PKBG PE=1	GO:0004672; protein kinase activity; molecular_function-GO:0004674; protein serine/threonine kinase activity; molecular_function-GO:0005524; ATP binding; molecular_function-GO:0006468; protein phosphorylation; biological_process	RAC-gamma serine/threonine-protein kinase [Larimichthys crocea] >XP_026159092.1 RAC-gamma serine/threonine-protein kinase-like [Mastacembelus armatus] >XP_026159093.1 RAC-gamma serine/threonine-protein kinase-like [Mastacembelus armatus] >XP_026214963.1 RAC-gamma serine/threonine-protein kinase-like [Anabas testudineus] >XP_028266994.1 RAC-gamma serine/threonine-protein kinase-like [Parambassis r…
Cso011046	Superscaffold10	9951394	9957777	+	K01540 sodium/potassium-transporting ATPase subunit beta | (RefSeq) atp1b3; ATPase Na+/K+ transporting subunit beta 3	IPR000402; Sodium/potassium-transporting ATPase subunit beta	Sodium/potassium-transporting ATPase subunit beta {ECO:0000256|RuleBase:RU362099} OS=Gasterosteus aculeatus (Three-spined stickleback) PE=3	Sodium/potassium-transporting ATPase subunit beta-3 Sodium/potassium-dependent ATPase subunit beta-3 Short=ATPB-3 OS=Xenopus laevis (African clawed frog) Name=atp1b3 PE=2	GO:0005890; sodium:potassium-exchanging ATPase complex; cellular_component-GO:0006813; potassium ion transport; biological_process-GO:0006814; sodium ion transport; biological_process	PREDICTED: sodium/potassium-transporting ATPase subunit beta-3 [Lates calcarifer]
Cso021276	Superscaffold19	24189704	24204112	+	K04160 5-hydroxytryptamine receptor 4 | (RefSeq) 5-hydroxytryptamine receptor 4-like	IPR000276; G protein-coupled receptor, rhodopsin-like-IPR001520; 5-Hydroxytryptamine 4 receptor-IPR017452; GPCR, rhodopsin-like, 7TM	Chromosome 4 SCAF14752, whole genome shotgun sequence {ECO:0000313|EMBL:CAG04907.1} Fragment OS=Tetraodon nigroviridis (Spotted green pufferfish) (Chelonodon nigroviridis) ORFNames=GSTENG00024765001 {ECO:0000313|EMBL:CAG04907.1} PE=3	5-hydroxytryptamine receptor 4 Short=5-HT-4 Short=5-HT4 Serotonin receptor 4 OS=Cavia porcellus (Guinea pig) Name=HTR4 PE=2	GO:0004930; G-protein coupled receptor activity; molecular_function-GO:0004993; G-protein coupled serotonin receptor activity; molecular_function-GO:0005887; integral component of plasma membrane; cellular_component-GO:0007186; G-protein coupled receptor signaling pathway; biological_process-GO:0007268; chemical synaptic transmission; biological_process-GO:0016021; integral component of membrane;…	PREDICTED: 5-hydroxytryptamine receptor 4-like [Lates calcarifer]
Cso018076	Superscaffold16	24319929	24366134	+	K08049 adenylate cyclase 9 [EC:4.6.1.1] | (RefSeq) adcy9; adenylate cyclase 9	IPR001054; Adenylyl cyclase class-3/4/guanylyl cyclase	Adenylate cyclase type 9 {ECO:0000313|EMBL:KKF30513.1} OS=Larimichthys crocea (Large yellow croaker) (Pseudosciaena crocea) ORFNames=EH28_06957 {ECO:0000313|EMBL:KKF30513.1} PE=3	Adenylate cyclase type 9 EC=4.6.1.1 {ECO:0000269|PubMed:11322775} ATP pyrophosphate-lyase 9 Adenylate cyclase type IX {ECO:0000303|PubMed:11322775} Adenylyl cyclase 9 OS=Gallus gallus (Chicken) Name=ADCY9 PE=1	GO:0009190; cyclic nucleotide biosynthetic process; biological_process-GO:0016849; phosphorus-oxygen lyase activity; molecular_function-GO:0035556; intracellular signal transduction; biological_process	adenylate cyclase type 9 [Perca flavescens]
Cso008172	Superscaffold7	36855613	36912298	-	K04515 calcium/calmodulin-dependent protein kinase (CaM kinase) II [EC:2.7.11.17] | (RefSeq) calcium/calmodulin-dependent protein kinase type II subunit gamma	IPR000719; Protein kinase domain-IPR013543; Calcium/calmodulin-dependent protein kinase II, association-domain-IPR020636; Calcium/calmodulin-dependent/calcium-dependent protein kinase	Calcium/calmodulin-dependent protein kinase type II subunit beta {ECO:0000313|EMBL:KKF33181.1} OS=Larimichthys crocea (Large yellow croaker) (Pseudosciaena crocea) ORFNames=EH28_11287 {ECO:0000313|EMBL:KKF33181.1} PE=4	Calcium/calmodulin-dependent protein kinase type II subunit beta Short=CaM kinase II subunit beta Short=CaMK-II subunit beta EC=2.7.11.17 OS=Homo sapiens (Human) Name=CAMK2B Synonyms=CAM2, CAMK2, CAMKB PE=1	GO:0004672; protein kinase activity; molecular_function-GO:0004683; calmodulin-dependent protein kinase activity; molecular_function-GO:0005516; calmodulin binding; molecular_function-GO:0005524; ATP binding; molecular_function-GO:0006468; protein phosphorylation; biological_process	PREDICTED: calcium/calmodulin-dependent protein kinase type II delta chain isoform X15 [Poecilia latipinna]
Cso021708	Superscaffold20	5291463	5524703	+	K04962 ryanodine receptor 2 | (RefSeq) RYR2; ryanodine receptor 2	IPR000699; RIH (RyR and IP3R Homology) domain-IPR001870; B30.2/SPRY domain-IPR003032; Ryanodine receptor Ryr-IPR003877; SPRY domain-IPR009460; Ryanodine Receptor TM 4-6-IPR013333; Ryanodine receptor-IPR013662; RyR/IP3R Homology associated domain-IPR014821; Inositol 1,4,5-trisphosphate/ryanodine receptor-IPR015925; Ryanodine receptor-related-IPR016093; MIR motif	LOW QUALITY PROTEIN: ryanodine receptor 1 {ECO:0000313|RefSeq:XP_014379036.1} OS=Alligator sinensis (Chinese alligator) Name=RYR1 {ECO:0000313|RefSeq:XP_014379036.1} PE=4	Ryanodine receptor 2 Short=RYR-2 Short=RyR2 Short=hRYR-2 Cardiac muscle ryanodine receptor Cardiac muscle ryanodine receptor-calcium release channel Type 2 ryanodine receptor OS=Homo sapiens (Human) Name=RYR2 PE=1	GO:0005219; ryanodine-sensitive calcium-release channel activity; molecular_function-GO:0005262; calcium channel activity; molecular_function-GO:0005515; protein binding; molecular_function-GO:0006816; calcium ion transport; biological_process-GO:0006874; cellular calcium ion homeostasis; biological_process-GO:0016020; membrane; cellular_component-GO:0016021; integral component of membrane; cellu…	PREDICTED: ryanodine receptor 2 [Sinocyclocheilus rhinocerous]
Superscaffold10.149
Cso001542	Superscaffold2	19884602	19955522	+	K05850 Ca2+ transporting ATPase, plasma membrane [EC:3.6.3.8] | (RefSeq) atp2b2; ATPase plasma membrane Ca2+ transporting 2	IPR004014; Cation-transporting P-type ATPase, N-terminal-IPR006068; Cation-transporting P-type ATPase, C-terminal-IPR022141; Plasma membrane calcium transporting P-type ATPase, C-terminal-IPR023214; HAD-like domain	Calcium-transporting ATPase {ECO:0000256|RuleBase:RU361146} EC=3.6.3.8 {ECO:0000256|RuleBase:RU361146} OS=Oreochromis niloticus (Nile tilapia) (Tilapia nilotica) PE=3	Plasma membrane calcium-transporting ATPase 2 Short=PMCA2 EC=3.6.3.8 Plasma membrane calcium ATPase isoform 2 Plasma membrane calcium pump isoform 2 Fragment OS=Oreochromis mossambicus (Mozambique tilapia) (Tilapia mossambica) Name=atp2b2 Synonyms=pmca PE=2	GO:0005388; calcium-transporting ATPase activity; molecular_function	plasma membrane calcium-transporting ATPase 2 isoform X4 [Mastacembelus armatus]
Cso011448	Superscaffold10	22790954	22808434	-	K04587 pituitary adenylate cyclase-activating polypeptide type I receptor | (RefSeq) pituitary adenylate cyclase-activating polypeptide type I receptor-like	IPR000832; GPCR, family 2, secretin-like-IPR001879; GPCR, family 2, extracellular hormone receptor domain-IPR017981; GPCR, family 2-like	Uncharacterized protein {ECO:0000313|Ensembl:ENSTNIP00000003549} OS=Tetraodon nigroviridis (Spotted green pufferfish) (Chelonodon nigroviridis) PE=3	Pituitary adenylate cyclase-activating polypeptide type I receptor Short=PACAP type I receptor Short=PACAP-R-1 Short=PACAP-R1 Precursor OS=Homo sapiens (Human) Name=ADCYAP1R1 PE=1	GO:0004888; transmembrane signaling receptor activity; molecular_function-GO:0004930; G-protein coupled receptor activity; molecular_function-GO:0007166; cell surface receptor signaling pathway; biological_process-GO:0007186; G-protein coupled receptor signaling pathway; biological_process-GO:0016020; membrane; cellular_component-GO:0016021; integral component of membrane; cellular_component	PREDICTED: pituitary adenylate cyclase-activating polypeptide type I receptor-like isoform X4 [Lates calcarifer]
Cso011181	Superscaffold10	13877470	13879093	-	K04955 hyperpolarization activated cyclic nucleotide-gated potassium channel 2 | (RefSeq) potassium/sodium hyperpolarization-activated cyclic nucleotide-gated channel 2-like	IPR013621; Ion transport N-terminal	Potassium/sodium hyperpolarization-activated cyclic nucleotide-gated channel 2-like protein {ECO:0000313|EMBL:JAQ55032.1} OS=Fundulus heteroclitus (Killifish) (Mummichog) PE=4	Potassium/sodium hyperpolarization-activated cyclic nucleotide-gated channel 2 Brain cyclic nucleotide-gated channel 2 Short=BCNG-2 OS=Homo sapiens (Human) Name=HCN2 Synonyms=BCNG2 PE=1	NA	potassium/sodium hyperpolarization-activated cyclic nucleotide-gated channel 2 [Larimichthys crocea]
Cso018865	Superscaffold17	12232753	12315943	+	K05199 glutamate receptor 3 | (GenBank) unnamed protein product	IPR001320; Ionotropic glutamate receptor-IPR001508; Ionotropic glutamate receptor, metazoa-IPR001828; Receptor, ligand binding region-IPR019594; Ionotropic glutamate receptor, L-glutamate and glycine-binding domain	Uncharacterized protein {ECO:0000313|Ensembl:ENSONIP00000005472} OS=Oreochromis niloticus (Nile tilapia) (Tilapia nilotica) Name=gria3 {ECO:0000313|Ensembl:ENSONIP00000005472} PE=3	Glutamate receptor 3 Short=GluR-3 AMPA-selective glutamate receptor 3 GluR-C GluR-K3 Glutamate receptor ionotropic, AMPA 3 Short=GluA3 Precursor OS=Homo sapiens (Human) Name=GRIA3 Synonyms=GLUR3, GLURC PE=1	GO:0004872; receptor activity; molecular_function-GO:0004970; ionotropic glutamate receptor activity; molecular_function-GO:0005216; ion channel activity; molecular_function-GO:0005234; extracellular-glutamate-gated ion channel activity; molecular_function-GO:0006811; ion transport; biological_process-GO:0016020; membrane; cellular_component	glutamate receptor 3 isoform X2 [Seriola dumerili]
Cso014145	Superscaffold13	84200	93892	-	K01540 sodium/potassium-transporting ATPase subunit beta | (RefSeq) sodium/potassium-transporting ATPase subunit beta-3-like	IPR000402; Sodium/potassium-transporting ATPase subunit beta	Sodium/potassium-transporting ATPase subunit beta {ECO:0000256|RuleBase:RU362099} OS=Oreochromis niloticus (Nile tilapia) (Tilapia nilotica) Name=LOC100695267 {ECO:0000313|Ensembl:ENSONIP00000018690} PE=3	Sodium/potassium-transporting ATPase subunit beta-3 Sodium/potassium-dependent ATPase subunit beta-3 Short=ATPB-3 OS=Xenopus laevis (African clawed frog) Name=atp1b3 PE=2	GO:0005890; sodium:potassium-exchanging ATPase complex; cellular_component-GO:0006813; potassium ion transport; biological_process-GO:0006814; sodium ion transport; biological_process	sodium/potassium-transporting ATPase subunit beta-3-like [Mastacembelus armatus]
Cso012945	Superscaffold11	36996957	37067307	+	no KO assigned | (RefSeq) ATP2B3; ATPase plasma membrane Ca2+ transporting 3	IPR006068; Cation-transporting P-type ATPase, C-terminal-IPR022141; Plasma membrane calcium transporting P-type ATPase, C-terminal-IPR030325; Plasma membrane calcium-transporting ATPase 3	Calcium-transporting ATPase {ECO:0000256|RuleBase:RU361146} EC=3.6.3.8 {ECO:0000256|RuleBase:RU361146} OS=Oreochromis niloticus (Nile tilapia) (Tilapia nilotica) Name=atp2b3 {ECO:0000313|Ensembl:ENSONIP00000000690} PE=3	Plasma membrane calcium-transporting ATPase 4 {ECO:0000305} Short=PMCA4 {ECO:0000303|PubMed:7702574, ECO:0000303|PubMed:7945253} EC=3.6.3.8 {ECO:0000250|UniProtKB:P23634} Plasma membrane calcium ATPase isoform 4 {ECO:0000303|PubMed:7702574} Plasma membrane calcium pump isoform 4 {ECO:0000303|PubMed:7945253} OS=Rattus norvegicus (Rat) Name=Atp2b4 {ECO:0000312|RGD:621305} PE=1	GO:0005388; calcium-transporting ATPase activity; molecular_function	LOW QUALITY PROTEIN: plasma membrane calcium-transporting ATPase 3 [Oreochromis niloticus]
Cso005537	Superscaffold5	30357393	30383969	+	K04952 cyclic nucleotide gated channel beta 1 | (RefSeq) cngb1; cyclic nucleotide gated channel beta 1	IPR000595; Cyclic nucleotide-binding domain-IPR032944; Cyclic nucleotide-gated cation channel beta-1	Cyclic nucleotide-gated cation channel beta-1 {ECO:0000313|EMBL:KKF12074.1} OS=Larimichthys crocea (Large yellow croaker) (Pseudosciaena crocea) ORFNames=EH28_05453 {ECO:0000313|EMBL:KKF12074.1} PE=4	Cyclic nucleotide-gated cation channel beta-1 240 kDa protein of rod photoreceptor CNG-channel Cyclic nucleotide-gated cation channel 4 Short=CNG channel 4 Short=CNG-4 Short=CNG4 Cyclic nucleotide-gated cation channel gamma Cyclic nucleotide-gated cation channel modulatory subunit Cyclic nucleotide-gated channel beta-1 Short=CNG channel beta-1 Glutamic acid-rich protein Short=GARP OS=Bos taurus (…	GO:0005221; intracellular cyclic nucleotide activated cation channel activity; molecular_function-GO:0007601; visual perception; biological_process-GO:0098655; cation transmembrane transport; biological_process	LOW QUALITY PROTEIN: cyclic nucleotide-gated cation channel beta-1-like [Seriola lalandi dorsalis]
Cso019668	Superscaffold17	41212150	41328330	+	K05197 glutamate receptor 1 | (RefSeq) gria1; glutamate receptor 1	IPR001320; Ionotropic glutamate receptor-IPR001828; Receptor, ligand binding region-IPR019594; Ionotropic glutamate receptor, L-glutamate and glycine-binding domain	Glutamate receptor 1 {ECO:0000313|EMBL:KKF14782.1} OS=Larimichthys crocea (Large yellow croaker) (Pseudosciaena crocea) ORFNames=EH28_03550 {ECO:0000313|EMBL:KKF14782.1} PE=3	Glutamate receptor 1 Short=GluR-1 AMPA-selective glutamate receptor 1 GluR-A GluR-K1 Glutamate receptor ionotropic, AMPA 1 Short=GluA1 Precursor OS=Rattus norvegicus (Rat) Name=Gria1 Synonyms=Glur1 PE=1	GO:0004970; ionotropic glutamate receptor activity; molecular_function-GO:0005234; extracellular-glutamate-gated ion channel activity; molecular_function-GO:0016020; membrane; cellular_component	glutamate receptor 1 isoform X1 [Larimichthys crocea]
Cso007043	Superscaffold6	37482735	37484910	+	no KO assigned | (RefSeq) phosphatidylinositol 3-kinase regulatory subunit alpha-like	IPR001452; SH3 domain-IPR001720; PI3K p85/p55 subunit-IPR011511; Variant SH3 domain	Phosphatidylinositol 3-kinase regulatory subunit alpha {ECO:0000313|EMBL:KKF14691.1} OS=Larimichthys crocea (Large yellow croaker) (Pseudosciaena crocea) ORFNames=EH28_01848 {ECO:0000313|EMBL:KKF14691.1} PE=4	Phosphatidylinositol 3-kinase regulatory subunit alpha Short=PI3-kinase regulatory subunit alpha Short=PI3K regulatory subunit alpha Short=PtdIns-3-kinase regulatory subunit alpha Phosphatidylinositol 3-kinase 85 kDa regulatory subunit alpha Short=PI3-kinase subunit p85-alpha Short=PtdIns-3-kinase regulatory subunit p85-alpha OS=Mus musculus (Mouse) Name=Pik3r1 PE=1	GO:0005515; protein binding; molecular_function-GO:0005942; phosphatidylinositol 3-kinase complex; cellular_component-GO:0035014; phosphatidylinositol 3-kinase regulator activity; molecular_function	PREDICTED: phosphatidylinositol 3-kinase regulatory subunit gamma isoform X1 [Lates calcarifer]
Cso017170	Superscaffold15	35158041	35281149	-	K05214 glutamate receptor ionotropic, NMDA 3B | (RefSeq) glutamate receptor ionotropic, NMDA 3B-like	IPR001320; Ionotropic glutamate receptor-IPR001508; Ionotropic glutamate receptor, metazoa-IPR019594; Ionotropic glutamate receptor, L-glutamate and glycine-binding domain	Glutamate [NMDA] receptor subunit 3A {ECO:0000313|EMBL:KKF20165.1} OS=Larimichthys crocea (Large yellow croaker) (Pseudosciaena crocea) ORFNames=EH28_08507 {ECO:0000313|EMBL:KKF20165.1} PE=3	Glutamate receptor ionotropic, NMDA 3A Short=GluN3A Glutamate receptor chi-1 N-methyl-D-aspartate receptor N-methyl-D-aspartate receptor subtype 3A Short=NMDAR3A Short=NR3A NMDAR-L NMDAR-L1 Precursor OS=Rattus norvegicus (Rat) Name=Grin3a PE=1	GO:0004872; receptor activity; molecular_function-GO:0004970; ionotropic glutamate receptor activity; molecular_function-GO:0005216; ion channel activity; molecular_function-GO:0005234; extracellular-glutamate-gated ion channel activity; molecular_function-GO:0006811; ion transport; biological_process-GO:0016020; membrane; cellular_component	glutamate receptor ionotropic, NMDA 3B isoform X1 [Larimichthys crocea] >XP_027130964.1 glutamate receptor ionotropic, NMDA 3B isoform X1 [Larimichthys crocea] >XP_027130965.1 glutamate receptor ionotropic, NMDA 3B isoform X1 [Larimichthys crocea] >XP_027130966.1 glutamate receptor ionotropic, NMDA 3B isoform X1 [Larimichthys crocea]
Cso003022	Superscaffold3	22538949	22684507	+	K05209 glutamate receptor ionotropic, NMDA 2A | (RefSeq) glutamate receptor ionotropic, NMDA 2A-like	IPR001320; Ionotropic glutamate receptor-IPR001828; Receptor, ligand binding region-IPR018884; Glutamate [NMDA] receptor, epsilon subunit, C-terminal-IPR019594; Ionotropic glutamate receptor, L-glutamate and glycine-binding domain	Uncharacterized protein {ECO:0000313|Ensembl:ENSONIP00000004001} OS=Oreochromis niloticus (Nile tilapia) (Tilapia nilotica) Name=LOC100698622 {ECO:0000313|Ensembl:ENSONIP00000004001} PE=3	Glutamate receptor ionotropic, NMDA 2A Short=GluN2A Glutamate [NMDA] receptor subunit epsilon-1 N-methyl D-aspartate receptor subtype 2A Short=NMDAR2A Short=NR2A Precursor OS=Rattus norvegicus (Rat) Name=Grin2a PE=1	GO:0004970; ionotropic glutamate receptor activity; molecular_function-GO:0005234; extracellular-glutamate-gated ion channel activity; molecular_function-GO:0016020; membrane; cellular_component	glutamate receptor ionotropic, NMDA 2A-like [Perca flavescens]
Cso009114	Superscaffold8	28569056	28664945	-	K07188 hormone-sensitive lipase [EC:3.1.1.79] | (RefSeq) lipe; lipase E, hormone sensitive type	IPR010468; Hormone-sensitive lipase, N-terminal-IPR013094; Alpha/beta hydrolase fold-3	Hormone-sensitive lipase {ECO:0000313|EMBL:AGU42438.1} OS=Epinephelus coioides (Orange-spotted grouper) (Epinephelus nebulosus) PE=2	Hormone-sensitive lipase Short=HSL EC=3.1.1.79 OS=Homo sapiens (Human) Name=LIPE PE=1	GO:0008152; metabolic process; biological_process-GO:0008203; cholesterol metabolic process; biological_process-GO:0016042; lipid catabolic process; biological_process-GO:0016298; lipase activity; molecular_function-GO:0016787; hydrolase activity; molecular_function	hormone-sensitive lipase [Epinephelus coioides]
Cso023647	Superscaffold22	9321099	9322948	-	K04130 muscarinic acetylcholine receptor M2 | (RefSeq) chrm2; cholinergic receptor muscarinic 2	IPR000276; G protein-coupled receptor, rhodopsin-like-IPR000995; Muscarinic acetylcholine receptor family-IPR001065; Muscarinic acetylcholine receptor M2-IPR017452; GPCR, rhodopsin-like, 7TM	Muscarinic acetylcholine receptor {ECO:0000256|RuleBase:RU361191} OS=Oryzias latipes (Japanese rice fish) (Japanese killifish) Name=chrm2 {ECO:0000313|Ensembl:ENSORLP00000020136} PE=3	Muscarinic acetylcholine receptor M2 OS=Gallus gallus (Chicken) Name=CHRM2 Synonyms=CM2 PE=3	GO:0004930; G-protein coupled receptor activity; molecular_function-GO:0005887; integral component of plasma membrane; cellular_component-GO:0007186; G-protein coupled receptor signaling pathway; biological_process-GO:0008016; regulation of heart contraction; biological_process-GO:0016021; integral component of membrane; cellular_component-GO:0016907; G-protein coupled acetylcholine receptor acti…	muscarinic acetylcholine receptor M2 [Amphiprion ocellaris] >XP_023121618.1 muscarinic acetylcholine receptor M2 [Amphiprion ocellaris] >XP_023121619.1 muscarinic acetylcholine receptor M2 [Amphiprion ocellaris]
Cso007007	Superscaffold6	36202611	36262182	+	K08041 adenylate cyclase 1 [EC:4.6.1.1] | (RefSeq) adenylate cyclase type 1-like	IPR001054; Adenylyl cyclase class-3/4/guanylyl cyclase-IPR009398; Adenylate cyclase, conserved domain-IPR032628; Adenylate cyclase, N-terminal	Uncharacterized protein {ECO:0000313|Ensembl:ENSONIP00000008031} OS=Oreochromis niloticus (Nile tilapia) (Tilapia nilotica) Name=LOC100702846 {ECO:0000313|Ensembl:ENSONIP00000008031} PE=3	Adenylate cyclase type 1 EC=4.6.1.1 {ECO:0000269|PubMed:19029295, ECO:0000269|PubMed:2022671, ECO:0000269|PubMed:2472670} ATP pyrophosphate-lyase 1 Adenylate cyclase type I Adenylyl cyclase 1 {ECO:0000305} Short=AC1 {ECO:0000303|PubMed:19029295} Ca(2+)/calmodulin-activated adenylyl cyclase {ECO:0000305} OS=Bos taurus (Bovine) Name=ADCY1 PE=1	GO:0004016; adenylate cyclase activity; molecular_function-GO:0005886; plasma membrane; cellular_component-GO:0006171; cAMP biosynthetic process; biological_process-GO:0009190; cyclic nucleotide biosynthetic process; biological_process-GO:0016849; phosphorus-oxygen lyase activity; molecular_function-GO:0035556; intracellular signal transduction; biological_process	PREDICTED: adenylate cyclase type 1-like [Lates calcarifer]
Cso014909Cso021691
Cso009430	Superscaffold8	35533471	35580566	+	K04615 gamma-aminobutyric acid type B receptor | (RefSeq) gamma-aminobutyric acid type B receptor subunit 1-like	IPR001828; Receptor, ligand binding region-IPR002455; GPCR family 3, GABA-B receptor-IPR002456; GPCR family 3, gamma-aminobutyric acid receptor, type B1-IPR017978; GPCR family 3, C-terminal	Uncharacterized protein {ECO:0000313|Ensembl:ENSTNIP00000014599} OS=Tetraodon nigroviridis (Spotted green pufferfish) (Chelonodon nigroviridis) Name=GABBR1 {ECO:0000313|Ensembl:ENSTNIP00000014599} PE=4	Gamma-aminobutyric acid type B receptor subunit 1 Short=GABA-B receptor 1 Short=GABA-B-R1 Short=GABA-BR1 Short=GABABR1 Short=Gb1 Precursor OS=Mus musculus (Mouse) Name=Gabbr1 PE=1	GO:0004930; G-protein coupled receptor activity; molecular_function-GO:0004965; G-protein coupled GABA receptor activity; molecular_function-GO:0007186; G-protein coupled receptor signaling pathway; biological_process-GO:0016021; integral component of membrane; cellular_component	PREDICTED: gamma-aminobutyric acid type B receptor subunit 1 [Paralichthys olivaceus]
Cso003891	Superscaffold4	11589332	11593099	-	K04949 cyclic nucleotide gated channel alpha 2 | (RefSeq) cyclic nucleotide-gated cation channel-like	IPR000595; Cyclic nucleotide-binding domain-IPR005821; Ion transport domain-IPR032406; Cyclic nucleotide-gated channel, C-terminal leucine zipper domain	Uncharacterized protein {ECO:0000313|Ensembl:ENSONIP00000019994} OS=Oreochromis niloticus (Nile tilapia) (Tilapia nilotica) Name=LOC100704274 {ECO:0000313|Ensembl:ENSONIP00000019994} PE=4	Cyclic nucleotide-gated cation channel OS=Ictalurus punctatus (Channel catfish) (Silurus punctatus) PE=2	GO:0005216; ion channel activity; molecular_function-GO:0006811; ion transport; biological_process-GO:0016020; membrane; cellular_component-GO:0055085; transmembrane transport; biological_process	cyclic nucleotide-gated cation channel-like [Seriola lalandi dorsalis]
Cso010600	Superscaffold9	41304469	41324343	+	no KO assigned | (RefSeq) CALM3; calmodulin 3	IPR002048; EF-hand domain	CALM {ECO:0000313|EMBL:JAO28813.1} Fragment OS=Poeciliopsis prolifica (blackstripe livebearer) Name=CALM {ECO:0000313|EMBL:JAO28813.1} PE=4	Calmodulin-2 B {ECO:0000250|UniProtKB:P0DP23} OS=Xenopus laevis (African clawed frog) Name=calm2-b {ECO:0000250|UniProtKB:P0DP23} PE=2	GO:0005509; calcium ion binding; molecular_function	calmodulin-like [Astyanax mexicanus]
Cso001630	Superscaffold2	22843057	22843561	-	K04630 guanine nucleotide-binding protein G(i) subunit alpha | (RefSeq) guanine nucleotide-binding protein G(i) subunit alpha-2	IPR001019; Guanine nucleotide binding protein (G-protein), alpha subunit-IPR001408; G-protein alpha subunit, group I	Uncharacterized protein {ECO:0000313|Ensembl:ENSPFOP00000016712} OS=Poecilia formosa (Amazon molly) (Limia formosa) PE=4	Guanine nucleotide-binding protein G(i) subunit alpha-2 Adenylate cyclase-inhibiting G alpha protein OS=Rattus norvegicus (Rat) Name=Gnai2 Synonyms=Gnai-2 PE=1	GO:0003924; GTPase activity; molecular_function-GO:0004871; signal transducer activity; molecular_function-GO:0005525; GTP binding; molecular_function-GO:0007186; G-protein coupled receptor signaling pathway; biological_process-GO:0007188; adenylate cyclase-modulating G-protein coupled receptor signaling pathway; biological_process-GO:0019001; guanyl nucleotide binding; molecular_function-GO:0031…	guanine nucleotide-binding protein G(i) subunit alpha-2 [Kryptolebias marmoratus]
Cso015965	Superscaffold14	29140472	29166537	-	no KO assigned | (RefSeq) fam221a; family with sequence similarity 221 member A	IPR001955; Pancreatic hormone-like-IPR026755; Protein FAM221A/B	Uncharacterized protein {ECO:0000313|Ensembl:ENSONIP00000005668} OS=Oreochromis niloticus (Nile tilapia) (Tilapia nilotica) PE=4	Protein FAM221A OS=Mus musculus (Mouse) Name=Fam221a PE=1	GO:0005179; hormone activity; molecular_function-GO:0005576; extracellular region; cellular_component	protein FAM221A [Anabas testudineus]
Cso006034	Superscaffold6	927828	958905	-	K05869 calcium/calmodulin-dependent protein kinase IV [EC:2.7.11.17] | (RefSeq) camk4; calcium/calmodulin dependent protein kinase IV	IPR000719; Protein kinase domain	Calcium/calmodulin-dependent protein kinase type IV {ECO:0000313|EMBL:JAR65988.1} OS=Fundulus heteroclitus (Killifish) (Mummichog) PE=3	Calcium/calmodulin-dependent protein kinase type IV Short=CaMK IV EC=2.7.11.17 CaM kinase-GR OS=Homo sapiens (Human) Name=CAMK4 Synonyms=CAMK, CAMK-GR, CAMKIV PE=1	GO:0004672; protein kinase activity; molecular_function-GO:0005524; ATP binding; molecular_function-GO:0006468; protein phosphorylation; biological_process	calcium/calmodulin-dependent protein kinase type IV isoform X1 [Oreochromis niloticus]
Cso007027	Superscaffold6	36720413	36757421	+	K04587 pituitary adenylate cyclase-activating polypeptide type I receptor | (RefSeq) pituitary adenylate cyclase-activating polypeptide type I receptor-like	IPR000832; GPCR, family 2, secretin-like-IPR001879; GPCR, family 2, extracellular hormone receptor domain-IPR002285; GPCR, family 2, pituitary adenylate cyclase activating polypeptide type 1 receptor-IPR017981; GPCR, family 2-like	Pituitary adenylate cyclase-activating polypeptide type I receptor {ECO:0000313|EMBL:KKF17022.1} OS=Larimichthys crocea (Large yellow croaker) (Pseudosciaena crocea) ORFNames=EH28_11111 {ECO:0000313|EMBL:KKF17022.1} PE=3	Pituitary adenylate cyclase-activating polypeptide type I receptor Short=PACAP type I receptor Short=PACAP-R-1 Short=PACAP-R1 Precursor OS=Homo sapiens (Human) Name=ADCYAP1R1 PE=1	GO:0004888; transmembrane signaling receptor activity; molecular_function-GO:0004930; G-protein coupled receptor activity; molecular_function-GO:0004999; vasoactive intestinal polypeptide receptor activity; molecular_function-GO:0007166; cell surface receptor signaling pathway; biological_process-GO:0007186; G-protein coupled receptor signaling pathway; biological_process-GO:0016020; membrane; ce…	pituitary adenylate cyclase-activating polypeptide type I receptor isoform X1 [Larimichthys crocea]
Cso012875	Superscaffold11	34160013	34166801	-	K04162 5-hydroxytryptamine receptor 6 | (RefSeq) htr6; 5-hydroxytryptamine receptor 6	IPR000276; G protein-coupled receptor, rhodopsin-like-IPR017452; GPCR, rhodopsin-like, 7TM	5-hydroxytryptamine (serotonin) receptor 6 {ECO:0000313|Ensembl:ENSDARP00000115605} OS=Danio rerio (Zebrafish) (Brachydanio rerio) ECO:0000313|ZFIN:ZDB-GENE-030131-7839} PE=3	5-hydroxytryptamine receptor 6 Short=5-HT-6 Short=5-HT6 Serotonin receptor 6 OS=Pan troglodytes (Chimpanzee) Name=HTR6 PE=2	GO:0004930; G-protein coupled receptor activity; molecular_function-GO:0007186; G-protein coupled receptor signaling pathway; biological_process-GO:0016021; integral component of membrane; cellular_component	5-hydroxytryptamine receptor 6 [Amphiprion ocellaris]
Cso020782	Superscaffold19	5840957	5852235	+	K04448 transcription factor AP-1 | (RefSeq) transcription factor AP-1-like	IPR002112; Transcription factor Jun-IPR004827; Basic-leucine zipper domain-IPR005643; Jun-like transcription factor-IPR015558; Transcription Factor c-Jun/v-Jun	Transcription factor AP-1 {ECO:0000313|EMBL:KKF29963.1} OS=Larimichthys crocea (Large yellow croaker) (Pseudosciaena crocea) ORFNames=EH28_07590 {ECO:0000313|EMBL:KKF29963.1} PE=3	Transcription factor AP-1 Proto-oncogene c-Jun OS=Serinus canaria (Island canary) (Fringilla canaria) Name=JUN PE=2	GO:0003677; DNA binding; molecular_function-GO:0003700; transcription factor activity, sequence-specific DNA binding; molecular_function-GO:0006355; regulation of transcription, DNA-templated; biological_process	PREDICTED: transcription factor AP-1-like [Lates calcarifer] >XP_018523362.1 PREDICTED: transcription factor AP-1-like [Lates calcarifer] >XP_018523363.1 PREDICTED: transcription factor AP-1-like [Lates calcarifer]
Cso011338	Superscaffold10	19193039	19247033	-	K08041 adenylate cyclase 1 [EC:4.6.1.1] | (RefSeq) adenylate cyclase type 1	IPR001054; Adenylyl cyclase class-3/4/guanylyl cyclase-IPR032628; Adenylate cyclase, N-terminal	Uncharacterized protein {ECO:0000313|Ensembl:ENSONIP00000012133} OS=Oreochromis niloticus (Nile tilapia) (Tilapia nilotica) Name=LOC100706434 {ECO:0000313|Ensembl:ENSONIP00000012133} PE=3	Adenylate cyclase type 1 EC=4.6.1.1 {ECO:0000250|UniProtKB:P19754} ATP pyrophosphate-lyase 1 Adenylate cyclase type I Adenylyl cyclase 1 Ca(2+)/calmodulin-activated adenylyl cyclase OS=Homo sapiens (Human) Name=ADCY1 PE=1	GO:0009190; cyclic nucleotide biosynthetic process; biological_process-GO:0016849; phosphorus-oxygen lyase activity; molecular_function-GO:0035556; intracellular signal transduction; biological_process	PREDICTED: adenylate cyclase type 1-like isoform X2 [Lates calcarifer]
Cso018429	Superscaffold16	35813537	36005701	+	K05210 glutamate receptor ionotropic, NMDA 2B | (RefSeq) glutamate receptor ionotropic, NMDA 2B-like	IPR001320; Ionotropic glutamate receptor-IPR001508; Ionotropic glutamate receptor, metazoa-IPR001828; Receptor, ligand binding region-IPR018884; Glutamate [NMDA] receptor, epsilon subunit, C-terminal-IPR019594; Ionotropic glutamate receptor, L-glutamate and glycine-binding domain	Glutamate [NMDA] receptor subunit epsilon-2 {ECO:0000313|EMBL:KKF23568.1} OS=Larimichthys crocea (Large yellow croaker) (Pseudosciaena crocea) ORFNames=EH28_03642 {ECO:0000313|EMBL:KKF23568.1} PE=3	Glutamate receptor ionotropic, NMDA 2B Short=GluN2B Glutamate [NMDA] receptor subunit epsilon-2 N-methyl D-aspartate receptor subtype 2B Short=NMDAR2B Short=NR2B N-methyl-D-aspartate receptor subunit 3 Short=NR3 Short=hNR3 Precursor OS=Homo sapiens (Human) Name=GRIN2B Synonyms=NMDAR2B PE=1	GO:0004872; receptor activity; molecular_function-GO:0004970; ionotropic glutamate receptor activity; molecular_function-GO:0005216; ion channel activity; molecular_function-GO:0005234; extracellular-glutamate-gated ion channel activity; molecular_function-GO:0006811; ion transport; biological_process-GO:0016020; membrane; cellular_component	glutamate receptor ionotropic, NMDA 2B [Mastacembelus armatus]
Cso025003	Superscaffold23	35106008	35118320	-	K01540 sodium/potassium-transporting ATPase subunit beta | (RefSeq) sodium/potassium-transporting ATPase subunit beta-2-like	IPR000402; Sodium/potassium-transporting ATPase subunit beta	Sodium/potassium-transporting ATPase subunit beta {ECO:0000256|RuleBase:RU362099} OS=Oreochromis niloticus (Nile tilapia) (Tilapia nilotica) Name=LOC102079915 {ECO:0000313|Ensembl:ENSONIP00000008404} PE=3	Sodium/potassium-transporting ATPase subunit beta-2 Adhesion molecule in glia Short=AMOG Sodium/potassium-dependent ATPase subunit beta-2 OS=Homo sapiens (Human) Name=ATP1B2 PE=1	GO:0005890; sodium:potassium-exchanging ATPase complex; cellular_component-GO:0006813; potassium ion transport; biological_process-GO:0006814; sodium ion transport; biological_process	sodium/potassium-transporting ATPase subunit beta-2-like isoform X3 [Seriola dumerili]
Cso009373	Superscaffold8	34499207	34545204	+	K05212 glutamate receptor ionotropic, NMDA 2D | (RefSeq) glutamate receptor ionotropic, NMDA 2D-like	IPR001320; Ionotropic glutamate receptor-IPR001508; Ionotropic glutamate receptor, metazoa-IPR019594; Ionotropic glutamate receptor, L-glutamate and glycine-binding domain	Glutamate receptor ionotropic, NMDA 2D {ECO:0000313|EMBL:JAR19332.1} OS=Fundulus heteroclitus (Killifish) (Mummichog) PE=3	Glutamate receptor ionotropic, NMDA 2D Short=GluN2D Glutamate [NMDA] receptor subunit epsilon-4 N-methyl D-aspartate receptor subtype 2D Short=NMDAR2D Short=NR2D Precursor OS=Rattus norvegicus (Rat) Name=Grin2d Synonyms=GluN2D PE=1	GO:0004872; receptor activity; molecular_function-GO:0004970; ionotropic glutamate receptor activity; molecular_function-GO:0005216; ion channel activity; molecular_function-GO:0005234; extracellular-glutamate-gated ion channel activity; molecular_function-GO:0006811; ion transport; biological_process-GO:0016020; membrane; cellular_component	glutamate receptor ionotropic, NMDA 2D-like [Seriola dumerili]
Cso002855	Superscaffold3	18743204	18761641	-	no KO assigned | (RefSeq) prkaca; cAMP-dependent protein kinase catalytic subunit alpha	IPR000719; Protein kinase domain-IPR000961; AGC-kinase, C-terminal	cAMP-dependent protein kinase catalytic subunit alpha {ECO:0000313|EMBL:KKF27218.1} OS=Larimichthys crocea (Large yellow croaker) (Pseudosciaena crocea) ORFNames=EH28_01366 {ECO:0000313|EMBL:KKF27218.1} PE=3	cAMP-dependent protein kinase catalytic subunit alpha Short=PKA C-alpha EC=2.7.11.11 OS=Sus scrofa (Pig) Name=PRKACA PE=1	GO:0004672; protein kinase activity; molecular_function-GO:0004674; protein serine/threonine kinase activity; molecular_function-GO:0005524; ATP binding; molecular_function-GO:0006468; protein phosphorylation; biological_process	cAMP-dependent protein kinase catalytic subunit alpha [Seriola dumerili] >XP_023276369.1 cAMP-dependent protein kinase catalytic subunit alpha [Seriola lalandi dorsalis]
Cso021443	Superscaffold19	32707877	32789923	+	K04515 calcium/calmodulin-dependent protein kinase (CaM kinase) II [EC:2.7.11.17] | (RefSeq) calcium/calmodulin-dependent protein kinase type II subunit beta	IPR000719; Protein kinase domain-IPR013543; Calcium/calmodulin-dependent protein kinase II, association-domain-IPR020636; Calcium/calmodulin-dependent/calcium-dependent protein kinase	Uncharacterized protein {ECO:0000313|Ensembl:ENSPFOP00000018860} OS=Poecilia formosa (Amazon molly) (Limia formosa) PE=4	Calcium/calmodulin-dependent protein kinase type II subunit beta Short=CaM kinase II subunit beta Short=CaMK-II subunit beta EC=2.7.11.17 OS=Mus musculus (Mouse) Name=Camk2b Synonyms=Camk2d PE=1	GO:0004672; protein kinase activity; molecular_function-GO:0004683; calmodulin-dependent protein kinase activity; molecular_function-GO:0005516; calmodulin binding; molecular_function-GO:0005524; ATP binding; molecular_function-GO:0006468; protein phosphorylation; biological_process	calcium/calmodulin-dependent protein kinase type II subunit beta isoform X1 [Acanthochromis polyacanthus]
Cso018277	Superscaffold16	30709740	30799600	-	K05209 glutamate receptor ionotropic, NMDA 2A | (RefSeq) grin2a; glutamate ionotropic receptor NMDA type subunit 2A	IPR001320; Ionotropic glutamate receptor-IPR001508; Ionotropic glutamate receptor, metazoa-IPR001638; Solute-binding protein family 3/N-terminal domain of MltF-IPR001828; Receptor, ligand binding region-IPR018884; Glutamate [NMDA] receptor, epsilon subunit, C-terminal-IPR019594; Ionotropic glutamate receptor, L-glutamate and glycine-binding domain	Glutamate receptor ionotropic, NMDA 2A {ECO:0000313|EMBL:JAR68893.1} OS=Fundulus heteroclitus (Killifish) (Mummichog) PE=3	Glutamate receptor ionotropic, NMDA 2A Short=GluN2A Glutamate [NMDA] receptor subunit epsilon-1 N-methyl D-aspartate receptor subtype 2A Short=NMDAR2A Short=NR2A Precursor OS=Mus musculus (Mouse) Name=Grin2a PE=1	GO:0004872; receptor activity; molecular_function-GO:0004970; ionotropic glutamate receptor activity; molecular_function-GO:0005216; ion channel activity; molecular_function-GO:0005234; extracellular-glutamate-gated ion channel activity; molecular_function-GO:0006811; ion transport; biological_process-GO:0016020; membrane; cellular_component	glutamate receptor ionotropic, NMDA 2A [Larimichthys crocea] >XP_010727470.2 glutamate receptor ionotropic, NMDA 2A [Larimichthys crocea]
Cso002491	Superscaffold3	6961392	7027692	-	K05198 glutamate receptor 2 | (RefSeq) GRIA2; glutamate ionotropic receptor AMPA type subunit 2	IPR001320; Ionotropic glutamate receptor-IPR001828; Receptor, ligand binding region-IPR019594; Ionotropic glutamate receptor, L-glutamate and glycine-binding domain	Uncharacterized protein {ECO:0000313|Ensembl:ENSONIP00000020240} OS=Oreochromis niloticus (Nile tilapia) (Tilapia nilotica) Name=glur2a {ECO:0000313|Ensembl:ENSONIP00000020240} PE=3	Glutamate receptor 2 Short=GluR-2 AMPA-selective glutamate receptor 2 GluR-B GluR-K2 Glutamate receptor ionotropic, AMPA 2 Short=GluA2 Precursor OS=Pongo abelii (Sumatran orangutan) (Pongo pygmaeus abelii) Name=GRIA2 Synonyms=GLUR2 PE=2	GO:0004970; ionotropic glutamate receptor activity; molecular_function-GO:0005234; extracellular-glutamate-gated ion channel activity; molecular_function-GO:0016020; membrane; cellular_component	glutamate receptor 2-like isoform X1 [Fundulus heteroclitus]
Cso009429	Superscaffold8	35470902	35489051	+	K04615 gamma-aminobutyric acid type B receptor | (RefSeq) gamma-aminobutyric acid type B receptor subunit 1-like	IPR000436; Sushi/SCR/CCP domain	Gamma-aminobutyric acid type B receptor subunit 1 {ECO:0000313|EMBL:KKF15584.1} OS=Larimichthys crocea (Large yellow croaker) (Pseudosciaena crocea) ORFNames=EH28_05035 {ECO:0000313|EMBL:KKF15584.1} PE=4	Gamma-aminobutyric acid type B receptor subunit 1 Short=GABA-B receptor 1 Short=GABA-B-R1 Short=GABA-BR1 Short=GABABR1 Short=Gb1 Precursor OS=Rattus norvegicus (Rat) Name=Gabbr1 PE=1	NA	PREDICTED: gamma-aminobutyric acid type B receptor subunit 1-like [Neolamprologus brichardi]
Cso020976	Superscaffold19	13349670	13398087	+	K04440 c-Jun N-terminal kinase [EC:2.7.11.24] | (RefSeq) mapk10; mitogen-activated protein kinase 10	IPR000719; Protein kinase domain-IPR008351; Mitogen-activated protein (MAP) kinase, JNK	Mitogen-activated protein kinase {ECO:0000256|SAAS:SAAS00652812} EC=2.7.11.24 {ECO:0000256|SAAS:SAAS00652812} OS=Scleropages formosus (Asian bonytongue) ECO:0000313|RefSeq:XP_018610121.1} PE=4	Mitogen-activated protein kinase 10 Short=MAP kinase 10 Short=MAPK 10 EC=2.7.11.24 MAP kinase p49 3F12 Stress-activated protein kinase 1b Short=SAPK1b Stress-activated protein kinase JNK3 c-Jun N-terminal kinase 3 OS=Homo sapiens (Human) Name=MAPK10 Synonyms=JNK3, JNK3A, PRKM10, SAPK1B PE=1	GO:0004672; protein kinase activity; molecular_function-GO:0004707; MAP kinase activity; molecular_function-GO:0005524; ATP binding; molecular_function-GO:0006468; protein phosphorylation; biological_process	mitogen-activated protein kinase 10 isoform X7 [Larimichthys crocea] >XP_019109254.1 mitogen-activated protein kinase 10 isoform X7 [Larimichthys crocea] >XP_026212237.1 mitogen-activated protein kinase 10 isoform X5 [Anabas testudineus] >XP_026212238.1 mitogen-activated protein kinase 10 isoform X5 [Anabas testudineus]
Cso004411	Superscaffold4	31381395	31388325	+	K01540 sodium/potassium-transporting ATPase subunit beta | (RefSeq) atp1b4; ATPase Na+/K+ transporting family member beta 4	IPR000402; Sodium/potassium-transporting ATPase subunit beta	Sodium/potassium-transporting ATPase subunit beta {ECO:0000256|RuleBase:RU362099} OS=Aphyosemion striatum Name=ATP1B4 {ECO:0000313|EMBL:SBP04169.1} PE=3	Protein ATP1B4 X,K-ATPase subunit beta-m X/potassium-transporting ATPase subunit beta-m OS=Gallus gallus (Chicken) Name=ATP1B4 PE=1	GO:0005890; sodium:potassium-exchanging ATPase complex; cellular_component-GO:0006813; potassium ion transport; biological_process-GO:0006814; sodium ion transport; biological_process	sodium/potassium-transporting ATPase subunit beta 4 subunit [Lateolabrax maculatus]
Cso012576	Superscaffold11	22688973	22692697	+	K04265 adenosine A1 receptor | (RefSeq) adenosine receptor A1-like	IPR000276; G protein-coupled receptor, rhodopsin-like-IPR001068; Adenosine A1 receptor-IPR001634; Adenosine receptor-IPR017452; GPCR, rhodopsin-like, 7TM	Adenosine receptor A1 {ECO:0000256|RuleBase:RU201114} OS=Oreochromis niloticus (Nile tilapia) (Tilapia nilotica) Name=LOC100698410 {ECO:0000313|Ensembl:ENSONIP00000014879} PE=3	Adenosine receptor A1 OS=Gallus gallus (Chicken) Name=ADORA1 PE=2	GO:0001609; G-protein coupled adenosine receptor activity; molecular_function-GO:0001973; adenosine receptor signaling pathway; biological_process-GO:0004930; G-protein coupled receptor activity; molecular_function-GO:0007186; G-protein coupled receptor signaling pathway; biological_process-GO:0016021; integral component of membrane; cellular_component	putative adenosine receptor A1 [Scophthalmus maximus]
Cso018051	Superscaffold16	23649306	23650420	+	K04218 somatostatin receptor 2 | (RefSeq) somatostatin receptor type 2	IPR000276; G protein-coupled receptor, rhodopsin-like-IPR000586; Somatostatin receptor family-IPR002074; Somatostatin receptor 2-IPR017452; GPCR, rhodopsin-like, 7TM	Type 2 somatostatin receptor {ECO:0000313|EMBL:AAS97962.1} OS=Haplochromis burtoni (Burton's mouthbrooder) (Chromis burtoni) PE=2	Somatostatin receptor type 2 Short=SS-2-R Short=SS2-R Short=SS2R SRIF-1 OS=Sus scrofa (Pig) Name=SSTR2 PE=3	GO:0004930; G-protein coupled receptor activity; molecular_function-GO:0004994; somatostatin receptor activity; molecular_function-GO:0007186; G-protein coupled receptor signaling pathway; biological_process-GO:0016021; integral component of membrane; cellular_component	PREDICTED: somatostatin receptor type 2-like [Lates calcarifer] >XP_018536326.1 PREDICTED: somatostatin receptor type 2-like [Lates calcarifer]
Cso004005	Superscaffold4	16535986	16626786	-	K05197 glutamate receptor 1 | (RefSeq) gria1; glutamate ionotropic receptor AMPA type subunit 1	IPR001320; Ionotropic glutamate receptor-IPR001828; Receptor, ligand binding region-IPR019594; Ionotropic glutamate receptor, L-glutamate and glycine-binding domain	Uncharacterized protein {ECO:0000313|Ensembl:ENSONIP00000022200} OS=Oreochromis niloticus (Nile tilapia) (Tilapia nilotica) Name=gria1 {ECO:0000313|Ensembl:ENSONIP00000022200} PE=3	Glutamate receptor 1 Short=GluR-1 AMPA-selective glutamate receptor 1 GluR-A GluR-K1 Glutamate receptor ionotropic, AMPA 1 Short=GluA1 Precursor OS=Macaca fascicularis (Crab-eating macaque) (Cynomolgus monkey) Name=GRIA1 Synonyms=GLUR1 PE=2	GO:0004970; ionotropic glutamate receptor activity; molecular_function-GO:0005234; extracellular-glutamate-gated ion channel activity; molecular_function-GO:0016020; membrane; cellular_component	glutamate receptor 1-like isoform X1 [Seriola dumerili]
Cso015426	Superscaffold14	11166989	11372278	-	K05212 glutamate receptor ionotropic, NMDA 2D | (RefSeq) glutamate receptor ionotropic, NMDA 2D-like	IPR001320; Ionotropic glutamate receptor-IPR001508; Ionotropic glutamate receptor, metazoa-IPR001828; Receptor, ligand binding region-IPR019594; Ionotropic glutamate receptor, L-glutamate and glycine-binding domain	Glutamate receptor ionotropic, NMDA 2D {ECO:0000313|EMBL:JAR70263.1} OS=Fundulus heteroclitus (Killifish) (Mummichog) PE=3	Glutamate receptor ionotropic, NMDA 2D Short=GluN2D Glutamate [NMDA] receptor subunit epsilon-4 N-methyl D-aspartate receptor subtype 2D Short=NMDAR2D Short=NR2D Precursor OS=Rattus norvegicus (Rat) Name=Grin2d Synonyms=GluN2D PE=1	GO:0004872; receptor activity; molecular_function-GO:0004970; ionotropic glutamate receptor activity; molecular_function-GO:0005216; ion channel activity; molecular_function-GO:0005234; extracellular-glutamate-gated ion channel activity; molecular_function-GO:0006811; ion transport; biological_process-GO:0016020; membrane; cellular_component	PREDICTED: glutamate receptor ionotropic, NMDA 2D-like [Poecilia mexicana]
Cso021709	Superscaffold20	5525244	5538851	+	no KO assigned | (RefSeq) ryanodine receptor 2-like	IPR005821; Ion transport domain-IPR015925; Ryanodine receptor-related-IPR033215; Ryanodine receptor 1	Uncharacterized protein {ECO:0000313|EMBL:SBR76517.1} OS=Nothobranchius pienaari Name=CABZ01065506.1 {ECO:0000313|EMBL:SBR76517.1} PE=4	Ryanodine receptor 2 Short=RYR-2 Short=RyR2 Cardiac muscle ryanodine receptor Cardiac muscle ryanodine receptor-calcium release channel Cardiac muscle-type ryanodine receptor Type 2 ryanodine receptor OS=Oryctolagus cuniculus (Rabbit) Name=RYR2 PE=1	GO:0005216; ion channel activity; molecular_function-GO:0006811; ion transport; biological_process-GO:0006816; calcium ion transport; biological_process-GO:0006936; muscle contraction; biological_process-GO:0015278; calcium-release channel activity; molecular_function-GO:0016020; membrane; cellular_component-GO:0055085; transmembrane transport; biological_process	hypothetical protein EPR50_G00218870 [Perca flavescens]
Cso001631	Superscaffold2	22845008	22905895	-	K04630 guanine nucleotide-binding protein G(i) subunit alpha | (RefSeq) guanine nucleotide-binding protein G(i) subunit alpha-2	IPR001019; Guanine nucleotide binding protein (G-protein), alpha subunit	'Guanine nucleotide-binding protein Gi, alpha-2 subunit' {ECO:0000313|EMBL:CBN80584.1} OS=Dicentrarchus labrax (European seabass) (Morone labrax) ORFNames=DLA_It00090 {ECO:0000313|EMBL:CBN80584.1} PE=4	Guanine nucleotide-binding protein G(i) subunit alpha-2 Adenylate cyclase-inhibiting G alpha protein OS=Homo sapiens (Human) Name=GNAI2 Synonyms=GNAI2B PE=1	GO:0003924; GTPase activity; molecular_function-GO:0004871; signal transducer activity; molecular_function-GO:0007186; G-protein coupled receptor signaling pathway; biological_process-GO:0019001; guanyl nucleotide binding; molecular_function-GO:0031683; G-protein beta/gamma-subunit complex binding; molecular_function	PREDICTED: guanine nucleotide-binding protein G(i) subunit alpha-2 isoform X2 [Hippocampus comes]
Cso002579	Superscaffold3	9701595	9755659	+	K04515 calcium/calmodulin-dependent protein kinase (CaM kinase) II [EC:2.7.11.17] | (RefSeq) camk2d2; calcium/calmodulin-dependent protein kinase type II delta 2 chain	IPR000719; Protein kinase domain-IPR013543; Calcium/calmodulin-dependent protein kinase II, association-domain-IPR020636; Calcium/calmodulin-dependent/calcium-dependent protein kinase	Calcium/calmodulin-dependent protein kinase (CaM kinase) II delta 1 {ECO:0000313|EMBL:SBR69135.1} OS=Nothobranchius pienaari Name=CAMK2D1 {ECO:0000313|EMBL:SBR69135.1} PE=4	Calcium/calmodulin-dependent protein kinase type II delta 2 chain EC=2.7.11.17 Calcium/calmodulin-dependent protein kinase type II delta-A chain Short=CaM kinase II subunit delta-A Short=CaM-kinase II delta-A chain Short=CaMK-II subunit delta-A OS=Danio rerio (Zebrafish) (Brachydanio rerio) Name=camk2d2 Synonyms=camk2d, camk2da ORFNames=zgc:92792 PE=2	GO:0004672; protein kinase activity; molecular_function-GO:0004683; calmodulin-dependent protein kinase activity; molecular_function-GO:0005516; calmodulin binding; molecular_function-GO:0005524; ATP binding; molecular_function-GO:0006468; protein phosphorylation; biological_process	calcium/calmodulin-dependent protein kinase type II delta 2 chain isoform X14 [Seriola lalandi dorsalis]
Cso011180	Superscaffold10	13830570	13874011	-	K04955 hyperpolarization activated cyclic nucleotide-gated potassium channel 2 | (RefSeq) potassium/sodium hyperpolarization-activated cyclic nucleotide-gated channel 2-like	IPR000595; Cyclic nucleotide-binding domain-IPR005821; Ion transport domain	Hyperpolarization activated cyclic nucleotide-gated potassium channel 2 {ECO:0000313|EMBL:SBQ57517.1} OS=Nothobranchius korthausae Name=HCN2 {ECO:0000313|EMBL:SBQ57517.1} PE=4	Potassium/sodium hyperpolarization-activated cyclic nucleotide-gated channel 2 Brain cyclic nucleotide-gated channel 2 Short=BCNG-2 Hyperpolarization-activated cation channel 1 Short=HAC-1 OS=Mus musculus (Mouse) Name=Hcn2 Synonyms=Bcng2, Hac1 PE=1	GO:0005216; ion channel activity; molecular_function-GO:0006811; ion transport; biological_process-GO:0016020; membrane; cellular_component-GO:0055085; transmembrane transport; biological_process	potassium/sodium hyperpolarization-activated cyclic nucleotide-gated channel 2-like [Amphiprion ocellaris]
Cso015902	Superscaffold14	27325159	27439930	+	K04615 gamma-aminobutyric acid type B receptor | (RefSeq) gabbr2; gamma-aminobutyric acid type B receptor subunit 2	IPR001828; Receptor, ligand binding region-IPR002455; GPCR family 3, GABA-B receptor-IPR002457; GPCR family 3, gamma-aminobutyric acid receptor, type B2-IPR017978; GPCR family 3, C-terminal	Uncharacterized protein {ECO:0000313|Ensembl:ENSTRUP00000028411} OS=Takifugu rubripes (Japanese pufferfish) (Fugu rubripes) Name=gabbr2 {ECO:0000313|Ensembl:ENSTRUP00000028411} PE=3	Gamma-aminobutyric acid type B receptor subunit 2 Short=GABA-B receptor 2 Short=GABA-B-R2 Short=GABA-BR2 Short=GABABR2 Short=Gb2 G-protein coupled receptor 51 HG20 Precursor OS=Homo sapiens (Human) Name=GABBR2 Synonyms=GPR51, GPRC3B PE=1	GO:0004930; G-protein coupled receptor activity; molecular_function-GO:0004965; G-protein coupled GABA receptor activity; molecular_function-GO:0007186; G-protein coupled receptor signaling pathway; biological_process-GO:0016021; integral component of membrane; cellular_component	gamma-aminobutyric acid type B receptor subunit 2 [Seriola dumerili]
Cso015900	Superscaffold14	27233830	27240245	+	K04615 gamma-aminobutyric acid type B receptor | (RefSeq) gabbr2; gamma-aminobutyric acid type B receptor subunit 2	NA	Uncharacterized protein {ECO:0000313|Ensembl:ENSONIP00000002660} OS=Oreochromis niloticus (Nile tilapia) (Tilapia nilotica) Name=gabbr2 {ECO:0000313|Ensembl:ENSONIP00000002660} PE=3	NA	NA	PREDICTED: gamma-aminobutyric acid type B receptor subunit 2-like [Notothenia coriiceps]
Cso004316	Superscaffold4	24883604	24960953	-	K05198 glutamate receptor 2 | (RefSeq) gria2; glutamate ionotropic receptor AMPA type subunit 2	IPR001320; Ionotropic glutamate receptor-IPR001508; Ionotropic glutamate receptor, metazoa-IPR001828; Receptor, ligand binding region-IPR019594; Ionotropic glutamate receptor, L-glutamate and glycine-binding domain	Uncharacterized protein {ECO:0000313|Ensembl:ENSTRUP00000040802} OS=Takifugu rubripes (Japanese pufferfish) (Fugu rubripes) Name=gria2 {ECO:0000313|Ensembl:ENSTRUP00000040802} PE=3	Glutamate receptor 2 Short=GluR-2 AMPA-selective glutamate receptor 2 GluR-B GluR-K2 Glutamate receptor ionotropic, AMPA 2 Short=GluA2 Precursor OS=Pongo abelii (Sumatran orangutan) (Pongo pygmaeus abelii) Name=GRIA2 Synonyms=GLUR2 PE=2	GO:0004872; receptor activity; molecular_function-GO:0004970; ionotropic glutamate receptor activity; molecular_function-GO:0005216; ion channel activity; molecular_function-GO:0005234; extracellular-glutamate-gated ion channel activity; molecular_function-GO:0006811; ion transport; biological_process-GO:0016020; membrane; cellular_component	glutamate receptor 2 isoform X2 [Larimichthys crocea]
Cso009827	Superscaffold9	8546768	8595221	+	K04153 5-hydroxytryptamine receptor 1 | (RefSeq) htr1e; 5-hydroxytryptamine receptor 1E	IPR000276; G protein-coupled receptor, rhodopsin-like-IPR017452; GPCR, rhodopsin-like, 7TM-IPR027425; 5-Hydroxytryptamine 1E receptor	5-hydroxytryptamine receptor 1E {ECO:0000313|EMBL:KKF30998.1} OS=Larimichthys crocea (Large yellow croaker) (Pseudosciaena crocea) ORFNames=EH28_05885 {ECO:0000313|EMBL:KKF30998.1} PE=3	5-hydroxytryptamine receptor 1E Short=5-HT-1E Short=5-HT1E Serotonin receptor 1E OS=Cavia porcellus (Guinea pig) Name=5HT1E PE=2	GO:0004930; G-protein coupled receptor activity; molecular_function-GO:0004993; G-protein coupled serotonin receptor activity; molecular_function-GO:0005887; integral component of plasma membrane; cellular_component-GO:0007186; G-protein coupled receptor signaling pathway; biological_process-GO:0007268; chemical synaptic transmission; biological_process-GO:0016021; integral component of membrane;…	5-hydroxytryptamine receptor 1E [Perca flavescens]
Cso022213	Superscaffold20	22588402	22608504	+	K15494 protein phosphatase 1 regulatory subunit 1B | (RefSeq) protein phosphatase 1 regulatory subunit 1B-like	IPR008466; Protein phosphatase inhibitor 1-IPR015670; Protein phosphatase 1 regulatory subunit 1B	Protein phosphatase 1, regulatory (Inhibitor) subunit 1B {ECO:0000313|EMBL:SBR79236.1} OS=Nothobranchius rachovii (bluefin notho) Name=PPP1R1B {ECO:0000313|EMBL:SBR79236.1} PE=4	Protein phosphatase 1 regulatory subunit 1B DARPP-32 Dopamine- and cAMP-regulated neuronal phosphoprotein OS=Homo sapiens (Human) Name=PPP1R1B Synonyms=DARPP32 PE=1	GO:0004864; protein phosphatase inhibitor activity; molecular_function-GO:0007165; signal transduction; biological_process	protein phosphatase 1 regulatory subunit 1B [Larimichthys crocea]
Cso002987	Superscaffold3	21345064	21356756	-	K13293 cAMP-specific phosphodiesterase 4 [EC:3.1.4.53] | (RefSeq) cAMP-specific 3',5'-cyclic phosphodiesterase 4B-like	IPR002073; 3'5'-cyclic nucleotide phosphodiesterase, catalytic domain	Phosphodiesterase {ECO:0000256|RuleBase:RU363067} EC=3.1.4.- {ECO:0000256|RuleBase:RU363067} OS=Larimichthys crocea (Large yellow croaker) (Pseudosciaena crocea) ORFNames=EH28_03143 {ECO:0000313|EMBL:KKF28681.1} PE=3	cAMP-specific 3',5'-cyclic phosphodiesterase 4B EC=3.1.4.53 DPDE4 OS=Rattus norvegicus (Rat) Name=Pde4b PE=1	GO:0004114; 3',5'-cyclic-nucleotide phosphodiesterase activity; molecular_function-GO:0007165; signal transduction; biological_process	cAMP-specific 3',5'-cyclic phosphodiesterase 4B-like [Larimichthys crocea]
Cso017283	Superscaffold15	40026398	40027558	-	K04217 somatostatin receptor 1 | (RefSeq) somatostatin receptor type 1-like	IPR000276; G protein-coupled receptor, rhodopsin-like-IPR000586; Somatostatin receptor family-IPR001116; Somatostatin receptor 1-IPR017452; GPCR, rhodopsin-like, 7TM	Somatostatin receptor type 1 {ECO:0000313|EMBL:ACR19335.1} OS=Epinephelus coioides (Orange-spotted grouper) (Epinephelus nebulosus) PE=2	Somatostatin receptor type 1 Short=SS-1-R Short=SS1-R Short=SS1R SRIF-2 OS=Homo sapiens (Human) Name=SSTR1 PE=1	GO:0004930; G-protein coupled receptor activity; molecular_function-GO:0004994; somatostatin receptor activity; molecular_function-GO:0007186; G-protein coupled receptor signaling pathway; biological_process-GO:0016021; integral component of membrane; cellular_component	somatostatin receptor type 1 [Epinephelus coioides]
Cso007044	Superscaffold6	37579143	37631830	+	no KO assigned | (RefSeq) phosphatidylinositol 3-kinase regulatory subunit alpha-like	IPR000198; Rho GTPase-activating protein domain-IPR001720; PI3K p85/p55 subunit	phosphatidylinositol 3-kinase regulatory subunit gamma isoform X1 {ECO:0000313|RefSeq:XP_014024237.1} OS=Salmo salar (Atlantic salmon) Name=LOC106584012 {ECO:0000313|RefSeq:XP_014024237.1} PE=4	Phosphatidylinositol 3-kinase regulatory subunit alpha Short=PI3-kinase regulatory subunit alpha Short=PI3K regulatory subunit alpha Short=PtdIns-3-kinase regulatory subunit alpha Phosphatidylinositol 3-kinase 85 kDa regulatory subunit alpha Short=PI3-kinase subunit p85-alpha Short=PtdIns-3-kinase regulatory subunit p85-alpha OS=Pongo abelii (Sumatran orangutan) (Pongo pygmaeus abelii) Name=PIK3R…	GO:0005942; phosphatidylinositol 3-kinase complex; cellular_component-GO:0007165; signal transduction; biological_process-GO:0035014; phosphatidylinositol 3-kinase regulator activity; molecular_function	phosphatidylinositol 3-kinase regulatory subunit alpha-like, partial [Labrus bergylta]
Cso022334	Superscaffold20	27703562	27767529	+	K04515 calcium/calmodulin-dependent protein kinase (CaM kinase) II [EC:2.7.11.17] | (RefSeq) calcium/calmodulin-dependent protein kinase type II subunit gamma-like	IPR000719; Protein kinase domain-IPR013543; Calcium/calmodulin-dependent protein kinase II, association-domain-IPR020636; Calcium/calmodulin-dependent/calcium-dependent protein kinase	KCC2G {ECO:0000313|EMBL:JAO73022.1} Fragment OS=Poeciliopsis prolifica (blackstripe livebearer) Name=KCC2G {ECO:0000313|EMBL:JAO73022.1} PE=4	Calcium/calmodulin-dependent protein kinase type II subunit gamma Short=CaM kinase II subunit gamma Short=CaMK-II subunit gamma EC=2.7.11.17 OS=Homo sapiens (Human) Name=CAMK2G Synonyms=CAMK, CAMK-II, CAMKG PE=1	GO:0004672; protein kinase activity; molecular_function-GO:0004683; calmodulin-dependent protein kinase activity; molecular_function-GO:0005516; calmodulin binding; molecular_function-GO:0005524; ATP binding; molecular_function-GO:0006468; protein phosphorylation; biological_process	calcium/calmodulin-dependent protein kinase type II subunit gamma isoform X9 [Larimichthys crocea]
Cso018836	Superscaffold17	11863641	11875493	-	K01540 sodium/potassium-transporting ATPase subunit beta | (RefSeq) atp1b2; ATPase Na+/K+ transporting subunit beta 2	IPR000402; Sodium/potassium-transporting ATPase subunit beta	Sodium/potassium-transporting ATPase subunit beta {ECO:0000256|RuleBase:RU362099} OS=Scatophagus argus (Spotted scat) (Chaetodon argus) PE=2	Sodium/potassium-transporting ATPase subunit beta-2 Adhesion molecule in glia Short=AMOG Sodium/potassium-dependent ATPase subunit beta-2 OS=Homo sapiens (Human) Name=ATP1B2 PE=1	GO:0005890; sodium:potassium-exchanging ATPase complex; cellular_component-GO:0006813; potassium ion transport; biological_process-GO:0006814; sodium ion transport; biological_process	sodium/potassium-transporting ATPase subunit beta 2b subunit [Lateolabrax maculatus]
Cso001713	Superscaffold2	25099263	25163979	+	K04851 voltage-dependent calcium channel L type alpha-1D | (RefSeq) voltage-dependent L-type calcium channel subunit alpha-1D-like	IPR002077; Voltage-dependent calcium channel, alpha-1 subunit-IPR005446; Voltage-dependent calcium channel, L-type, alpha-1 subunit-IPR005452; Voltage-dependent calcium channel, L-type, alpha-1D subunit-IPR005821; Ion transport domain-IPR014873; Voltage-dependent calcium channel, alpha-1 subunit, IQ domain-IPR031649; Voltage-dependent L-type calcium channel, IQ-associated domain-IPR031688; Voltag…	Voltage-dependent L-type calcium channel subunit alpha {ECO:0000256|RuleBase:RU003808} OS=Oreochromis niloticus (Nile tilapia) (Tilapia nilotica) PE=3	Voltage-dependent L-type calcium channel subunit alpha-1D CHCACHA1D Voltage-gated calcium channel subunit alpha Cav1.3 OS=Gallus gallus (Chicken) Name=CACNA1D PE=2	GO:0005216; ion channel activity; molecular_function-GO:0005245; voltage-gated calcium channel activity; molecular_function-GO:0005891; voltage-gated calcium channel complex; cellular_component-GO:0006811; ion transport; biological_process-GO:0016020; membrane; cellular_component-GO:0055085; transmembrane transport; biological_process-GO:0070588; calcium ion transmembrane transport; biological_pr…	putative voltage-dependent L-type calcium channel subunit alpha-1D-like [Scophthalmus maximus]
Cso005105	Superscaffold5	15383523	15397403	-	K04368 mitogen-activated protein kinase kinase 1 [EC:2.7.12.2] | (RefSeq) map2k1; mitogen-activated protein kinase kinase 1	IPR000719; Protein kinase domain	Uncharacterized protein {ECO:0000313|Ensembl:ENSONIP00000019419} OS=Oreochromis niloticus (Nile tilapia) (Tilapia nilotica) Name=map2k1 {ECO:0000313|Ensembl:ENSONIP00000019419} PE=3	Dual specificity mitogen-activated protein kinase kinase 1 Short=MAP kinase kinase 1 Short=MAPKK 1 EC=2.7.12.2 ERK activator kinase 1 MAPK/ERK kinase 1 Short=MEK1 Fragment OS=Serinus canaria (Island canary) (Fringilla canaria) Name=MAP2K1 Synonyms=MEK1, PRKMK1 PE=2	GO:0004672; protein kinase activity; molecular_function-GO:0005524; ATP binding; molecular_function-GO:0006468; protein phosphorylation; biological_process	PREDICTED: dual specificity mitogen-activated protein kinase kinase 1 [Lates calcarifer]
Cso016925	Superscaffold15	26904268	26924911	+	K06269 serine/threonine-protein phosphatase PP1 catalytic subunit [EC:3.1.3.16] | (RefSeq) ppp1cb; protein phosphatase 1 catalytic subunit beta	IPR004843; Calcineurin-like phosphoesterase domain, ApaH type-IPR006186; Serine/threonine-specific protein phosphatase/bis(5-nucleosyl)-tetraphosphatase-IPR031675; Serine-threonine protein phosphatase, N-terminal	Serine/threonine-protein phosphatase {ECO:0000256|RuleBase:RU004273} EC=3.1.3.16 {ECO:0000256|RuleBase:RU004273} OS=Larimichthys crocea (Large yellow croaker) (Pseudosciaena crocea) ORFNames=EH28_07281 {ECO:0000313|EMBL:KKF10562.1} PE=3	Serine/threonine-protein phosphatase PP1-beta catalytic subunit Short=PP-1B EC=3.1.3.16 OS=Xenopus tropicalis (Western clawed frog) (Silurana tropicalis) Name=ppp1cb ORFNames=TEgg049h05.1 PE=2	GO:0016787; hydrolase activity; molecular_function	serine/threonine-protein phosphatase PP1-beta catalytic subunit-like [Gouania willdenowi]
Cso026077	unanchor1	43514	81722	+	K04515 calcium/calmodulin-dependent protein kinase (CaM kinase) II [EC:2.7.11.17] | (RefSeq) camk2a; calcium/calmodulin dependent protein kinase II alpha	IPR000719; Protein kinase domain-IPR013543; Calcium/calmodulin-dependent protein kinase II, association-domain-IPR020636; Calcium/calmodulin-dependent/calcium-dependent protein kinase	Calcium/calmodulin-dependent protein kinase type II subunit alpha {ECO:0000313|EMBL:KKF20640.1} OS=Larimichthys crocea (Large yellow croaker) (Pseudosciaena crocea) ORFNames=EH28_09084 {ECO:0000313|EMBL:KKF20640.1} PE=3	Calcium/calmodulin-dependent protein kinase type II subunit alpha Short=CaM kinase II subunit alpha Short=CaMK-II subunit alpha EC=2.7.11.17 {ECO:0000250|UniProtKB:Q9UQM7} OS=Pongo abelii (Sumatran orangutan) (Pongo pygmaeus abelii) Name=CAMK2A PE=2	GO:0004672; protein kinase activity; molecular_function-GO:0004683; calmodulin-dependent protein kinase activity; molecular_function-GO:0005516; calmodulin binding; molecular_function-GO:0005524; ATP binding; molecular_function-GO:0006468; protein phosphorylation; biological_process	calcium/calmodulin-dependent protein kinase type II subunit alpha isoform X2 [Larimichthys crocea]
Cso025009	Superscaffold23	35238564	35256195	+	K00922 phosphatidylinositol-4,5-bisphosphate 3-kinase catalytic subunit alpha/beta/delta [EC:2.7.1.153] | (RefSeq) phosphatidylinositol 4,5-bisphosphate 3-kinase catalytic subunit alpha isoform	IPR000341; Phosphatidylinositol 3-kinase Ras-binding (PI3K RBD) domain-IPR000403; Phosphatidylinositol 3-/4-kinase, catalytic domain-IPR001263; Phosphoinositide 3-kinase, accessory (PIK) domain-IPR002420; Phosphatidylinositol 3-kinase, C2 domain-IPR003113; Phosphatidylinositol 3-kinase adaptor-binding (PI3K ABD) domain-IPR015433; Phosphatidylinositol kinase	Uncharacterized protein {ECO:0000313|Ensembl:ENSONIP00000022585} OS=Oreochromis niloticus (Nile tilapia) (Tilapia nilotica) Name=LOC100707861 {ECO:0000313|Ensembl:ENSONIP00000022585} PE=3	Phosphatidylinositol 4,5-bisphosphate 3-kinase catalytic subunit alpha isoform {ECO:0000312|RGD:620916} Short=PI3-kinase subunit alpha {ECO:0000305} Short=PI3K-alpha {ECO:0000305} Short=PI3Kalpha {ECO:0000305} Short=PtdIns-3-kinase subunit alpha {ECO:0000305} EC=2.7.1.153 {ECO:0000250|UniProtKB:P32871} Phosphatidylinositol 4,5-bisphosphate 3-kinase 110 kDa catalytic subunit alpha {ECO:0000305} Sh…	GO:0016301; kinase activity; molecular_function-GO:0046854; phosphatidylinositol phosphorylation; biological_process-GO:0048015; phosphatidylinositol-mediated signaling; biological_process	phosphatidylinositol 4,5-bisphosphate 3-kinase catalytic subunit alpha isoform [Larimichthys crocea]
Cso019940	Superscaffold18	11803270	11899358	+	K04515 calcium/calmodulin-dependent protein kinase (CaM kinase) II [EC:2.7.11.17] | (RefSeq) calcium/calmodulin-dependent protein kinase type II subunit gamma-like	IPR000719; Protein kinase domain-IPR013543; Calcium/calmodulin-dependent protein kinase II, association-domain-IPR020636; Calcium/calmodulin-dependent/calcium-dependent protein kinase	Uncharacterized protein {ECO:0000313|Ensembl:ENSXMAP00000017053} OS=Xiphophorus maculatus (Southern platyfish) (Platypoecilus maculatus) PE=4	Calcium/calmodulin-dependent protein kinase type II subunit gamma Short=CaM kinase II subunit gamma Short=CaMK-II subunit gamma EC=2.7.11.17 OS=Mus musculus (Mouse) Name=Camk2g PE=1	GO:0004672; protein kinase activity; molecular_function-GO:0004683; calmodulin-dependent protein kinase activity; molecular_function-GO:0005516; calmodulin binding; molecular_function-GO:0005524; ATP binding; molecular_function-GO:0006468; protein phosphorylation; biological_process	calcium/calmodulin-dependent protein kinase type II subunit gamma isoform X7 [Acanthochromis polyacanthus]
Cso014537	Superscaffold13	16641956	16667524	+	K04409 p21-activated kinase 1 [EC:2.7.11.1] | (RefSeq) pak1; p21 (RAC1) activated kinase 1	IPR000095; CRIB domain-IPR000719; Protein kinase domain	p21 protein (Cdc42/Rac)-activated kinase 1 {ECO:0000313|EMBL:SBP05556.1} OS=Aphyosemion striatum Name=PAK1 {ECO:0000313|EMBL:SBP05556.1} PE=4	Serine/threonine-protein kinase PAK 1 EC=2.7.11.1 Alpha-PAK Protein kinase MUK2 p21-activated kinase 1 Short=PAK-1 p68-PAK OS=Rattus norvegicus (Rat) Name=Pak1 PE=1	GO:0004672; protein kinase activity; molecular_function-GO:0005524; ATP binding; molecular_function-GO:0006468; protein phosphorylation; biological_process	PREDICTED: serine/threonine-protein kinase PAK 1 [Nothobranchius furzeri]
Cso021376	Superscaffold19	28563697	28612160	-	K05208 glutamate receptor ionotropic, NMDA 1 | (RefSeq) grin1; glutamate receptor ionotropic, NMDA 1	IPR001320; Ionotropic glutamate receptor-IPR001508; Ionotropic glutamate receptor, metazoa-IPR001828; Receptor, ligand binding region-IPR018882; Calmodulin-binding domain C0, NMDA receptor, NR1 subunit-IPR019594; Ionotropic glutamate receptor, L-glutamate and glycine-binding domain	glutamate receptor ionotropic, NMDA 1 isoform X3 {ECO:0000313|RefSeq:XP_013984111.1} OS=Salmo salar (Atlantic salmon) Name=LOC106563238 {ECO:0000313|RefSeq:XP_013984111.1} PE=3	Glutamate receptor ionotropic, NMDA 1 Short=GluN1 Glutamate [NMDA] receptor subunit zeta-1 N-methyl-D-aspartate receptor 1 N-methyl-D-aspartate receptor subunit NR1 Short=NMD-R1 Precursor OS=Canis lupus familiaris (Dog) (Canis familiaris) Name=GRIN1 Synonyms=NMDAR1 PE=2	GO:0004872; receptor activity; molecular_function-GO:0004970; ionotropic glutamate receptor activity; molecular_function-GO:0005216; ion channel activity; molecular_function-GO:0005234; extracellular-glutamate-gated ion channel activity; molecular_function-GO:0006811; ion transport; biological_process-GO:0016020; membrane; cellular_component	glutamate receptor ionotropic, NMDA 1 isoform X3 [Seriola dumerili]
Cso013462	Superscaffold12	17184692	17206828	-	K04153 5-hydroxytryptamine receptor 1 | (RefSeq) htr1f; 5-hydroxytryptamine receptor 1F	IPR000276; G protein-coupled receptor, rhodopsin-like-IPR000450; 5-Hydroxytryptamine 1F receptor-IPR002231; 5-hydroxytryptamine receptor family-IPR017452; GPCR, rhodopsin-like, 7TM	Uncharacterized protein {ECO:0000313|Ensembl:ENSGACP00000008893} OS=Gasterosteus aculeatus (Three-spined stickleback) PE=3	5-hydroxytryptamine receptor 1F Short=5-HT-1F Short=5-HT1F Serotonin receptor 1F OS=Cavia porcellus (Guinea pig) Name=HTR1F PE=3	GO:0004930; G-protein coupled receptor activity; molecular_function-GO:0004993; G-protein coupled serotonin receptor activity; molecular_function-GO:0005887; integral component of plasma membrane; cellular_component-GO:0007186; G-protein coupled receptor signaling pathway; biological_process-GO:0016021; integral component of membrane; cellular_component	5-hydroxytryptamine receptor 1F [Anabas testudineus]
Cso015467	Superscaffold14	13388070	13424345	+	K01539 sodium/potassium-transporting ATPase subunit alpha [EC:3.6.3.9] | (RefSeq) sodium/potassium-transporting ATPase subunit alpha-3-like	IPR004014; Cation-transporting P-type ATPase, N-terminal-IPR006068; Cation-transporting P-type ATPase, C-terminal	Sodium/potassium-transporting ATPase subunit alpha {ECO:0000256|RuleBase:RU362084} EC=3.6.3.- {ECO:0000256|RuleBase:RU362084} OS=Oreochromis niloticus (Nile tilapia) (Tilapia nilotica) Name=LOC100707930 {ECO:0000313|Ensembl:ENSONIP00000006237} PE=3	Sodium/potassium-transporting ATPase subunit alpha-3 Short=Na(+)/K(+) ATPase alpha-3 subunit EC=3.6.3.9 Na(+)/K(+) ATPase alpha(III) subunit Sodium pump subunit alpha-3 OS=Oreochromis mossambicus (Mozambique tilapia) (Tilapia mossambica) Name=atp1a3 PE=2	NA	sodium/potassium-transporting ATPase subunit alpha-3 [Amphiprion ocellaris]
Cso002892	Superscaffold3	19455652	19463170	-	K04221 somatostatin receptor 5 | (RefSeq) somatostatin-like receptor F_48D10.1	IPR000276; G protein-coupled receptor, rhodopsin-like-IPR000586; Somatostatin receptor family-IPR017452; GPCR, rhodopsin-like, 7TM	Somatostatin receptor type 5 {ECO:0000313|EMBL:KKF27951.1} OS=Larimichthys crocea (Large yellow croaker) (Pseudosciaena crocea) ORFNames=EH28_02113 {ECO:0000313|EMBL:KKF27951.1} PE=3	Somatostatin receptor type 5 Short=SS-5-R Short=SS5-R Short=SS5R OS=Homo sapiens (Human) Name=SSTR5 PE=1	GO:0004930; G-protein coupled receptor activity; molecular_function-GO:0004994; somatostatin receptor activity; molecular_function-GO:0007186; G-protein coupled receptor signaling pathway; biological_process-GO:0016021; integral component of membrane; cellular_component	somatostatin-like receptor F_48D10.1 isoform X1 [Larimichthys crocea]
Cso016824	Superscaffold15	22987808	22988473	-	K04153 5-hydroxytryptamine receptor 1 | (RefSeq) 5-hydroxytryptamine receptor 1B-like	IPR000276; G protein-coupled receptor, rhodopsin-like-IPR002147; 5-Hydroxytryptamine 1B receptor-IPR002231; 5-hydroxytryptamine receptor family-IPR017452; GPCR, rhodopsin-like, 7TM	Uncharacterized protein {ECO:0000313|Ensembl:ENSPFOP00000021047} OS=Poecilia formosa (Amazon molly) (Limia formosa) PE=3	5-hydroxytryptamine receptor 1B Short=5-HT-1B Short=5-HT1B Serotonin receptor 1B OS=Gorilla gorilla gorilla (Western lowland gorilla) Name=HTR1B PE=3	GO:0004930; G-protein coupled receptor activity; molecular_function-GO:0004993; G-protein coupled serotonin receptor activity; molecular_function-GO:0005887; integral component of plasma membrane; cellular_component-GO:0007186; G-protein coupled receptor signaling pathway; biological_process-GO:0007268; chemical synaptic transmission; biological_process-GO:0007631; feeding behavior; biological_pr…	PREDICTED: 5-hydroxytryptamine receptor 1B-like [Stegastes partitus]
Cso015042	Superscaffold13	34406223	34490866	-	K05200 glutamate receptor 4 | (RefSeq) glutamate receptor 4-like	IPR001320; Ionotropic glutamate receptor-IPR001508; Ionotropic glutamate receptor, metazoa-IPR001828; Receptor, ligand binding region-IPR019594; Ionotropic glutamate receptor, L-glutamate and glycine-binding domain	glutamate receptor 4 isoform X3 {ECO:0000313|RefSeq:XP_014070656.1} OS=Salmo salar (Atlantic salmon) Name=gria4 {ECO:0000313|RefSeq:XP_014070656.1} PE=3	Glutamate receptor 4 Short=GluR-4 Short=GluR4 AMPA-selective glutamate receptor 4 GluR-D Glutamate receptor ionotropic, AMPA 4 Short=GluA4 Precursor OS=Rattus norvegicus (Rat) Name=Gria4 Synonyms=Glur4 PE=1	GO:0004872; receptor activity; molecular_function-GO:0004970; ionotropic glutamate receptor activity; molecular_function-GO:0005216; ion channel activity; molecular_function-GO:0005234; extracellular-glutamate-gated ion channel activity; molecular_function-GO:0006811; ion transport; biological_process-GO:0016020; membrane; cellular_component	glutamate receptor 4 isoform X3 [Larimichthys crocea]
Cso010357	Superscaffold9	30351628	30354192	+	K04379 proto-oncogene protein c-fos | (RefSeq) proto-oncogene c-Fos-like	IPR000837; AP-1 transcription factor-IPR004827; Basic-leucine zipper domain	Proto-oncogene {ECO:0000313|EMBL:KKF19536.1} OS=Larimichthys crocea (Large yellow croaker) (Pseudosciaena crocea) ORFNames=EH28_07566 {ECO:0000313|EMBL:KKF19536.1} PE=4	Proto-oncogene c-Fos Cellular oncogene fos OS=Mus musculus (Mouse) Name=Fos PE=1	GO:0003677; DNA binding; molecular_function-GO:0003700; transcription factor activity, sequence-specific DNA binding; molecular_function-GO:0006355; regulation of transcription, DNA-templated; biological_process-GO:0006357; regulation of transcription from RNA polymerase II promoter; biological_process	proto-oncogene c-Fos isoform X1 [Larimichthys crocea] >XP_027140220.1 proto-oncogene c-Fos isoform X1 [Larimichthys crocea]
Cso014669	Superscaffold13	20464904	20493760	-	K05731 T-lymphoma invasion and metastasis-inducing protein 1 | (RefSeq) T-lymphoma invasion and metastasis-inducing protein 1-like	IPR000219; Dbl homology (DH) domain-IPR001478; PDZ domain-IPR001849; Pleckstrin homology domain-IPR003116; Raf-like Ras-binding-IPR033360; T-lymphoma invasion and metastasis-inducing protein 1	Uncharacterized protein {ECO:0000313|Ensembl:ENSONIP00000007066} OS=Oreochromis niloticus (Nile tilapia) (Tilapia nilotica) Name=LOC100694077 {ECO:0000313|Ensembl:ENSONIP00000007066} PE=4	T-lymphoma invasion and metastasis-inducing protein 1 Short=TIAM-1 OS=Homo sapiens (Human) Name=TIAM1 PE=1	GO:0005057; signal transducer activity, downstream of receptor; molecular_function-GO:0005085; guanyl-nucleotide exchange factor activity; molecular_function-GO:0005089; Rho guanyl-nucleotide exchange factor activity; molecular_function-GO:0005515; protein binding; molecular_function-GO:0007165; signal transduction; biological_process-GO:0035023; regulation of Rho protein signal transduction; bio…	T-lymphoma invasion and metastasis-inducing protein 1 [Perca flavescens] >XP_028429425.1 T-lymphoma invasion and metastasis-inducing protein 1 [Perca flavescens] >XP_028429426.1 T-lymphoma invasion and metastasis-inducing protein 1 [Perca flavescens] >XP_028429427.1 T-lymphoma invasion and metastasis-inducing protein 1 [Perca flavescens] >XP_028429428.1 T-lymphoma invasion and metastasis-inducing…
Cso002622	Superscaffold3	11379081	11479965	-	K05210 glutamate receptor ionotropic, NMDA 2B | (RefSeq) glutamate receptor ionotropic, NMDA 2B-like	IPR001320; Ionotropic glutamate receptor-IPR001508; Ionotropic glutamate receptor, metazoa-IPR001828; Receptor, ligand binding region-IPR018884; Glutamate [NMDA] receptor, epsilon subunit, C-terminal-IPR019594; Ionotropic glutamate receptor, L-glutamate and glycine-binding domain	Uncharacterized protein {ECO:0000313|Ensembl:ENSORLP00000005277} OS=Oryzias latipes (Japanese rice fish) (Japanese killifish) PE=3	Glutamate receptor ionotropic, NMDA 2B Short=GluN2B Glutamate [NMDA] receptor subunit epsilon-2 N-methyl D-aspartate receptor subtype 2B Short=NMDAR2B Short=NR2B Precursor OS=Rattus norvegicus (Rat) Name=Grin2b PE=1	GO:0004872; receptor activity; molecular_function-GO:0004970; ionotropic glutamate receptor activity; molecular_function-GO:0005216; ion channel activity; molecular_function-GO:0005234; extracellular-glutamate-gated ion channel activity; molecular_function-GO:0006811; ion transport; biological_process-GO:0016020; membrane; cellular_component	PREDICTED: glutamate receptor ionotropic, NMDA 2B-like isoform X1 [Lates calcarifer] >XP_018520649.1 PREDICTED: glutamate receptor ionotropic, NMDA 2B-like isoform X1 [Lates calcarifer] >XP_018520650.1 PREDICTED: glutamate receptor ionotropic, NMDA 2B-like isoform X1 [Lates calcarifer]
Cso016844	Superscaffold15	23557567	23558709	+	K04153 5-hydroxytryptamine receptor 1 | (RefSeq) htr1d; 5-hydroxytryptamine receptor 1D	IPR000276; G protein-coupled receptor, rhodopsin-like-IPR000505; 5-Hydroxytryptamine 1D receptor-IPR002231; 5-hydroxytryptamine receptor family-IPR017452; GPCR, rhodopsin-like, 7TM	Uncharacterized protein {ECO:0000313|Ensembl:ENSGACP00000012369} OS=Gasterosteus aculeatus (Three-spined stickleback) PE=3	5-hydroxytryptamine receptor 1D Short=5-HT-1D Short=5-HT1D Short=5HT1D F1D Serotonin receptor 1D OS=Takifugu rubripes (Japanese pufferfish) (Fugu rubripes) Name=htr1d PE=3	GO:0004930; G-protein coupled receptor activity; molecular_function-GO:0004993; G-protein coupled serotonin receptor activity; molecular_function-GO:0005887; integral component of plasma membrane; cellular_component-GO:0006939; smooth muscle contraction; biological_process-GO:0007186; G-protein coupled receptor signaling pathway; biological_process-GO:0007268; chemical synaptic transmission; biol…	5-hydroxytryptamine receptor 1D [Seriola lalandi dorsalis]
Cso014957	Superscaffold13	30614811	30644236	-	K04145 dopamine receptor D2 | (RefSeq) drd2; dopamine receptor D2	IPR000276; G protein-coupled receptor, rhodopsin-like-IPR017452; GPCR, rhodopsin-like, 7TM	Dopamine receptor D2 {ECO:0000313|EMBL:AAU87971.1} OS=Oreochromis niloticus (Nile tilapia) (Tilapia nilotica) PE=2	D(2)-like dopamine receptor OS=Takifugu rubripes (Japanese pufferfish) (Fugu rubripes) Name=d215 PE=3	GO:0004930; G-protein coupled receptor activity; molecular_function-GO:0007186; G-protein coupled receptor signaling pathway; biological_process-GO:0016021; integral component of membrane; cellular_component	D(2) dopamine receptor [Maylandia zebra] >XP_026048598.1 D(2) dopamine receptor [Astatotilapia calliptera]
Cso020221	Superscaffold18	21763045	21774341	+	K04440 c-Jun N-terminal kinase [EC:2.7.11.24] | (RefSeq) mitogen-activated protein kinase 8	IPR000719; Protein kinase domain-IPR008351; Mitogen-activated protein (MAP) kinase, JNK	Mitogen-activated protein kinase {ECO:0000256|SAAS:SAAS00652812} EC=2.7.11.24 {ECO:0000256|SAAS:SAAS00652812} OS=Oreochromis niloticus (Nile tilapia) (Tilapia nilotica) Name=LOC100704139 {ECO:0000313|Ensembl:ENSONIP00000012015} PE=4	Mitogen-activated protein kinase 8B Short=MAP kinase 8B Short=MAPK 8B EC=2.7.11.24 Stress-activated protein kinase JNKb c-Jun N-terminal kinase B OS=Cyprinus carpio (Common carp) Name=mapk8b PE=2	GO:0004672; protein kinase activity; molecular_function-GO:0004707; MAP kinase activity; molecular_function-GO:0005524; ATP binding; molecular_function-GO:0006468; protein phosphorylation; biological_process	mitogen-activated protein kinase 8 isoform X1 [Larimichthys crocea]
Cso004171	Superscaffold4	21474585	21497972	-	K04440 c-Jun N-terminal kinase [EC:2.7.11.24] | (RefSeq) mapk9; mitogen-activated protein kinase 9	IPR000719; Protein kinase domain-IPR008351; Mitogen-activated protein (MAP) kinase, JNK	Mitogen-activated protein kinase {ECO:0000256|SAAS:SAAS00652812} EC=2.7.11.24 {ECO:0000256|SAAS:SAAS00652812} OS=Epinephelus coioides (Orange-spotted grouper) (Epinephelus nebulosus) Name=MAPK9 {ECO:0000313|EMBL:ALK82291.1} PE=2	Mitogen-activated protein kinase 9 Short=MAP kinase 9 Short=MAPK 9 EC=2.7.11.24 SAPK-alpha Stress-activated protein kinase JNK2 c-Jun N-terminal kinase 2 p54-alpha OS=Rattus norvegicus (Rat) Name=Mapk9 Synonyms=Jnk2, Prkm9 PE=1	GO:0004672; protein kinase activity; molecular_function-GO:0004707; MAP kinase activity; molecular_function-GO:0005524; ATP binding; molecular_function-GO:0006468; protein phosphorylation; biological_process	mitogen-activated protein kinase 9 [Epinephelus coioides]
Cso003567	Superscaffold3	45004360	45037490	+	K04456 RAC serine/threonine-protein kinase [EC:2.7.11.1] | (RefSeq) RAC-gamma serine/threonine-protein kinase-like	IPR000719; Protein kinase domain-IPR000961; AGC-kinase, C-terminal-IPR001849; Pleckstrin homology domain-IPR017892; Protein kinase, C-terminal	Uncharacterized protein {ECO:0000313|Ensembl:ENSONIP00000000047} OS=Oreochromis niloticus (Nile tilapia) (Tilapia nilotica) Name=LOC100692017 {ECO:0000313|Ensembl:ENSONIP00000000047} PE=3	RAC-gamma serine/threonine-protein kinase EC=2.7.11.1 Protein kinase Akt-3 Protein kinase B gamma Short=PKB gamma RAC-PK-gamma STK-2 OS=Homo sapiens (Human) Name=AKT3 Synonyms=PKBG PE=1	GO:0004672; protein kinase activity; molecular_function-GO:0004674; protein serine/threonine kinase activity; molecular_function-GO:0005524; ATP binding; molecular_function-GO:0006468; protein phosphorylation; biological_process	RAC-gamma serine/threonine-protein kinase [Larimichthys crocea] >XP_026159092.1 RAC-gamma serine/threonine-protein kinase-like [Mastacembelus armatus] >XP_026159093.1 RAC-gamma serine/threonine-protein kinase-like [Mastacembelus armatus] >XP_026214963.1 RAC-gamma serine/threonine-protein kinase-like [Anabas testudineus] >XP_028266994.1 RAC-gamma serine/threonine-protein kinase-like [Parambassis r…
Cso011046	Superscaffold10	9951394	9957777	+	K01540 sodium/potassium-transporting ATPase subunit beta | (RefSeq) atp1b3; ATPase Na+/K+ transporting subunit beta 3	IPR000402; Sodium/potassium-transporting ATPase subunit beta	Sodium/potassium-transporting ATPase subunit beta {ECO:0000256|RuleBase:RU362099} OS=Gasterosteus aculeatus (Three-spined stickleback) PE=3	Sodium/potassium-transporting ATPase subunit beta-3 Sodium/potassium-dependent ATPase subunit beta-3 Short=ATPB-3 OS=Xenopus laevis (African clawed frog) Name=atp1b3 PE=2	GO:0005890; sodium:potassium-exchanging ATPase complex; cellular_component-GO:0006813; potassium ion transport; biological_process-GO:0006814; sodium ion transport; biological_process	PREDICTED: sodium/potassium-transporting ATPase subunit beta-3 [Lates calcarifer]
Cso021276	Superscaffold19	24189704	24204112	+	K04160 5-hydroxytryptamine receptor 4 | (RefSeq) 5-hydroxytryptamine receptor 4-like	IPR000276; G protein-coupled receptor, rhodopsin-like-IPR001520; 5-Hydroxytryptamine 4 receptor-IPR017452; GPCR, rhodopsin-like, 7TM	Chromosome 4 SCAF14752, whole genome shotgun sequence {ECO:0000313|EMBL:CAG04907.1} Fragment OS=Tetraodon nigroviridis (Spotted green pufferfish) (Chelonodon nigroviridis) ORFNames=GSTENG00024765001 {ECO:0000313|EMBL:CAG04907.1} PE=3	5-hydroxytryptamine receptor 4 Short=5-HT-4 Short=5-HT4 Serotonin receptor 4 OS=Cavia porcellus (Guinea pig) Name=HTR4 PE=2	GO:0004930; G-protein coupled receptor activity; molecular_function-GO:0004993; G-protein coupled serotonin receptor activity; molecular_function-GO:0005887; integral component of plasma membrane; cellular_component-GO:0007186; G-protein coupled receptor signaling pathway; biological_process-GO:0007268; chemical synaptic transmission; biological_process-GO:0016021; integral component of membrane;…	PREDICTED: 5-hydroxytryptamine receptor 4-like [Lates calcarifer]
Cso018076	Superscaffold16	24319929	24366134	+	K08049 adenylate cyclase 9 [EC:4.6.1.1] | (RefSeq) adcy9; adenylate cyclase 9	IPR001054; Adenylyl cyclase class-3/4/guanylyl cyclase	Adenylate cyclase type 9 {ECO:0000313|EMBL:KKF30513.1} OS=Larimichthys crocea (Large yellow croaker) (Pseudosciaena crocea) ORFNames=EH28_06957 {ECO:0000313|EMBL:KKF30513.1} PE=3	Adenylate cyclase type 9 EC=4.6.1.1 {ECO:0000269|PubMed:11322775} ATP pyrophosphate-lyase 9 Adenylate cyclase type IX {ECO:0000303|PubMed:11322775} Adenylyl cyclase 9 OS=Gallus gallus (Chicken) Name=ADCY9 PE=1	GO:0009190; cyclic nucleotide biosynthetic process; biological_process-GO:0016849; phosphorus-oxygen lyase activity; molecular_function-GO:0035556; intracellular signal transduction; biological_process	adenylate cyclase type 9 [Perca flavescens]
Cso008172	Superscaffold7	36855613	36912298	-	K04515 calcium/calmodulin-dependent protein kinase (CaM kinase) II [EC:2.7.11.17] | (RefSeq) calcium/calmodulin-dependent protein kinase type II subunit gamma	IPR000719; Protein kinase domain-IPR013543; Calcium/calmodulin-dependent protein kinase II, association-domain-IPR020636; Calcium/calmodulin-dependent/calcium-dependent protein kinase	Calcium/calmodulin-dependent protein kinase type II subunit beta {ECO:0000313|EMBL:KKF33181.1} OS=Larimichthys crocea (Large yellow croaker) (Pseudosciaena crocea) ORFNames=EH28_11287 {ECO:0000313|EMBL:KKF33181.1} PE=4	Calcium/calmodulin-dependent protein kinase type II subunit beta Short=CaM kinase II subunit beta Short=CaMK-II subunit beta EC=2.7.11.17 OS=Homo sapiens (Human) Name=CAMK2B Synonyms=CAM2, CAMK2, CAMKB PE=1	GO:0004672; protein kinase activity; molecular_function-GO:0004683; calmodulin-dependent protein kinase activity; molecular_function-GO:0005516; calmodulin binding; molecular_function-GO:0005524; ATP binding; molecular_function-GO:0006468; protein phosphorylation; biological_process	PREDICTED: calcium/calmodulin-dependent protein kinase type II delta chain isoform X15 [Poecilia latipinna]
Cso021708	Superscaffold20	5291463	5524703	+	K04962 ryanodine receptor 2 | (RefSeq) RYR2; ryanodine receptor 2	IPR000699; RIH (RyR and IP3R Homology) domain-IPR001870; B30.2/SPRY domain-IPR003032; Ryanodine receptor Ryr-IPR003877; SPRY domain-IPR009460; Ryanodine Receptor TM 4-6-IPR013333; Ryanodine receptor-IPR013662; RyR/IP3R Homology associated domain-IPR014821; Inositol 1,4,5-trisphosphate/ryanodine receptor-IPR015925; Ryanodine receptor-related-IPR016093; MIR motif	LOW QUALITY PROTEIN: ryanodine receptor 1 {ECO:0000313|RefSeq:XP_014379036.1} OS=Alligator sinensis (Chinese alligator) Name=RYR1 {ECO:0000313|RefSeq:XP_014379036.1} PE=4	Ryanodine receptor 2 Short=RYR-2 Short=RyR2 Short=hRYR-2 Cardiac muscle ryanodine receptor Cardiac muscle ryanodine receptor-calcium release channel Type 2 ryanodine receptor OS=Homo sapiens (Human) Name=RYR2 PE=1	GO:0005219; ryanodine-sensitive calcium-release channel activity; molecular_function-GO:0005262; calcium channel activity; molecular_function-GO:0005515; protein binding; molecular_function-GO:0006816; calcium ion transport; biological_process-GO:0006874; cellular calcium ion homeostasis; biological_process-GO:0016020; membrane; cellular_component-GO:0016021; integral component of membrane; cellu…	PREDICTED: ryanodine receptor 2 [Sinocyclocheilus rhinocerous]
Superscaffold10.149
Cso001542	Superscaffold2	19884602	19955522	+	K05850 Ca2+ transporting ATPase, plasma membrane [EC:3.6.3.8] | (RefSeq) atp2b2; ATPase plasma membrane Ca2+ transporting 2	IPR004014; Cation-transporting P-type ATPase, N-terminal-IPR006068; Cation-transporting P-type ATPase, C-terminal-IPR022141; Plasma membrane calcium transporting P-type ATPase, C-terminal-IPR023214; HAD-like domain	Calcium-transporting ATPase {ECO:0000256|RuleBase:RU361146} EC=3.6.3.8 {ECO:0000256|RuleBase:RU361146} OS=Oreochromis niloticus (Nile tilapia) (Tilapia nilotica) PE=3	Plasma membrane calcium-transporting ATPase 2 Short=PMCA2 EC=3.6.3.8 Plasma membrane calcium ATPase isoform 2 Plasma membrane calcium pump isoform 2 Fragment OS=Oreochromis mossambicus (Mozambique tilapia) (Tilapia mossambica) Name=atp2b2 Synonyms=pmca PE=2	GO:0005388; calcium-transporting ATPase activity; molecular_function	plasma membrane calcium-transporting ATPase 2 isoform X4 [Mastacembelus armatus]
Cso011448	Superscaffold10	22790954	22808434	-	K04587 pituitary adenylate cyclase-activating polypeptide type I receptor | (RefSeq) pituitary adenylate cyclase-activating polypeptide type I receptor-like	IPR000832; GPCR, family 2, secretin-like-IPR001879; GPCR, family 2, extracellular hormone receptor domain-IPR017981; GPCR, family 2-like	Uncharacterized protein {ECO:0000313|Ensembl:ENSTNIP00000003549} OS=Tetraodon nigroviridis (Spotted green pufferfish) (Chelonodon nigroviridis) PE=3	Pituitary adenylate cyclase-activating polypeptide type I receptor Short=PACAP type I receptor Short=PACAP-R-1 Short=PACAP-R1 Precursor OS=Homo sapiens (Human) Name=ADCYAP1R1 PE=1	GO:0004888; transmembrane signaling receptor activity; molecular_function-GO:0004930; G-protein coupled receptor activity; molecular_function-GO:0007166; cell surface receptor signaling pathway; biological_process-GO:0007186; G-protein coupled receptor signaling pathway; biological_process-GO:0016020; membrane; cellular_component-GO:0016021; integral component of membrane; cellular_component	PREDICTED: pituitary adenylate cyclase-activating polypeptide type I receptor-like isoform X4 [Lates calcarifer]
Cso011181	Superscaffold10	13877470	13879093	-	K04955 hyperpolarization activated cyclic nucleotide-gated potassium channel 2 | (RefSeq) potassium/sodium hyperpolarization-activated cyclic nucleotide-gated channel 2-like	IPR013621; Ion transport N-terminal	Potassium/sodium hyperpolarization-activated cyclic nucleotide-gated channel 2-like protein {ECO:0000313|EMBL:JAQ55032.1} OS=Fundulus heteroclitus (Killifish) (Mummichog) PE=4	Potassium/sodium hyperpolarization-activated cyclic nucleotide-gated channel 2 Brain cyclic nucleotide-gated channel 2 Short=BCNG-2 OS=Homo sapiens (Human) Name=HCN2 Synonyms=BCNG2 PE=1	NA	potassium/sodium hyperpolarization-activated cyclic nucleotide-gated channel 2 [Larimichthys crocea]
Cso018865	Superscaffold17	12232753	12315943	+	K05199 glutamate receptor 3 | (GenBank) unnamed protein product	IPR001320; Ionotropic glutamate receptor-IPR001508; Ionotropic glutamate receptor, metazoa-IPR001828; Receptor, ligand binding region-IPR019594; Ionotropic glutamate receptor, L-glutamate and glycine-binding domain	Uncharacterized protein {ECO:0000313|Ensembl:ENSONIP00000005472} OS=Oreochromis niloticus (Nile tilapia) (Tilapia nilotica) Name=gria3 {ECO:0000313|Ensembl:ENSONIP00000005472} PE=3	Glutamate receptor 3 Short=GluR-3 AMPA-selective glutamate receptor 3 GluR-C GluR-K3 Glutamate receptor ionotropic, AMPA 3 Short=GluA3 Precursor OS=Homo sapiens (Human) Name=GRIA3 Synonyms=GLUR3, GLURC PE=1	GO:0004872; receptor activity; molecular_function-GO:0004970; ionotropic glutamate receptor activity; molecular_function-GO:0005216; ion channel activity; molecular_function-GO:0005234; extracellular-glutamate-gated ion channel activity; molecular_function-GO:0006811; ion transport; biological_process-GO:0016020; membrane; cellular_component	glutamate receptor 3 isoform X2 [Seriola dumerili]
Cso014145	Superscaffold13	84200	93892	-	K01540 sodium/potassium-transporting ATPase subunit beta | (RefSeq) sodium/potassium-transporting ATPase subunit beta-3-like	IPR000402; Sodium/potassium-transporting ATPase subunit beta	Sodium/potassium-transporting ATPase subunit beta {ECO:0000256|RuleBase:RU362099} OS=Oreochromis niloticus (Nile tilapia) (Tilapia nilotica) Name=LOC100695267 {ECO:0000313|Ensembl:ENSONIP00000018690} PE=3	Sodium/potassium-transporting ATPase subunit beta-3 Sodium/potassium-dependent ATPase subunit beta-3 Short=ATPB-3 OS=Xenopus laevis (African clawed frog) Name=atp1b3 PE=2	GO:0005890; sodium:potassium-exchanging ATPase complex; cellular_component-GO:0006813; potassium ion transport; biological_process-GO:0006814; sodium ion transport; biological_process	sodium/potassium-transporting ATPase subunit beta-3-like [Mastacembelus armatus]
Cso012945	Superscaffold11	36996957	37067307	+	no KO assigned | (RefSeq) ATP2B3; ATPase plasma membrane Ca2+ transporting 3	IPR006068; Cation-transporting P-type ATPase, C-terminal-IPR022141; Plasma membrane calcium transporting P-type ATPase, C-terminal-IPR030325; Plasma membrane calcium-transporting ATPase 3	Calcium-transporting ATPase {ECO:0000256|RuleBase:RU361146} EC=3.6.3.8 {ECO:0000256|RuleBase:RU361146} OS=Oreochromis niloticus (Nile tilapia) (Tilapia nilotica) Name=atp2b3 {ECO:0000313|Ensembl:ENSONIP00000000690} PE=3	Plasma membrane calcium-transporting ATPase 4 {ECO:0000305} Short=PMCA4 {ECO:0000303|PubMed:7702574, ECO:0000303|PubMed:7945253} EC=3.6.3.8 {ECO:0000250|UniProtKB:P23634} Plasma membrane calcium ATPase isoform 4 {ECO:0000303|PubMed:7702574} Plasma membrane calcium pump isoform 4 {ECO:0000303|PubMed:7945253} OS=Rattus norvegicus (Rat) Name=Atp2b4 {ECO:0000312|RGD:621305} PE=1	GO:0005388; calcium-transporting ATPase activity; molecular_function	LOW QUALITY PROTEIN: plasma membrane calcium-transporting ATPase 3 [Oreochromis niloticus]
Cso005537	Superscaffold5	30357393	30383969	+	K04952 cyclic nucleotide gated channel beta 1 | (RefSeq) cngb1; cyclic nucleotide gated channel beta 1	IPR000595; Cyclic nucleotide-binding domain-IPR032944; Cyclic nucleotide-gated cation channel beta-1	Cyclic nucleotide-gated cation channel beta-1 {ECO:0000313|EMBL:KKF12074.1} OS=Larimichthys crocea (Large yellow croaker) (Pseudosciaena crocea) ORFNames=EH28_05453 {ECO:0000313|EMBL:KKF12074.1} PE=4	Cyclic nucleotide-gated cation channel beta-1 240 kDa protein of rod photoreceptor CNG-channel Cyclic nucleotide-gated cation channel 4 Short=CNG channel 4 Short=CNG-4 Short=CNG4 Cyclic nucleotide-gated cation channel gamma Cyclic nucleotide-gated cation channel modulatory subunit Cyclic nucleotide-gated channel beta-1 Short=CNG channel beta-1 Glutamic acid-rich protein Short=GARP OS=Bos taurus (…	GO:0005221; intracellular cyclic nucleotide activated cation channel activity; molecular_function-GO:0007601; visual perception; biological_process-GO:0098655; cation transmembrane transport; biological_process	LOW QUALITY PROTEIN: cyclic nucleotide-gated cation channel beta-1-like [Seriola lalandi dorsalis]
Cso019668	Superscaffold17	41212150	41328330	+	K05197 glutamate receptor 1 | (RefSeq) gria1; glutamate receptor 1	IPR001320; Ionotropic glutamate receptor-IPR001828; Receptor, ligand binding region-IPR019594; Ionotropic glutamate receptor, L-glutamate and glycine-binding domain	Glutamate receptor 1 {ECO:0000313|EMBL:KKF14782.1} OS=Larimichthys crocea (Large yellow croaker) (Pseudosciaena crocea) ORFNames=EH28_03550 {ECO:0000313|EMBL:KKF14782.1} PE=3	Glutamate receptor 1 Short=GluR-1 AMPA-selective glutamate receptor 1 GluR-A GluR-K1 Glutamate receptor ionotropic, AMPA 1 Short=GluA1 Precursor OS=Rattus norvegicus (Rat) Name=Gria1 Synonyms=Glur1 PE=1	GO:0004970; ionotropic glutamate receptor activity; molecular_function-GO:0005234; extracellular-glutamate-gated ion channel activity; molecular_function-GO:0016020; membrane; cellular_component	glutamate receptor 1 isoform X1 [Larimichthys crocea]
Cso007043	Superscaffold6	37482735	37484910	+	no KO assigned | (RefSeq) phosphatidylinositol 3-kinase regulatory subunit alpha-like	IPR001452; SH3 domain-IPR001720; PI3K p85/p55 subunit-IPR011511; Variant SH3 domain	Phosphatidylinositol 3-kinase regulatory subunit alpha {ECO:0000313|EMBL:KKF14691.1} OS=Larimichthys crocea (Large yellow croaker) (Pseudosciaena crocea) ORFNames=EH28_01848 {ECO:0000313|EMBL:KKF14691.1} PE=4	Phosphatidylinositol 3-kinase regulatory subunit alpha Short=PI3-kinase regulatory subunit alpha Short=PI3K regulatory subunit alpha Short=PtdIns-3-kinase regulatory subunit alpha Phosphatidylinositol 3-kinase 85 kDa regulatory subunit alpha Short=PI3-kinase subunit p85-alpha Short=PtdIns-3-kinase regulatory subunit p85-alpha OS=Mus musculus (Mouse) Name=Pik3r1 PE=1	GO:0005515; protein binding; molecular_function-GO:0005942; phosphatidylinositol 3-kinase complex; cellular_component-GO:0035014; phosphatidylinositol 3-kinase regulator activity; molecular_function	PREDICTED: phosphatidylinositol 3-kinase regulatory subunit gamma isoform X1 [Lates calcarifer]
Cso017170	Superscaffold15	35158041	35281149	-	K05214 glutamate receptor ionotropic, NMDA 3B | (RefSeq) glutamate receptor ionotropic, NMDA 3B-like	IPR001320; Ionotropic glutamate receptor-IPR001508; Ionotropic glutamate receptor, metazoa-IPR019594; Ionotropic glutamate receptor, L-glutamate and glycine-binding domain	Glutamate [NMDA] receptor subunit 3A {ECO:0000313|EMBL:KKF20165.1} OS=Larimichthys crocea (Large yellow croaker) (Pseudosciaena crocea) ORFNames=EH28_08507 {ECO:0000313|EMBL:KKF20165.1} PE=3	Glutamate receptor ionotropic, NMDA 3A Short=GluN3A Glutamate receptor chi-1 N-methyl-D-aspartate receptor N-methyl-D-aspartate receptor subtype 3A Short=NMDAR3A Short=NR3A NMDAR-L NMDAR-L1 Precursor OS=Rattus norvegicus (Rat) Name=Grin3a PE=1	GO:0004872; receptor activity; molecular_function-GO:0004970; ionotropic glutamate receptor activity; molecular_function-GO:0005216; ion channel activity; molecular_function-GO:0005234; extracellular-glutamate-gated ion channel activity; molecular_function-GO:0006811; ion transport; biological_process-GO:0016020; membrane; cellular_component	glutamate receptor ionotropic, NMDA 3B isoform X1 [Larimichthys crocea] >XP_027130964.1 glutamate receptor ionotropic, NMDA 3B isoform X1 [Larimichthys crocea] >XP_027130965.1 glutamate receptor ionotropic, NMDA 3B isoform X1 [Larimichthys crocea] >XP_027130966.1 glutamate receptor ionotropic, NMDA 3B isoform X1 [Larimichthys crocea]
Cso003022	Superscaffold3	22538949	22684507	+	K05209 glutamate receptor ionotropic, NMDA 2A | (RefSeq) glutamate receptor ionotropic, NMDA 2A-like	IPR001320; Ionotropic glutamate receptor-IPR001828; Receptor, ligand binding region-IPR018884; Glutamate [NMDA] receptor, epsilon subunit, C-terminal-IPR019594; Ionotropic glutamate receptor, L-glutamate and glycine-binding domain	Uncharacterized protein {ECO:0000313|Ensembl:ENSONIP00000004001} OS=Oreochromis niloticus (Nile tilapia) (Tilapia nilotica) Name=LOC100698622 {ECO:0000313|Ensembl:ENSONIP00000004001} PE=3	Glutamate receptor ionotropic, NMDA 2A Short=GluN2A Glutamate [NMDA] receptor subunit epsilon-1 N-methyl D-aspartate receptor subtype 2A Short=NMDAR2A Short=NR2A Precursor OS=Rattus norvegicus (Rat) Name=Grin2a PE=1	GO:0004970; ionotropic glutamate receptor activity; molecular_function-GO:0005234; extracellular-glutamate-gated ion channel activity; molecular_function-GO:0016020; membrane; cellular_component	glutamate receptor ionotropic, NMDA 2A-like [Perca flavescens]
Cso009114	Superscaffold8	28569056	28664945	-	K07188 hormone-sensitive lipase [EC:3.1.1.79] | (RefSeq) lipe; lipase E, hormone sensitive type	IPR010468; Hormone-sensitive lipase, N-terminal-IPR013094; Alpha/beta hydrolase fold-3	Hormone-sensitive lipase {ECO:0000313|EMBL:AGU42438.1} OS=Epinephelus coioides (Orange-spotted grouper) (Epinephelus nebulosus) PE=2	Hormone-sensitive lipase Short=HSL EC=3.1.1.79 OS=Homo sapiens (Human) Name=LIPE PE=1	GO:0008152; metabolic process; biological_process-GO:0008203; cholesterol metabolic process; biological_process-GO:0016042; lipid catabolic process; biological_process-GO:0016298; lipase activity; molecular_function-GO:0016787; hydrolase activity; molecular_function	hormone-sensitive lipase [Epinephelus coioides]
Cso023647	Superscaffold22	9321099	9322948	-	K04130 muscarinic acetylcholine receptor M2 | (RefSeq) chrm2; cholinergic receptor muscarinic 2	IPR000276; G protein-coupled receptor, rhodopsin-like-IPR000995; Muscarinic acetylcholine receptor family-IPR001065; Muscarinic acetylcholine receptor M2-IPR017452; GPCR, rhodopsin-like, 7TM	Muscarinic acetylcholine receptor {ECO:0000256|RuleBase:RU361191} OS=Oryzias latipes (Japanese rice fish) (Japanese killifish) Name=chrm2 {ECO:0000313|Ensembl:ENSORLP00000020136} PE=3	Muscarinic acetylcholine receptor M2 OS=Gallus gallus (Chicken) Name=CHRM2 Synonyms=CM2 PE=3	GO:0004930; G-protein coupled receptor activity; molecular_function-GO:0005887; integral component of plasma membrane; cellular_component-GO:0007186; G-protein coupled receptor signaling pathway; biological_process-GO:0008016; regulation of heart contraction; biological_process-GO:0016021; integral component of membrane; cellular_component-GO:0016907; G-protein coupled acetylcholine receptor acti…	muscarinic acetylcholine receptor M2 [Amphiprion ocellaris] >XP_023121618.1 muscarinic acetylcholine receptor M2 [Amphiprion ocellaris] >XP_023121619.1 muscarinic acetylcholine receptor M2 [Amphiprion ocellaris]
Cso007007	Superscaffold6	36202611	36262182	+	K08041 adenylate cyclase 1 [EC:4.6.1.1] | (RefSeq) adenylate cyclase type 1-like	IPR001054; Adenylyl cyclase class-3/4/guanylyl cyclase-IPR009398; Adenylate cyclase, conserved domain-IPR032628; Adenylate cyclase, N-terminal	Uncharacterized protein {ECO:0000313|Ensembl:ENSONIP00000008031} OS=Oreochromis niloticus (Nile tilapia) (Tilapia nilotica) Name=LOC100702846 {ECO:0000313|Ensembl:ENSONIP00000008031} PE=3	Adenylate cyclase type 1 EC=4.6.1.1 {ECO:0000269|PubMed:19029295, ECO:0000269|PubMed:2022671, ECO:0000269|PubMed:2472670} ATP pyrophosphate-lyase 1 Adenylate cyclase type I Adenylyl cyclase 1 {ECO:0000305} Short=AC1 {ECO:0000303|PubMed:19029295} Ca(2+)/calmodulin-activated adenylyl cyclase {ECO:0000305} OS=Bos taurus (Bovine) Name=ADCY1 PE=1	GO:0004016; adenylate cyclase activity; molecular_function-GO:0005886; plasma membrane; cellular_component-GO:0006171; cAMP biosynthetic process; biological_process-GO:0009190; cyclic nucleotide biosynthetic process; biological_process-GO:0016849; phosphorus-oxygen lyase activity; molecular_function-GO:0035556; intracellular signal transduction; biological_process	PREDICTED: adenylate cyclase type 1-like [Lates calcarifer]
Cso014909	Superscaffold13	29245027	29253316	+	no KO assigned | (RefSeq) CALM3; calmodulin 3	IPR002048; EF-hand domain	CALM {ECO:0000313|EMBL:JAO28813.1} Fragment OS=Poeciliopsis prolifica (blackstripe livebearer) Name=CALM {ECO:0000313|EMBL:JAO28813.1} PE=4	Calmodulin-2 B {ECO:0000250|UniProtKB:P0DP23} OS=Xenopus laevis (African clawed frog) Name=calm2-b {ECO:0000250|UniProtKB:P0DP23} PE=2	GO:0005509; calcium ion binding; molecular_function	calmodulin-like [Astyanax mexicanus]
