# Supplementary material for: Chromosome-Level Genome Assembly and Transcriptome Comparison Analysis of Cephalopholis sonnerati and Its Related Grouper Species
Source: Biology (Basel). 2022 Jul 13;11(7):1053. doi: 10.3390/biology11071053 (PMC9312885; doi:10.3390/biology11071053)
Supplement: Supplementary file 1 [file biology-11-01053-s001.zip › Table S15. gene related to MPKA singnal pathway.xlsx]

## Sheet: 工作表1
Cso002765	Superscaffold3	15763959	15774097	+	K04870 voltage-dependent calcium channel gamma-5 | (RefSeq) cacng5; calcium voltage-gated channel auxiliary subunit gamma 5	IPR004031; PMP-22/EMP/MP20/Claudin superfamily-IPR008368; Voltage-dependent calcium channel, gamma subunit-IPR008369; Voltage-dependent calcium channel, gamma-5 subunit	Multifunctional fusion protein {ECO:0000256|RuleBase:RU361151, ECO:0000256|RuleBase:RU363085} Voltage-dependent calcium channel gamma subunit {ECO:0000256|RuleBase:RU361151} Voltage-dependent calcium channel gamma-5 subunit {ECO:0000256|RuleBase:RU363085} OS=Xiphophorus maculatus (Southern platyfish) (Platypoecilus maculatus) PE=3	Voltage-dependent calcium channel gamma-5 subunit Neuronal voltage-gated calcium channel gamma-5 subunit Transmembrane AMPAR regulatory protein gamma-5 Short=TARP gamma-5 OS=Rattus norvegicus (Rat) Name=Cacng5 PE=1	GO:0006816; calcium ion transport; biological_process-GO:0016020; membrane; cellular_component-GO:0016021; integral component of membrane; cellular_component	PREDICTED: voltage-dependent calcium channel gamma-5 subunit [Paralichthys olivaceus]
Cso018265	Superscaffold16	29976475	30128179	-	K19662 classical protein kinase C beta type [EC:2.7.11.13] | (RefSeq) prkcb; protein kinase C beta	IPR000008; C2 domain-IPR000719; Protein kinase domain-IPR000961; AGC-kinase, C-terminal-IPR002219; Protein kinase C-like, phorbol ester/diacylglycerol-binding domain-IPR017892; Protein kinase, C-terminal-IPR020454; Diacylglycerol/phorbol-ester binding	Protein kinase C {ECO:0000256|PIRNR:PIRNR000550, ECO:0000256|SAAS:SAAS00784486} EC=2.7.11.13 {ECO:0000256|PIRNR:PIRNR000550, ECO:0000256|SAAS:SAAS00784486} OS=Poecilia formosa (Amazon molly) (Limia formosa) PE=3	Protein kinase C beta type Short=PKC-B Short=PKC-beta EC=2.7.11.13 OS=Danio rerio (Zebrafish) (Brachydanio rerio) Name=prkcbb Synonyms=prkcb1 PE=2	GO:0004672; protein kinase activity; molecular_function-GO:0004674; protein serine/threonine kinase activity; molecular_function-GO:0005524; ATP binding; molecular_function-GO:0006468; protein phosphorylation; biological_process-GO:0035556; intracellular signal transduction; biological_process	protein kinase C beta type isoform X2 [Larimichthys crocea]
Cso018656	Superscaffold17	1590213	1601688	-	K04358 fibroblast growth factor | (RefSeq) fibroblast growth factor 13-like	IPR002209; Fibroblast growth factor family-IPR028279; Fibroblast growth factor 13	Fibroblast growth factor {ECO:0000256|RuleBase:RU049442} Short=FGF {ECO:0000256|RuleBase:RU049442} OS=Oreochromis niloticus (Nile tilapia) (Tilapia nilotica) Name=LOC100710934 {ECO:0000313|Ensembl:ENSONIP00000010807} PE=3	Fibroblast growth factor 13 Short=FGF-13 Short=xFGF13 OS=Xenopus laevis (African clawed frog) Name=fgf13 PE=2	GO:0005576; extracellular region; cellular_component-GO:0008083; growth factor activity; molecular_function	fibroblast growth factor 13-like isoform X1 [Seriola lalandi dorsalis] >XP_026228356.1 fibroblast growth factor 13-like isoform X1 [Anabas testudineus]
Cso017417	Superscaffold16	3926404	3934537	+	K04459 dual specificity MAP kinase phosphatase [EC:3.1.3.16 3.1.3.48] | (RefSeq) uncharacterized LOC104940092	IPR000340; Dual specificity phosphatase, catalytic domain-IPR000387; Tyrosine specific protein phosphatases domain-IPR020422; Dual specificity protein phosphatase domain-IPR024950; Dual specificity phosphatase	Uncharacterized protein {ECO:0000313|Ensembl:ENSGACP00000006408} OS=Gasterosteus aculeatus (Three-spined stickleback) PE=4	Dual specificity protein phosphatase 8 EC=3.1.3.16 EC=3.1.3.48 Dual specificity protein phosphatase hVH-5 OS=Homo sapiens (Human) Name=DUSP8 Synonyms=C11orf81, VH5 PE=1	GO:0006470; protein dephosphorylation; biological_process-GO:0008138; protein tyrosine/serine/threonine phosphatase activity; molecular_function-GO:0016311; dephosphorylation; biological_process-GO:0016791; phosphatase activity; molecular_function	PREDICTED: dual specificity protein phosphatase 8-like [Lates calcarifer]
Cso022090	Superscaffold20	18465224	18499681	+	K04429 thousand and one amino acid protein kinase [EC:2.7.11.1] | (RefSeq) serine/threonine-protein kinase TAO2-like	IPR000719; Protein kinase domain	Serine/threonine-protein kinase TAO2 {ECO:0000313|EMBL:CBN81378.1} OS=Dicentrarchus labrax (European seabass) (Morone labrax) ORFNames=DLA_Ib02200 {ECO:0000313|EMBL:CBN81378.1} PE=4	Serine/threonine-protein kinase TAO2 EC=2.7.11.1 Thousand and one amino acid protein 2 OS=Xenopus laevis (African clawed frog) Name=taok2 PE=2	GO:0004672; protein kinase activity; molecular_function-GO:0005524; ATP binding; molecular_function-GO:0006468; protein phosphorylation; biological_process	serine/threonine-protein kinase TAO2 isoform X3 [Larimichthys crocea]
Cso004458	Superscaffold4	32793506	32935121	-	K04358 fibroblast growth factor | (RefSeq) fgf13; fibroblast growth factor 13	IPR002209; Fibroblast growth factor family-IPR028279; Fibroblast growth factor 13	Fibroblast growth factor {ECO:0000256|RuleBase:RU049442} Short=FGF {ECO:0000256|RuleBase:RU049442} OS=Fundulus heteroclitus (Killifish) (Mummichog) PE=3	Fibroblast growth factor 13 Short=FGF-13 OS=Rattus norvegicus (Rat) Name=Fgf13 PE=1	GO:0005576; extracellular region; cellular_component-GO:0008083; growth factor activity; molecular_function	fibroblast growth factor 13 isoform X1 [Seriola dumerili] >XP_023277440.1 fibroblast growth factor 13 isoform X1 [Seriola lalandi dorsalis] >XP_023277441.1 fibroblast growth factor 13 isoform X1 [Seriola lalandi dorsalis]
Cso011471	Superscaffold10	23694504	23708950	+	no KO assigned | (RefSeq) voltage-dependent L-type calcium channel subunit beta-3-like	IPR000584; Voltage-dependent calcium channel, L-type, beta subunit-IPR001452; SH3 domain-IPR008145; Guanylate kinase/L-type calcium channel beta subunit	Calcium channel, voltage-dependent, beta 2b {ECO:0000313|EMBL:SBP19802.1} OS=Aphyosemion striatum Name=CACNB2B {ECO:0000313|EMBL:SBP19802.1} PE=4	Voltage-dependent L-type calcium channel subunit beta-2 Short=CAB2 Calcium channel voltage-dependent subunit beta 2 OS=Oryctolagus cuniculus (Rabbit) Name=CACNB2 Synonyms=CACNLB2 PE=1	GO:0005245; voltage-gated calcium channel activity; molecular_function-GO:0005515; protein binding; molecular_function-GO:0005891; voltage-gated calcium channel complex; cellular_component-GO:0070588; calcium ion transmembrane transport; biological_process	PREDICTED: voltage-dependent L-type calcium channel subunit beta-3-like isoform X3 [Haplochromis burtoni]
Cso009375	Superscaffold8	34601799	34612598	+	K04872 voltage-dependent calcium channel gamma-7 | (RefSeq) voltage-dependent calcium channel gamma-7 subunit-like	IPR004031; PMP-22/EMP/MP20/Claudin superfamily-IPR008368; Voltage-dependent calcium channel, gamma subunit-IPR008371; Voltage-dependent calcium channel, gamma-7 subunit	Multifunctional fusion protein {ECO:0000256|RuleBase:RU361151, ECO:0000256|RuleBase:RU363085} Voltage-dependent calcium channel gamma subunit {ECO:0000256|RuleBase:RU361151} Voltage-dependent calcium channel gamma-7 subunit {ECO:0000256|RuleBase:RU363085} OS=Xiphophorus maculatus (Southern platyfish) (Platypoecilus maculatus) PE=3	Voltage-dependent calcium channel gamma-7 subunit Neuronal voltage-gated calcium channel gamma-7 subunit Transmembrane AMPAR regulatory protein gamma-7 Short=TARP gamma-7 OS=Rattus norvegicus (Rat) Name=Cacng7 PE=1	GO:0006816; calcium ion transport; biological_process-GO:0016020; membrane; cellular_component-GO:0016021; integral component of membrane; cellular_component	voltage-dependent calcium channel gamma-7 subunit-like [Perca flavescens]
Cso003507	Superscaffold3	42919167	43159856	-	K04344 voltage-dependent calcium channel P/Q type alpha-1A | (RefSeq) cacna1a; calcium voltage-gated channel subunit alpha1 A	IPR002077; Voltage-dependent calcium channel, alpha-1 subunit-IPR005448; Voltage-dependent calcium channel, P/Q-type, alpha-1 A-IPR005821; Ion transport domain-IPR014873; Voltage-dependent calcium channel, alpha-1 subunit, IQ domain-IPR031649; Voltage-dependent L-type calcium channel, IQ-associated domain	Uncharacterized protein {ECO:0000313|Ensembl:ENSXMAP00000013838} OS=Xiphophorus maculatus (Southern platyfish) (Platypoecilus maculatus) PE=3	Voltage-dependent P/Q-type calcium channel subunit alpha-1A Brain calcium channel I Short=BI Calcium channel, L type, alpha-1 polypeptide isoform 4 Voltage-gated calcium channel subunit alpha Cav2.1 OS=Homo sapiens (Human) Name=CACNA1A Synonyms=CACH4, CACN3, CACNL1A4 PE=1	GO:0005216; ion channel activity; molecular_function-GO:0005245; voltage-gated calcium channel activity; molecular_function-GO:0005891; voltage-gated calcium channel complex; cellular_component-GO:0006811; ion transport; biological_process-GO:0016020; membrane; cellular_component-GO:0055085; transmembrane transport; biological_process-GO:0070588; calcium ion transmembrane transport; biological_pr…	voltage-dependent P/Q-type calcium channel subunit alpha-1A [Seriola dumerili]
Cso012238	Superscaffold11	12481688	12494940	+	K04864 voltage-dependent calcium channel beta-3 | (RefSeq) cacnb3; voltage-dependent L-type calcium channel subunit beta-4	IPR000584; Voltage-dependent calcium channel, L-type, beta subunit-IPR008145; Guanylate kinase/L-type calcium channel beta subunit	Voltage-dependent L-type calcium channel subunit beta-4 {ECO:0000313|EMBL:JAQ85842.1} OS=Fundulus heteroclitus (Killifish) (Mummichog) PE=4	Voltage-dependent L-type calcium channel subunit beta-4 {ECO:0000305} Short=CAB4 {ECO:0000305} Calcium channel voltage-dependent subunit beta 4 {ECO:0000305} OS=Homo sapiens (Human) Name=CACNB4 {ECO:0000312|HGNC:HGNC:1404} Synonyms=CACNLB4 PE=1	GO:0005245; voltage-gated calcium channel activity; molecular_function-GO:0005891; voltage-gated calcium channel complex; cellular_component-GO:0070588; calcium ion transmembrane transport; biological_process	voltage-dependent L-type calcium channel subunit beta-3 isoform X3 [Maylandia zebra] >XP_013129670.1 voltage-dependent L-type calcium channel subunit beta-3 isoform X3 [Oreochromis niloticus]
Cso018968	Superscaffold17	16159118	16163204	-	K03283 heat shock 70kDa protein 1/8 | (RefSeq) heat shock cognate 70 kDa protein	IPR013126; Heat shock protein 70 family	Heat shock cognate protein {ECO:0000313|EMBL:KKF12158.1} OS=Larimichthys crocea (Large yellow croaker) (Pseudosciaena crocea) ORFNames=EH28_07768 {ECO:0000313|EMBL:KKF12158.1} PE=3	Heat shock cognate 71 kDa protein Heat shock 70 kDa protein 8 OS=Danio rerio (Zebrafish) (Brachydanio rerio) Name=hspa8 Synonyms=hsc70 PE=2	NA	PREDICTED: heat shock cognate 71 kDa protein [Stegastes partitus]
Cso015425	Superscaffold14	11011812	11042351	-	K04872 voltage-dependent calcium channel gamma-7 | (RefSeq) voltage-dependent calcium channel gamma-7 subunit-like	IPR004031; PMP-22/EMP/MP20/Claudin superfamily-IPR008368; Voltage-dependent calcium channel, gamma subunit-IPR008371; Voltage-dependent calcium channel, gamma-7 subunit	Multifunctional fusion protein {ECO:0000256|RuleBase:RU361151, ECO:0000256|RuleBase:RU363085} Voltage-dependent calcium channel gamma subunit {ECO:0000256|RuleBase:RU361151} Voltage-dependent calcium channel gamma-7 subunit {ECO:0000256|RuleBase:RU363085} OS=Poecilia formosa (Amazon molly) (Limia formosa) PE=3	Voltage-dependent calcium channel gamma-7 subunit Neuronal voltage-gated calcium channel gamma-7 subunit Transmembrane AMPAR regulatory protein gamma-7 Short=TARP gamma-7 OS=Rattus norvegicus (Rat) Name=Cacng7 PE=1	GO:0006816; calcium ion transport; biological_process-GO:0016020; membrane; cellular_component-GO:0016021; integral component of membrane; cellular_component	hypothetical protein EPR50_G00144820 [Perca flavescens]
Cso025316	Superscaffold24	11847454	11883503	-	K04865 voltage-dependent calcium channel beta-4 | (RefSeq) voltage-dependent L-type calcium channel subunit beta-4-like	IPR000584; Voltage-dependent calcium channel, L-type, beta subunit-IPR001452; SH3 domain-IPR008145; Guanylate kinase/L-type calcium channel beta subunit	Voltage-dependent L-type calcium channel subunit beta-4 {ECO:0000313|EMBL:KKF29809.1} OS=Larimichthys crocea (Large yellow croaker) (Pseudosciaena crocea) ORFNames=EH28_10027 {ECO:0000313|EMBL:KKF29809.1} PE=4	Voltage-dependent L-type calcium channel subunit beta-4 {ECO:0000305} Short=CAB4 {ECO:0000305} Calcium channel voltage-dependent subunit beta 4 {ECO:0000305} OS=Homo sapiens (Human) Name=CACNB4 {ECO:0000312|HGNC:HGNC:1404} Synonyms=CACNLB4 PE=1	GO:0005245; voltage-gated calcium channel activity; molecular_function-GO:0005515; protein binding; molecular_function-GO:0005891; voltage-gated calcium channel complex; cellular_component-GO:0070588; calcium ion transmembrane transport; biological_process	PREDICTED: voltage-dependent L-type calcium channel subunit beta-4 isoform X1 [Notothenia coriiceps]
Cso000426	Superscaffold1	22391468	22418141	+	K04373 ribosomal protein S6 kinase alpha-1/2/3/6 [EC:2.7.11.1] | (RefSeq) ribosomal protein S6 kinase alpha-2-like	IPR000719; Protein kinase domain-IPR000961; AGC-kinase, C-terminal-IPR017892; Protein kinase, C-terminal	Ribosomal protein S6 kinase {ECO:0000256|PIRNR:PIRNR000606} EC=2.7.11.1 {ECO:0000256|PIRNR:PIRNR000606} OS=Gasterosteus aculeatus (Three-spined stickleback) Name=RPS6KA2 {ECO:0000313|Ensembl:ENSGACP00000021164} PE=3	Ribosomal protein S6 kinase alpha-2 Short=S6K-alpha-2 EC=2.7.11.1 90 kDa ribosomal protein S6 kinase 2 Short=p90-RSK 2 Short=p90RSK2 MAP kinase-activated protein kinase 1c Short=MAPK-activated protein kinase 1c Short=MAPKAP kinase 1c Short=MAPKAPK-1c Ribosomal S6 kinase 3 Short=RSK-3 pp90RSK3 OS=Homo sapiens (Human) Name=RPS6KA2 Synonyms=MAPKAPK1C, RSK3 PE=1	GO:0004672; protein kinase activity; molecular_function-GO:0004674; protein serine/threonine kinase activity; molecular_function-GO:0005524; ATP binding; molecular_function-GO:0006468; protein phosphorylation; biological_process	ribosomal protein S6 kinase alpha-2-like [Seriola dumerili]
Cso018556	Superscaffold16	40088402	40093678	+	no KO assigned | (RefSeq) dual specificity protein phosphatase 3-like	IPR000340; Dual specificity phosphatase, catalytic domain-IPR000387; Tyrosine specific protein phosphatases domain-IPR020405; Atypical dual specificity phosphatase, subfamily A-IPR020417; Atypical dual specificity phosphatase-IPR020422; Dual specificity protein phosphatase domain-IPR024950; Dual specificity phosphatase	Dual specificity protein phosphatase 3 {ECO:0000313|EMBL:KKF27255.1} OS=Larimichthys crocea (Large yellow croaker) (Pseudosciaena crocea) ORFNames=EH28_11459 {ECO:0000313|EMBL:KKF27255.1} PE=4	Dual specificity protein phosphatase 3 EC=3.1.3.16 EC=3.1.3.48 Vaccinia H1-related phosphatase Short=VHR OS=Pongo abelii (Sumatran orangutan) (Pongo pygmaeus abelii) Name=DUSP3 PE=2	GO:0006470; protein dephosphorylation; biological_process-GO:0008138; protein tyrosine/serine/threonine phosphatase activity; molecular_function-GO:0016311; dephosphorylation; biological_process-GO:0016791; phosphatase activity; molecular_function	dual specificity protein phosphatase 3 [Larimichthys crocea]
Superscaffold4.28
Cso000335	Superscaffold1	18566318	18602648	+	K04349 Ras-specific guanine nucleotide-releasing factor 1 | (RefSeq) RASGRF1; Ras protein specific guanine nucleotide releasing factor 1	IPR000048; IQ motif, EF-hand binding site-IPR000219; Dbl homology (DH) domain-IPR000651; Ras-like guanine nucleotide exchange factor, N-terminal-IPR001849; Pleckstrin homology domain-IPR001895; Ras guanine-nucleotide exchange factors catalytic domain-IPR030745; Ras-specific guanine nucleotide-releasing factor 1	Uncharacterized protein {ECO:0000313|Ensembl:ENSONIP00000003207} OS=Oreochromis niloticus (Nile tilapia) (Tilapia nilotica) Name=RASGRF1 (1 of many) {ECO:0000313|Ensembl:ENSONIP00000003207} PE=4	Ras-specific guanine nucleotide-releasing factor 1 Short=Ras-GRF1 Guanine nucleotide-releasing protein Short=GNRP Ras-specific nucleotide exchange factor CDC25 OS=Homo sapiens (Human) Name=RASGRF1 Synonyms=CDC25, GNRP, GRF1 PE=1	GO:0005085; guanyl-nucleotide exchange factor activity; molecular_function-GO:0005089; Rho guanyl-nucleotide exchange factor activity; molecular_function-GO:0005515; protein binding; molecular_function-GO:0007264; small GTPase mediated signal transduction; biological_process-GO:0035023; regulation of Rho protein signal transduction; biological_process-GO:0046578; regulation of Ras protein signal …	PREDICTED: ras-specific guanine nucleotide-releasing factor 1, partial [Serinus canaria]
Cso006606	Superscaffold6	20196668	20230361	-	K04358 fibroblast growth factor | (RefSeq) fgf22; fibroblast growth factor 10	IPR002209; Fibroblast growth factor family-IPR028296; Fibroblast growth factor 22	Fibroblast growth factor {ECO:0000256|RuleBase:RU049442} Short=FGF {ECO:0000256|RuleBase:RU049442} OS=Larimichthys crocea (Large yellow croaker) (Pseudosciaena crocea) ORFNames=EH28_04641 {ECO:0000313|EMBL:KKF18001.1} PE=3	Fibroblast growth factor 10 Short=FGF-10 Keratinocyte growth factor 2 Precursor OS=Homo sapiens (Human) Name=FGF10 PE=1	GO:0005104; fibroblast growth factor receptor binding; molecular_function-GO:0005576; extracellular region; cellular_component-GO:0008083; growth factor activity; molecular_function-GO:0008543; fibroblast growth factor receptor signaling pathway; biological_process	fibroblast growth factor 22 [Larimichthys crocea]
Cso017739	Superscaffold16	15733947	15771163	-	K04862 voltage-dependent calcium channel beta-1 | (RefSeq) cacnb1; calcium voltage-gated channel auxiliary subunit beta 1	IPR000584; Voltage-dependent calcium channel, L-type, beta subunit-IPR001452; SH3 domain-IPR005443; Voltage-dependent calcium channel, L-type, beta-1 subunit-IPR008145; Guanylate kinase/L-type calcium channel beta subunit	Uncharacterized protein {ECO:0000313|Ensembl:ENSPFOP00000008186} OS=Poecilia formosa (Amazon molly) (Limia formosa) PE=4	Voltage-dependent L-type calcium channel subunit beta-1 Short=CAB1 Calcium channel voltage-dependent subunit beta 1 OS=Rattus norvegicus (Rat) Name=Cacnb1 Synonyms=Cacnlb1 PE=1	GO:0005245; voltage-gated calcium channel activity; molecular_function-GO:0005515; protein binding; molecular_function-GO:0005891; voltage-gated calcium channel complex; cellular_component-GO:0070588; calcium ion transmembrane transport; biological_process	PREDICTED: voltage-dependent L-type calcium channel subunit beta-1 isoform X2 [Lates calcarifer]
Cso021117	Superscaffold19	18648236	18658190	-	K04429 thousand and one amino acid protein kinase [EC:2.7.11.1] | (RefSeq) serine/threonine-protein kinase TAO3-like	NA	Serine/threonine-protein kinase TAO3 {ECO:0000313|EMBL:KKF12676.1} OS=Larimichthys crocea (Large yellow croaker) (Pseudosciaena crocea) ORFNames=EH28_10316 {ECO:0000313|EMBL:KKF12676.1} PE=4	Serine/threonine-protein kinase TAO3 EC=2.7.11.1 Thousand and one amino acid protein 3 OS=Pongo abelii (Sumatran orangutan) (Pongo pygmaeus abelii) Name=TAOK3 PE=2	NA	serine/threonine-protein kinase TAO3 [Larimichthys crocea]
Cso021361	Superscaffold19	27685131	27853560	+	K04849 voltage-dependent calcium channel N type alpha-1B | (RefSeq) voltage-dependent N-type calcium channel subunit alpha-1B-like	IPR002077; Voltage-dependent calcium channel, alpha-1 subunit-IPR005447; Voltage-dependent calcium channel, N-type, alpha-1 subunit-IPR005821; Ion transport domain-IPR014873; Voltage-dependent calcium channel, alpha-1 subunit, IQ domain-IPR031649; Voltage-dependent L-type calcium channel, IQ-associated domain	Voltage-dependent N-type calcium channel subunit alpha {ECO:0000256|RuleBase:RU003808} OS=Gasterosteus aculeatus (Three-spined stickleback) PE=3	Voltage-dependent N-type calcium channel subunit alpha-1B Brain calcium channel III Short=BIII Calcium channel, L type, alpha-1 polypeptide isoform 5 Voltage-gated calcium channel subunit alpha Cav2.2 OS=Homo sapiens (Human) Name=CACNA1B Synonyms=CACH5, CACNL1A5 PE=1	GO:0005216; ion channel activity; molecular_function-GO:0005245; voltage-gated calcium channel activity; molecular_function-GO:0005891; voltage-gated calcium channel complex; cellular_component-GO:0006811; ion transport; biological_process-GO:0016020; membrane; cellular_component-GO:0055085; transmembrane transport; biological_process-GO:0070588; calcium ion transmembrane transport; biological_pr…	voltage-dependent N-type calcium channel subunit alpha-1B-like isoform X3 [Perca flavescens]
Cso007949	Superscaffold7	29696854	29701544	-	K12326 Ras-specific guanine nucleotide-releasing factor 2 | (GenBank) unnamed protein product	IPR001849; Pleckstrin homology domain-IPR030744; Ras-specific guanine nucleotide-releasing factor 2	Chromosome 12 SCAF14993, whole genome shotgun sequence {ECO:0000313|EMBL:CAG07809.1} OS=Tetraodon nigroviridis (Spotted green pufferfish) (Chelonodon nigroviridis) ORFNames=GSTENG00028604001 {ECO:0000313|EMBL:CAG07809.1} PE=4	Ras-specific guanine nucleotide-releasing factor 2 Short=Ras-GRF2 Ras guanine nucleotide exchange factor 2 OS=Danio rerio (Zebrafish) (Brachydanio rerio) Name=rasgrf2 ORFNames=si:ch211-194b21.1, si:dkey-56d12.3 PE=3	GO:0005085; guanyl-nucleotide exchange factor activity; molecular_function-GO:0035023; regulation of Rho protein signal transduction; biological_process-GO:0046578; regulation of Ras protein signal transduction; biological_process	PREDICTED: ras-specific guanine nucleotide-releasing factor 2-like [Nothobranchius furzeri]
Cso007819	Superscaffold7	24311350	24437018	-	K04360 neurotrophic tyrosine kinase receptor type 2 [EC:2.7.10.1] | (RefSeq) ntrk2; neurotrophic receptor tyrosine kinase 2	IPR000719; Protein kinase domain-IPR001245; Serine-threonine/tyrosine-protein kinase, catalytic domain-IPR001611; Leucine-rich repeat-IPR007110; Immunoglobulin-like domain-IPR013098; Immunoglobulin I-set-IPR020635; Tyrosine-protein kinase, catalytic domain-IPR020777; Tyrosine-protein kinase, neurotrophic receptor-IPR031635; Tyrosine-protein kinase receptor NTRK, C2-Ig-like domain	Tyrosine-protein kinase receptor {ECO:0000256|RuleBase:RU000312} EC=2.7.10.1 {ECO:0000256|RuleBase:RU000312} OS=Aphyosemion striatum Name=NTRK2A {ECO:0000313|EMBL:SBP21302.1} PE=3	BDNF/NT-3 growth factors receptor EC=2.7.10.1 Neurotrophic tyrosine kinase receptor type 2 TrkB tyrosine kinase Short=Trk-B Precursor OS=Gallus gallus (Chicken) Name=NTRK2 Synonyms=TRKB PE=1	GO:0004672; protein kinase activity; molecular_function-GO:0004713; protein tyrosine kinase activity; molecular_function-GO:0004714; transmembrane receptor protein tyrosine kinase activity; molecular_function-GO:0005515; protein binding; molecular_function-GO:0005524; ATP binding; molecular_function-GO:0005887; integral component of plasma membrane; cellular_component-GO:0006468; protein phosphor…	BDNF/NT-3 growth factors receptor isoform X1 [Seriola lalandi dorsalis]
Cso020950	Superscaffold19	12746211	12764727	+	K04360 neurotrophic tyrosine kinase receptor type 2 [EC:2.7.10.1] | (RefSeq) BDNF/NT-3 growth factors receptor-like	IPR000719; Protein kinase domain-IPR001245; Serine-threonine/tyrosine-protein kinase, catalytic domain-IPR001611; Leucine-rich repeat-IPR003599; Immunoglobulin subtype-IPR007110; Immunoglobulin-like domain-IPR013098; Immunoglobulin I-set-IPR020455; Tyrosine-protein kinase, neurotrophic receptor, type 2-IPR020635; Tyrosine-protein kinase, catalytic domain-IPR020777; Tyrosine-protein kinase, neurot…	Tyrosine-protein kinase receptor {ECO:0000256|RuleBase:RU000312} EC=2.7.10.1 {ECO:0000256|RuleBase:RU000312} Fragment OS=Gasterosteus aculeatus (Three-spined stickleback) PE=3	BDNF/NT-3 growth factors receptor EC=2.7.10.1 Neurotrophic tyrosine kinase receptor type 2 TrkB tyrosine kinase Short=Trk-B Precursor OS=Gallus gallus (Chicken) Name=NTRK2 Synonyms=TRKB PE=1	GO:0004672; protein kinase activity; molecular_function-GO:0004713; protein tyrosine kinase activity; molecular_function-GO:0004714; transmembrane receptor protein tyrosine kinase activity; molecular_function-GO:0005030; neurotrophin receptor activity; molecular_function-GO:0005515; protein binding; molecular_function-GO:0005524; ATP binding; molecular_function-GO:0005887; integral component of p…	BDNF/NT-3 growth factors receptor-like [Perca flavescens]
Cso024418	Superscaffold23	12177495	12256096	-	K04348 serine/threonine-protein phosphatase 2B catalytic subunit [EC:3.1.3.16] | (RefSeq) ppp3ca; protein phosphatase 3 catalytic subunit alpha	IPR004843; Calcineurin-like phosphoesterase domain, ApaH type-IPR006186; Serine/threonine-specific protein phosphatase/bis(5-nucleosyl)-tetraphosphatase	Serine/threonine-protein phosphatase {ECO:0000256|RuleBase:RU004273} EC=3.1.3.16 {ECO:0000256|RuleBase:RU004273} OS=Poecilia formosa (Amazon molly) (Limia formosa) Name=PPP3CA {ECO:0000313|Ensembl:ENSPFOP00000000052} PE=3	Serine/threonine-protein phosphatase 2B catalytic subunit alpha isoform EC=3.1.3.16 CAM-PRP catalytic subunit Calmodulin-dependent calcineurin A subunit alpha isoform OS=Rattus norvegicus (Rat) Name=Ppp3ca Synonyms=Calna PE=1	GO:0016787; hydrolase activity; molecular_function	serine/threonine-protein phosphatase 2B catalytic subunit alpha isoform isoform X3 [Acanthochromis polyacanthus]
Cso003923	Superscaffold4	14185286	14215278	+	K04348 serine/threonine-protein phosphatase 2B catalytic subunit [EC:3.1.3.16] | (RefSeq) serine/threonine-protein phosphatase 2B catalytic subunit alpha isoform-like	IPR004843; Calcineurin-like phosphoesterase domain, ApaH type-IPR006186; Serine/threonine-specific protein phosphatase/bis(5-nucleosyl)-tetraphosphatase	Serine/threonine-protein phosphatase {ECO:0000256|RuleBase:RU004273} EC=3.1.3.16 {ECO:0000256|RuleBase:RU004273} OS=Oreochromis niloticus (Nile tilapia) (Tilapia nilotica) Name=LOC100697276 {ECO:0000313|Ensembl:ENSONIP00000019828} PE=3	Serine/threonine-protein phosphatase 2B catalytic subunit alpha isoform EC=3.1.3.16 CAM-PRP catalytic subunit Calmodulin-dependent calcineurin A subunit alpha isoform OS=Homo sapiens (Human) Name=PPP3CA Synonyms=CALNA, CNA PE=1	GO:0016787; hydrolase activity; molecular_function	serine/threonine-protein phosphatase 2B catalytic subunit alpha isoform-like isoform X1 [Seriola dumerili] >XP_023251745.1 serine/threonine-protein phosphatase 2B catalytic subunit alpha isoform-like isoform X1 [Seriola lalandi dorsalis]
Cso010357	Superscaffold9	30351628	30354192	+	K04379 proto-oncogene protein c-fos | (RefSeq) proto-oncogene c-Fos-like	IPR000837; AP-1 transcription factor-IPR004827; Basic-leucine zipper domain	Proto-oncogene {ECO:0000313|EMBL:KKF19536.1} OS=Larimichthys crocea (Large yellow croaker) (Pseudosciaena crocea) ORFNames=EH28_07566 {ECO:0000313|EMBL:KKF19536.1} PE=4	Proto-oncogene c-Fos Cellular oncogene fos OS=Mus musculus (Mouse) Name=Fos PE=1	GO:0003677; DNA binding; molecular_function-GO:0003700; transcription factor activity, sequence-specific DNA binding; molecular_function-GO:0006355; regulation of transcription, DNA-templated; biological_process-GO:0006357; regulation of transcription from RNA polymerase II promoter; biological_process	proto-oncogene c-Fos isoform X1 [Larimichthys crocea] >XP_027140220.1 proto-oncogene c-Fos isoform X1 [Larimichthys crocea]
Cso014204	Superscaffold13	1573914	1639113	+	K04358 fibroblast growth factor | (RefSeq) fgf12; fibroblast growth factor 12	IPR002209; Fibroblast growth factor family-IPR028254; Fibroblast growth factor 12	Fibroblast growth factor {ECO:0000256|RuleBase:RU049442} Short=FGF {ECO:0000256|RuleBase:RU049442} OS=Larimichthys crocea (Large yellow croaker) (Pseudosciaena crocea) ORFNames=EH28_12247 {ECO:0000313|EMBL:KKF32130.1} PE=3	Fibroblast growth factor 12 Short=FGF-12 Fibroblast growth factor homologous factor 1 Short=FHF-1 OS=Rattus norvegicus (Rat) Name=Fgf12 Synonyms=Fhf1 PE=1	GO:0008083; growth factor activity; molecular_function-GO:0008543; fibroblast growth factor receptor signaling pathway; biological_process	fibroblast growth factor 12 isoform X3 [Larimichthys crocea]
Cso018317	Superscaffold16	32278478	32323755	-	K04436 mitogen-activated protein kinase 8 interacting protein 3 | (RefSeq) mapk8ip3; mitogen-activated protein kinase 8 interacting protein 3	IPR019143; JNK/Rab-associated protein-1, N-terminal-IPR032486; JNK-interacting protein, leucine zipper II-IPR034743; RH1 domain-IPR034744; RH2 domain	C-Jun-amino-terminal kinase-interacting protein 3 {ECO:0000313|EMBL:KKF16449.1} OS=Larimichthys crocea (Large yellow croaker) (Pseudosciaena crocea) ORFNames=EH28_05692 {ECO:0000313|EMBL:KKF16449.1} PE=4	C-Jun-amino-terminal kinase-interacting protein 3 Short=JIP-3 Short=JNK-interacting protein 3 JNK MAP kinase scaffold protein 3 Mitogen-activated protein kinase 8-interacting protein 3 OS=Homo sapiens (Human) Name=MAPK8IP3 Synonyms=JIP3, KIAA1066 PE=1	NA	PREDICTED: C-Jun-amino-terminal kinase-interacting protein 3 isoform X20 [Lates calcarifer]
Cso007948	Superscaffold7	29637519	29687999	-	K12326 Ras-specific guanine nucleotide-releasing factor 2 | (RefSeq) RASGRF2; Ras protein specific guanine nucleotide releasing factor 2	IPR000048; IQ motif, EF-hand binding site-IPR000219; Dbl homology (DH) domain-IPR000651; Ras-like guanine nucleotide exchange factor, N-terminal-IPR001849; Pleckstrin homology domain-IPR001895; Ras guanine-nucleotide exchange factors catalytic domain-IPR030744; Ras-specific guanine nucleotide-releasing factor 2	Uncharacterized protein {ECO:0000313|Ensembl:ENSTNIP00000018443} OS=Tetraodon nigroviridis (Spotted green pufferfish) (Chelonodon nigroviridis) Name=RASGRF2 (1 of many) {ECO:0000313|Ensembl:ENSTNIP00000018443} PE=4	Ras-specific guanine nucleotide-releasing factor 2 Short=Ras-GRF2 Ras guanine nucleotide exchange factor 2 OS=Homo sapiens (Human) Name=RASGRF2 Synonyms=GRF2 PE=1	GO:0005085; guanyl-nucleotide exchange factor activity; molecular_function-GO:0005089; Rho guanyl-nucleotide exchange factor activity; molecular_function-GO:0005515; protein binding; molecular_function-GO:0007264; small GTPase mediated signal transduction; biological_process-GO:0035023; regulation of Rho protein signal transduction; biological_process-GO:0046578; regulation of Ras protein signal …	ras-specific guanine nucleotide-releasing factor 2 isoform X3 [Mastacembelus armatus]
Cso009376	Superscaffold8	34637089	34648182	+	K04873 voltage-dependent calcium channel gamma-8 | (RefSeq) voltage-dependent calcium channel gamma-4 subunit-like	IPR004031; PMP-22/EMP/MP20/Claudin superfamily-IPR008368; Voltage-dependent calcium channel, gamma subunit	Voltage-dependent calcium channel gamma subunit {ECO:0000256|RuleBase:RU361151} OS=Larimichthys crocea (Large yellow croaker) (Pseudosciaena crocea) ORFNames=EH28_06605 {ECO:0000313|EMBL:KKF11463.1} PE=3	Voltage-dependent calcium channel gamma-8 subunit Neuronal voltage-gated calcium channel gamma-8 subunit Transmembrane AMPAR regulatory protein gamma-8 Short=TARP gamma-8 OS=Rattus norvegicus (Rat) Name=Cacng8 PE=1	GO:0006816; calcium ion transport; biological_process-GO:0016020; membrane; cellular_component-GO:0016021; integral component of membrane; cellular_component	PREDICTED: voltage-dependent calcium channel gamma-4 subunit-like [Lates calcarifer]
Cso013850	Superscaffold12	31076688	31239557	-	K04358 fibroblast growth factor | (RefSeq) fgf14; fibroblast growth factor 14	IPR002209; Fibroblast growth factor family-IPR028284; Fibroblast growth factor 14	Fibroblast growth factor {ECO:0000256|RuleBase:RU049442} Short=FGF {ECO:0000256|RuleBase:RU049442} OS=Takifugu rubripes (Japanese pufferfish) (Fugu rubripes) Name=fgf14 {ECO:0000313|Ensembl:ENSTRUP00000031585} PE=3	Fibroblast growth factor 14 Short=FGF-14 Fibroblast growth factor homologous factor 4 Short=FHF-4 OS=Mus musculus (Mouse) Name=Fgf14 Synonyms=Fhf4 PE=2	GO:0005576; extracellular region; cellular_component-GO:0007399; nervous system development; biological_process-GO:0008083; growth factor activity; molecular_function	fibroblast growth factor 14 isoform X1 [Larimichthys crocea]
Cso012227	Superscaffold11	12171661	12183832	-	K04423 mitogen-activated protein kinase kinase kinase 12 [EC:2.7.11.25] | (RefSeq) mitogen-activated protein kinase kinase kinase 12	IPR000719; Protein kinase domain	Mitogen-activated protein kinase kinase kinase 12 {ECO:0000256|PIRNR:PIRNR038165} EC=2.7.11.25 {ECO:0000256|PIRNR:PIRNR038165} OS=Oreochromis niloticus (Nile tilapia) (Tilapia nilotica) Name=LOC100704313 {ECO:0000313|Ensembl:ENSONIP00000021458} PE=3	Mitogen-activated protein kinase kinase kinase 12 EC=2.7.11.25 Dual leucine zipper bearing kinase Short=DLK Leucine-zipper protein kinase Short=ZPK MAPK-upstream kinase Short=MUK Mixed lineage kinase OS=Mus musculus (Mouse) Name=Map3k12 Synonyms=Zpk PE=1	GO:0004672; protein kinase activity; molecular_function-GO:0005524; ATP binding; molecular_function-GO:0006468; protein phosphorylation; biological_process	PREDICTED: mitogen-activated protein kinase kinase kinase 12-like [Lates calcarifer]
Cso014537	Superscaffold13	16641956	16667524	+	K04409 p21-activated kinase 1 [EC:2.7.11.1] | (RefSeq) pak1; p21 (RAC1) activated kinase 1	IPR000095; CRIB domain-IPR000719; Protein kinase domain	p21 protein (Cdc42/Rac)-activated kinase 1 {ECO:0000313|EMBL:SBP05556.1} OS=Aphyosemion striatum Name=PAK1 {ECO:0000313|EMBL:SBP05556.1} PE=4	Serine/threonine-protein kinase PAK 1 EC=2.7.11.1 Alpha-PAK Protein kinase MUK2 p21-activated kinase 1 Short=PAK-1 p68-PAK OS=Rattus norvegicus (Rat) Name=Pak1 PE=1	GO:0004672; protein kinase activity; molecular_function-GO:0005524; ATP binding; molecular_function-GO:0006468; protein phosphorylation; biological_process	PREDICTED: serine/threonine-protein kinase PAK 1 [Nothobranchius furzeri]
Cso004874	Superscaffold5	7700371	7740841	+	K04434 mitogen-activated protein kinase 8 interacting protein 1 | (RefSeq) C-Jun-amino-terminal kinase-interacting protein 1-like	IPR001452; SH3 domain-IPR006020; PTB/PI domain	C-Jun-amino-terminal kinase-interacting protein 1 {ECO:0000313|EMBL:KKF16203.1} OS=Larimichthys crocea (Large yellow croaker) (Pseudosciaena crocea) ORFNames=EH28_10764 {ECO:0000313|EMBL:KKF16203.1} PE=4	C-Jun-amino-terminal kinase-interacting protein 1 Short=JIP-1 Short=JNK-interacting protein 1 Islet-brain-1 Short=IB-1 JIP-1-related protein Short=JRP JNK MAP kinase scaffold protein 1 Mitogen-activated protein kinase 8-interacting protein 1 OS=Rattus norvegicus (Rat) Name=Mapk8ip1 Synonyms=Ib1, Jip1, Mapk8ip PE=1	GO:0005515; protein binding; molecular_function	hypothetical protein EPR50_G00084860 [Perca flavescens]
Cso018159	Superscaffold16	26993943	27013113	+	K04869 voltage-dependent calcium channel gamma-4 | (RefSeq) voltage-dependent calcium channel gamma-4 subunit-like	IPR004031; PMP-22/EMP/MP20/Claudin superfamily-IPR005423; Voltage-dependent calcium channel, gamma-4 subunit-IPR008368; Voltage-dependent calcium channel, gamma subunit	Multifunctional fusion protein {ECO:0000256|RuleBase:RU361151, ECO:0000256|RuleBase:RU363085} Voltage-dependent calcium channel gamma subunit {ECO:0000256|RuleBase:RU361151} Voltage-dependent calcium channel gamma-4 subunit {ECO:0000256|RuleBase:RU363085} OS=Oreochromis niloticus (Nile tilapia) (Tilapia nilotica) Name=LOC100691827 {ECO:0000313|Ensembl:ENSONIP00000002829} PE=3	Voltage-dependent calcium channel gamma-4 subunit Neuronal voltage-gated calcium channel gamma-4 subunit Transmembrane AMPAR regulatory protein gamma-4 Short=TARP gamma-4 OS=Homo sapiens (Human) Name=CACNG4 PE=2	GO:0005245; voltage-gated calcium channel activity; molecular_function-GO:0005891; voltage-gated calcium channel complex; cellular_component-GO:0006816; calcium ion transport; biological_process-GO:0016020; membrane; cellular_component-GO:0016021; integral component of membrane; cellular_component-GO:0070588; calcium ion transmembrane transport; biological_process	PREDICTED: voltage-dependent calcium channel gamma-4 subunit-like [Lates calcarifer]
Cso019253	Superscaffold17	25083365	25121714	+	K04348 serine/threonine-protein phosphatase 2B catalytic subunit [EC:3.1.3.16] | (RefSeq) serine/threonine-protein phosphatase 2B catalytic subunit alpha isoform-like	IPR004843; Calcineurin-like phosphoesterase domain, ApaH type-IPR006186; Serine/threonine-specific protein phosphatase/bis(5-nucleosyl)-tetraphosphatase	Serine/threonine-protein phosphatase {ECO:0000256|RuleBase:RU004273} EC=3.1.3.16 {ECO:0000256|RuleBase:RU004273} OS=Oreochromis niloticus (Nile tilapia) (Tilapia nilotica) Name=LOC100706924 {ECO:0000313|Ensembl:ENSONIP00000006291} PE=3	Serine/threonine-protein phosphatase 2B catalytic subunit alpha isoform EC=3.1.3.16 CAM-PRP catalytic subunit Calmodulin-dependent calcineurin A subunit alpha isoform OS=Homo sapiens (Human) Name=PPP3CA Synonyms=CALNA, CNA PE=1	GO:0016787; hydrolase activity; molecular_function	serine/threonine-protein phosphatase 2B catalytic subunit alpha isoform-like isoform X1 [Perca flavescens]
Cso022499	Superscaffold20	35259648	35296740	-	K04380 microtubule-associated protein tau | (RefSeq) mapt; microtubule associated protein tau	IPR001084; Microtubule associated protein, tubulin-binding repeat	Microtubule-associated protein {ECO:0000256|RuleBase:RU000686} OS=Aphyosemion striatum Name=MAPTA {ECO:0000313|EMBL:SBP16372.1} PE=4	Microtubule-associated protein tau OS=Spermophilus citellus (European suslik) (Citellus citellus) Name=MAPT PE=1	GO:0015631; tubulin binding; molecular_function	microtubule-associated protein tau-like isoform X1 [Seriola lalandi dorsalis]
Cso019903	Superscaffold18	10094460	10144350	-	K06268 serine/threonine-protein phosphatase 2B regulatory subunit | (RefSeq) ppp3r1; protein phosphatase 3 regulatory subunit B, alpha	IPR002048; EF-hand domain	Calcineurin subunit B type 1 {ECO:0000313|EMBL:JAQ23384.1} Fragment OS=Fundulus heteroclitus (Killifish) (Mummichog) PE=4	Calcineurin subunit B type 1 Protein phosphatase 2B regulatory subunit 1 Protein phosphatase 3 regulatory subunit B alpha isoform 1 OS=Rattus norvegicus (Rat) Name=Ppp3r1 Synonyms=Cna2, Cnb PE=1	GO:0005509; calcium ion binding; molecular_function	hypothetical protein parPi_0010269 [Paroedura picta]
Cso018281	Superscaffold16	31106170	31106652	-	K04855 voltage-dependent calcium channel T type alpha-1H | (RefSeq) cacna1h; calcium voltage-gated channel subunit alpha1 H	NA	Voltage-dependent T-type calcium channel subunit alpha-1H {ECO:0000313|EMBL:KKF26339.1} OS=Larimichthys crocea (Large yellow croaker) (Pseudosciaena crocea) ORFNames=EH28_10960 {ECO:0000313|EMBL:KKF26339.1} PE=4	Voltage-dependent T-type calcium channel subunit alpha-1G Voltage-gated calcium channel subunit alpha Cav3.1 OS=Rattus norvegicus (Rat) Name=Cacna1g PE=1	NA	PREDICTED: collectin-12-like [Notothenia coriiceps]
Cso001602	Superscaffold2	22127550	22319954	+	K04859 voltage-dependent calcium channel alpha-2/delta-2 | (RefSeq) cacna2d2; calcium voltage-gated channel auxiliary subunit alpha2delta 2	IPR002035; von Willebrand factor, type A-IPR013608; VWA N-terminal-IPR013680; Voltage-dependent calcium channel, alpha-2/delta subunit, conserved region	Uncharacterized protein {ECO:0000313|Ensembl:ENSONIP00000005011} OS=Oreochromis niloticus (Nile tilapia) (Tilapia nilotica) Name=cacna2d2 {ECO:0000313|Ensembl:ENSONIP00000005011} PE=4	Voltage-dependent calcium channel subunit alpha-2/delta-2 Voltage-gated calcium channel subunit alpha-2/delta-2 Voltage-dependent calcium channel subunit alpha-2-2 Voltage-dependent calcium channel subunit delta-2 Precursor OS=Homo sapiens (Human) Name=CACNA2D2 Synonyms=KIAA0558 PE=1	NA	voltage-dependent calcium channel subunit alpha-2/delta-2 isoform X2 [Perca flavescens]
Cso020221	Superscaffold18	21763045	21774341	+	K04440 c-Jun N-terminal kinase [EC:2.7.11.24] | (RefSeq) mitogen-activated protein kinase 8	IPR000719; Protein kinase domain-IPR008351; Mitogen-activated protein (MAP) kinase, JNK	Mitogen-activated protein kinase {ECO:0000256|SAAS:SAAS00652812} EC=2.7.11.24 {ECO:0000256|SAAS:SAAS00652812} OS=Oreochromis niloticus (Nile tilapia) (Tilapia nilotica) Name=LOC100704139 {ECO:0000313|Ensembl:ENSONIP00000012015} PE=4	Mitogen-activated protein kinase 8B Short=MAP kinase 8B Short=MAPK 8B EC=2.7.11.24 Stress-activated protein kinase JNKb c-Jun N-terminal kinase B OS=Cyprinus carpio (Common carp) Name=mapk8b PE=2	GO:0004672; protein kinase activity; molecular_function-GO:0004707; MAP kinase activity; molecular_function-GO:0005524; ATP binding; molecular_function-GO:0006468; protein phosphorylation; biological_process	mitogen-activated protein kinase 8 isoform X1 [Larimichthys crocea]
Cso003567	Superscaffold3	45004360	45037490	+	K04456 RAC serine/threonine-protein kinase [EC:2.7.11.1] | (RefSeq) RAC-gamma serine/threonine-protein kinase-like	IPR000719; Protein kinase domain-IPR000961; AGC-kinase, C-terminal-IPR001849; Pleckstrin homology domain-IPR017892; Protein kinase, C-terminal	Uncharacterized protein {ECO:0000313|Ensembl:ENSONIP00000000047} OS=Oreochromis niloticus (Nile tilapia) (Tilapia nilotica) Name=LOC100692017 {ECO:0000313|Ensembl:ENSONIP00000000047} PE=3	RAC-gamma serine/threonine-protein kinase EC=2.7.11.1 Protein kinase Akt-3 Protein kinase B gamma Short=PKB gamma RAC-PK-gamma STK-2 OS=Homo sapiens (Human) Name=AKT3 Synonyms=PKBG PE=1	GO:0004672; protein kinase activity; molecular_function-GO:0004674; protein serine/threonine kinase activity; molecular_function-GO:0005524; ATP binding; molecular_function-GO:0006468; protein phosphorylation; biological_process	RAC-gamma serine/threonine-protein kinase [Larimichthys crocea] >XP_026159092.1 RAC-gamma serine/threonine-protein kinase-like [Mastacembelus armatus] >XP_026159093.1 RAC-gamma serine/threonine-protein kinase-like [Mastacembelus armatus] >XP_026214963.1 RAC-gamma serine/threonine-protein kinase-like [Anabas testudineus] >XP_028266994.1 RAC-gamma serine/threonine-protein kinase-like [Parambassis r…
Cso004171	Superscaffold4	21474585	21497972	-	K04440 c-Jun N-terminal kinase [EC:2.7.11.24] | (RefSeq) mapk9; mitogen-activated protein kinase 9	IPR000719; Protein kinase domain-IPR008351; Mitogen-activated protein (MAP) kinase, JNK	Mitogen-activated protein kinase {ECO:0000256|SAAS:SAAS00652812} EC=2.7.11.24 {ECO:0000256|SAAS:SAAS00652812} OS=Epinephelus coioides (Orange-spotted grouper) (Epinephelus nebulosus) Name=MAPK9 {ECO:0000313|EMBL:ALK82291.1} PE=2	Mitogen-activated protein kinase 9 Short=MAP kinase 9 Short=MAPK 9 EC=2.7.11.24 SAPK-alpha Stress-activated protein kinase JNK2 c-Jun N-terminal kinase 2 p54-alpha OS=Rattus norvegicus (Rat) Name=Mapk9 Synonyms=Jnk2, Prkm9 PE=1	GO:0004672; protein kinase activity; molecular_function-GO:0004707; MAP kinase activity; molecular_function-GO:0005524; ATP binding; molecular_function-GO:0006468; protein phosphorylation; biological_process	mitogen-activated protein kinase 9 [Epinephelus coioides]
Cso018885	Superscaffold17	12698238	12704679	+	K04457 protein phosphatase 1A [EC:3.1.3.16] | (RefSeq) protein phosphatase 1B-like	IPR001932; PPM-type phosphatase domain-IPR012911; Protein serine/threonine phosphatase 2C, C-terminal-IPR015655; Protein phosphatase 2C family	Coiled-coil domain-containing protein 61 {ECO:0000313|EMBL:KKF14573.1} OS=Larimichthys crocea (Large yellow croaker) (Pseudosciaena crocea) ORFNames=EH28_06503 {ECO:0000313|EMBL:KKF14573.1} PE=3	Protein phosphatase 1B EC=3.1.3.16 Protein phosphatase 2C isoform beta Short=PP2C-beta OS=Rattus norvegicus (Rat) Name=Ppm1b Synonyms=Pp2c2, Pppm1b PE=2	GO:0000287; magnesium ion binding; molecular_function-GO:0003824; catalytic activity; molecular_function-GO:0004721; phosphoprotein phosphatase activity; molecular_function-GO:0004722; protein serine/threonine phosphatase activity; molecular_function-GO:0006470; protein dephosphorylation; biological_process-GO:0030145; manganese ion binding; molecular_function	PREDICTED: protein phosphatase 1A-like [Stegastes partitus]
Cso023521	Superscaffold22	2863645	2888118	+	K04458 receptor-type tyrosine-protein phosphatase R [EC:3.1.3.48] | (RefSeq) ptprr; protein tyrosine phosphatase, receptor type R	IPR000242; PTP type protein phosphatase-IPR000387; Tyrosine specific protein phosphatases domain-IPR003595; Protein-tyrosine phosphatase, catalytic-IPR008356; Protein-tyrosine phosphatase, KIM-containing	Uncharacterized protein {ECO:0000313|Ensembl:ENSONIP00000012474} OS=Oreochromis niloticus (Nile tilapia) (Tilapia nilotica) Name=PTPRR {ECO:0000313|Ensembl:ENSONIP00000012474} PE=4	Receptor-type tyrosine-protein phosphatase R Short=R-PTP-R EC=3.1.3.48 Ch-1PTPase NC-PTPCOM1 Protein-tyrosine phosphatase PCPTP1 Precursor OS=Homo sapiens (Human) Name=PTPRR Synonyms=ECPTP, PTPRQ PE=1	GO:0004725; protein tyrosine phosphatase activity; molecular_function-GO:0006470; protein dephosphorylation; biological_process-GO:0016311; dephosphorylation; biological_process-GO:0016791; phosphatase activity; molecular_function	receptor-type tyrosine-protein phosphatase R isoform X2 [Seriola dumerili]
Cso022979	Superscaffold21	17066547	17097984	+	K04863 voltage-dependent calcium channel beta-2 | (RefSeq) cacnb2; calcium voltage-gated channel auxiliary subunit beta 2	IPR000584; Voltage-dependent calcium channel, L-type, beta subunit-IPR001452; SH3 domain-IPR005444; Voltage-dependent calcium channel, L-type, beta-2 subunit-IPR008145; Guanylate kinase/L-type calcium channel beta subunit	Voltage-dependent L-type calcium channel subunit beta-2 {ECO:0000313|EMBL:CBN82062.1} OS=Dicentrarchus labrax (European seabass) (Morone labrax) ORFNames=DLA_XVIII03200 {ECO:0000313|EMBL:CBN82062.1} PE=4	Voltage-dependent L-type calcium channel subunit beta-2 Short=CAB2 Calcium channel voltage-dependent subunit beta 2 OS=Bos taurus (Bovine) Name=CACNB2 PE=2	GO:0005245; voltage-gated calcium channel activity; molecular_function-GO:0005515; protein binding; molecular_function-GO:0005891; voltage-gated calcium channel complex; cellular_component-GO:0070588; calcium ion transmembrane transport; biological_process	voltage-dependent L-type calcium channel subunit beta-2 isoform X1 [Amphiprion ocellaris]
Cso001525	Superscaffold2	19083757	19103510	-	K04423 mitogen-activated protein kinase kinase kinase 12 [EC:2.7.11.25] | (RefSeq) map3k12; mitogen-activated protein kinase kinase kinase 12	IPR000719; Protein kinase domain-IPR001245; Serine-threonine/tyrosine-protein kinase, catalytic domain	Mitogen-activated protein kinase kinase kinase 12 {ECO:0000256|PIRNR:PIRNR038165} EC=2.7.11.25 {ECO:0000256|PIRNR:PIRNR038165} OS=Aphyosemion striatum Name=MAP3K12 {ECO:0000313|EMBL:SBP13787.1} PE=3	Mitogen-activated protein kinase kinase kinase 12 EC=2.7.11.25 Dual leucine zipper bearing kinase Short=DLK Leucine-zipper protein kinase Short=ZPK MAPK-upstream kinase Short=MUK Mixed lineage kinase OS=Mus musculus (Mouse) Name=Map3k12 Synonyms=Zpk PE=1	GO:0004672; protein kinase activity; molecular_function-GO:0005524; ATP binding; molecular_function-GO:0006468; protein phosphorylation; biological_process	mitogen-activated protein kinase kinase kinase 12 [Monopterus albus]
Cso021273	Superscaffold19	24084976	24096340	-	K04459 dual specificity MAP kinase phosphatase [EC:3.1.3.16 3.1.3.48] | (RefSeq) dusp4; dual specificity protein phosphatase 4	IPR000340; Dual specificity phosphatase, catalytic domain-IPR000387; Tyrosine specific protein phosphatases domain-IPR001763; Rhodanese-like domain-IPR003595; Protein-tyrosine phosphatase, catalytic-IPR008343; Mitogen-activated protein (MAP) kinase phosphatase-IPR020422; Dual specificity protein phosphatase domain-IPR024950; Dual specificity phosphatase	Dual specificity protein phosphatase {ECO:0000256|PIRNR:PIRNR000939} EC=3.1.3.16 {ECO:0000256|PIRNR:PIRNR000939} EC=3.1.3.48 {ECO:0000256|PIRNR:PIRNR000939} OS=Oreochromis niloticus (Nile tilapia) (Tilapia nilotica) Name=dusp4 {ECO:0000313|Ensembl:ENSONIP00000005091} PE=3	Dual specificity protein phosphatase 4 EC=3.1.3.16 EC=3.1.3.48 {ECO:0000269|PubMed:7782322} Mitogen-activated protein kinase phosphatase 2 Short=MAP kinase phosphatase 2 Short=MKP-2 OS=Rattus norvegicus (Rat) Name=Dusp4 Synonyms=Mkp2 PE=1	GO:0006470; protein dephosphorylation; biological_process-GO:0008138; protein tyrosine/serine/threonine phosphatase activity; molecular_function-GO:0016311; dephosphorylation; biological_process-GO:0016791; phosphatase activity; molecular_function-GO:0017017; MAP kinase tyrosine/serine/threonine phosphatase activity; molecular_function	dual specificity protein phosphatase 4-like [Perca flavescens]
Cso001713	Superscaffold2	25099263	25163979	+	K04851 voltage-dependent calcium channel L type alpha-1D | (RefSeq) voltage-dependent L-type calcium channel subunit alpha-1D-like	IPR002077; Voltage-dependent calcium channel, alpha-1 subunit-IPR005446; Voltage-dependent calcium channel, L-type, alpha-1 subunit-IPR005452; Voltage-dependent calcium channel, L-type, alpha-1D subunit-IPR005821; Ion transport domain-IPR014873; Voltage-dependent calcium channel, alpha-1 subunit, IQ domain-IPR031649; Voltage-dependent L-type calcium channel, IQ-associated domain-IPR031688; Voltag…	Voltage-dependent L-type calcium channel subunit alpha {ECO:0000256|RuleBase:RU003808} OS=Oreochromis niloticus (Nile tilapia) (Tilapia nilotica) PE=3	Voltage-dependent L-type calcium channel subunit alpha-1D CHCACHA1D Voltage-gated calcium channel subunit alpha Cav1.3 OS=Gallus gallus (Chicken) Name=CACNA1D PE=2	GO:0005216; ion channel activity; molecular_function-GO:0005245; voltage-gated calcium channel activity; molecular_function-GO:0005891; voltage-gated calcium channel complex; cellular_component-GO:0006811; ion transport; biological_process-GO:0016020; membrane; cellular_component-GO:0055085; transmembrane transport; biological_process-GO:0070588; calcium ion transmembrane transport; biological_pr…	putative voltage-dependent L-type calcium channel subunit alpha-1D-like [Scophthalmus maximus]
Cso005639	Superscaffold5	34054619	34072501	-	K18018 tyrosine-protein phosphatase non-receptor type 5 [EC:3.1.3.48] | (RefSeq) ptpn5; protein tyrosine phosphatase, non-receptor type 5	IPR000242; PTP type protein phosphatase-IPR000387; Tyrosine specific protein phosphatases domain-IPR003595; Protein-tyrosine phosphatase, catalytic-IPR008356; Protein-tyrosine phosphatase, KIM-containing	Tyrosine-protein phosphatase non-receptor type 5 {ECO:0000313|EMBL:JAR82120.1} OS=Fundulus heteroclitus (Killifish) (Mummichog) PE=4	Tyrosine-protein phosphatase non-receptor type 5 EC=3.1.3.48 Neural-specific protein-tyrosine phosphatase Striatum-enriched protein-tyrosine phosphatase Short=STEP OS=Homo sapiens (Human) Name=PTPN5 PE=1	GO:0004725; protein tyrosine phosphatase activity; molecular_function-GO:0006470; protein dephosphorylation; biological_process-GO:0016311; dephosphorylation; biological_process-GO:0016791; phosphatase activity; molecular_function	PREDICTED: tyrosine-protein phosphatase non-receptor type 5 [Lates calcarifer] >XP_018519793.1 PREDICTED: tyrosine-protein phosphatase non-receptor type 5 [Lates calcarifer]
Cso003881	Superscaffold4	10616119	10698178	-	K04407 mitogen-activated protein kinase kinase kinase kinase 4 [EC:2.7.11.1] | (RefSeq) misshapen-like kinase 1	IPR000719; Protein kinase domain	Mitogen-activated protein kinase kinase kinase kinase 4 {ECO:0000313|EMBL:KKF09284.1} OS=Larimichthys crocea (Large yellow croaker) (Pseudosciaena crocea) ORFNames=EH28_03430 {ECO:0000313|EMBL:KKF09284.1} PE=4	Traf2 and NCK-interacting protein kinase EC=2.7.11.1 OS=Mus musculus (Mouse) Name=Tnik Synonyms=Kiaa0551 PE=1	GO:0004672; protein kinase activity; molecular_function-GO:0005524; ATP binding; molecular_function-GO:0006468; protein phosphorylation; biological_process	mitogen-activated protein kinase kinase kinase kinase 4-like [Acanthochromis polyacanthus]
Cso021119	Superscaffold19	18665521	18668088	-	K04455 heat shock protein beta-1 | (RefSeq) heat shock protein beta-1	IPR001436; Alpha crystallin/Heat shock protein-IPR002068; Alpha crystallin/Hsp20 domain-IPR031107; Small heat shock protein HSP20	Heat shock protein beta-1 {ECO:0000313|EMBL:ACQ59038.1} OS=Anoplopoma fimbria (Sablefish) Name=HSPB1 {ECO:0000313|EMBL:ACQ59038.1} PE=2	Heat shock protein beta-1 Short=HspB1 28 kDa heat shock protein Estrogen-regulated 24 kDa protein Heat shock 27 kDa protein Short=HSP 27 Stress-responsive protein 27 Short=SRP27 OS=Homo sapiens (Human) Name=HSPB1 Synonyms=HSP27, HSP28 PE=1	NA	heat shock protein beta-1-like [Perca flavescens]
Cso018280	Superscaffold16	30947297	31028779	-	K04855 voltage-dependent calcium channel T type alpha-1H | (RefSeq) voltage-dependent T-type calcium channel subunit alpha-1I-like	IPR005445; Voltage-dependent calcium channel, T-type, alpha-1 subunit-IPR005821; Ion transport domain-IPR030160; Voltage-dependent calcium channel, T-type, alpha-1H subunit	Voltage-dependent T-type calcium channel subunit alpha {ECO:0000256|RuleBase:RU003808} OS=Danio rerio (Zebrafish) (Brachydanio rerio) ECO:0000313|ZFIN:ZDB-GENE-130103-1} PE=3	Voltage-dependent T-type calcium channel subunit alpha-1H Voltage-gated calcium channel subunit alpha Cav3.2 OS=Mus musculus (Mouse) Name=Cacna1h Synonyms=Kiaa1120 PE=1	GO:0005216; ion channel activity; molecular_function-GO:0005245; voltage-gated calcium channel activity; molecular_function-GO:0005891; voltage-gated calcium channel complex; cellular_component-GO:0006811; ion transport; biological_process-GO:0008332; low voltage-gated calcium channel activity; molecular_function-GO:0016020; membrane; cellular_component-GO:0055085; transmembrane transport; biolog…	voltage-dependent T-type calcium channel subunit alpha-1I-like isoform X1 [Xiphophorus maculatus]
Cso017645	Superscaffold16	13001513	13096567	+	K04867 voltage-dependent calcium channel gamma-2 | (RefSeq) voltage-dependent calcium channel gamma-2 subunit	IPR004031; PMP-22/EMP/MP20/Claudin superfamily-IPR005422; Voltage-dependent calcium channel, gamma-2 subunit-IPR008368; Voltage-dependent calcium channel, gamma subunit	Multifunctional fusion protein {ECO:0000256|RuleBase:RU361151, ECO:0000256|RuleBase:RU363085} Voltage-dependent calcium channel gamma subunit {ECO:0000256|RuleBase:RU361151} Voltage-dependent calcium channel gamma-2 subunit {ECO:0000256|RuleBase:RU363085} OS=Oreochromis niloticus (Nile tilapia) (Tilapia nilotica) Name=CACNG2 (1 of many) {ECO:0000313|Ensembl:ENSONIP00000012219} PE=3	Voltage-dependent calcium channel gamma-2 subunit Neuronal voltage-gated calcium channel gamma-2 subunit Stargazin {ECO:0000303|PubMed:27756895} Transmembrane AMPAR regulatory protein gamma-2 Short=TARP gamma-2 {ECO:0000303|PubMed:27756895} OS=Rattus norvegicus (Rat) Name=Cacng2 {ECO:0000312|RGD:71095} Synonyms=Stg {ECO:0000305} PE=1	GO:0005245; voltage-gated calcium channel activity; molecular_function-GO:0005891; voltage-gated calcium channel complex; cellular_component-GO:0006816; calcium ion transport; biological_process-GO:0016020; membrane; cellular_component-GO:0016021; integral component of membrane; cellular_component-GO:0070588; calcium ion transmembrane transport; biological_process	voltage-dependent calcium channel gamma-2 subunit [Acanthochromis polyacanthus] >XP_023149010.1 voltage-dependent calcium channel gamma-2 subunit [Amphiprion ocellaris]
Cso021791	Superscaffold20	9702534	10022650	-	K04854 voltage-dependent calcium channel T type alpha-1G | (RefSeq) cacna1g; calcium voltage-gated channel subunit alpha1 G	IPR002077; Voltage-dependent calcium channel, alpha-1 subunit-IPR005445; Voltage-dependent calcium channel, T-type, alpha-1 subunit-IPR005821; Ion transport domain-IPR030154; Voltage-dependent calcium channel, T-type, alpha-1G subunit	Voltage-dependent T-type calcium channel subunit alpha {ECO:0000256|RuleBase:RU003808} OS=Oreochromis niloticus (Nile tilapia) (Tilapia nilotica) Name=CACNA1G {ECO:0000313|Ensembl:ENSONIP00000024742} PE=3	Voltage-dependent T-type calcium channel subunit alpha-1G Cav3.1c NBR13 Voltage-gated calcium channel subunit alpha Cav3.1 OS=Homo sapiens (Human) Name=CACNA1G Synonyms=KIAA1123 PE=1	GO:0005216; ion channel activity; molecular_function-GO:0005245; voltage-gated calcium channel activity; molecular_function-GO:0005891; voltage-gated calcium channel complex; cellular_component-GO:0006811; ion transport; biological_process-GO:0008332; low voltage-gated calcium channel activity; molecular_function-GO:0016020; membrane; cellular_component-GO:0055085; transmembrane transport; biolog…	PREDICTED: LOW QUALITY PROTEIN: voltage-dependent T-type calcium channel subunit alpha-1G-like [Lates calcarifer]
Cso023520	Superscaffold22	2836192	2847603	+	K04458 receptor-type tyrosine-protein phosphatase R [EC:3.1.3.48] | (RefSeq) ptprr; receptor-type tyrosine-protein phosphatase R	NA	Receptor-type tyrosine-protein phosphatase R {ECO:0000313|EMBL:KKF25605.1} OS=Larimichthys crocea (Large yellow croaker) (Pseudosciaena crocea) ORFNames=EH28_11940 {ECO:0000313|EMBL:KKF25605.1} PE=4	NA	NA	lateral signaling target protein 2 homolog [Larimichthys crocea]
Cso005105	Superscaffold5	15383523	15397403	-	K04368 mitogen-activated protein kinase kinase 1 [EC:2.7.12.2] | (RefSeq) map2k1; mitogen-activated protein kinase kinase 1	IPR000719; Protein kinase domain	Uncharacterized protein {ECO:0000313|Ensembl:ENSONIP00000019419} OS=Oreochromis niloticus (Nile tilapia) (Tilapia nilotica) Name=map2k1 {ECO:0000313|Ensembl:ENSONIP00000019419} PE=3	Dual specificity mitogen-activated protein kinase kinase 1 Short=MAP kinase kinase 1 Short=MAPKK 1 EC=2.7.12.2 ERK activator kinase 1 MAPK/ERK kinase 1 Short=MEK1 Fragment OS=Serinus canaria (Island canary) (Fringilla canaria) Name=MAP2K1 Synonyms=MEK1, PRKMK1 PE=2	GO:0004672; protein kinase activity; molecular_function-GO:0005524; ATP binding; molecular_function-GO:0006468; protein phosphorylation; biological_process	PREDICTED: dual specificity mitogen-activated protein kinase kinase 1 [Lates calcarifer]
Cso014130	Superscaffold12	43429161	43480005	+	K04865 voltage-dependent calcium channel beta-4 | (RefSeq) cacnb4; calcium voltage-gated channel auxiliary subunit beta 4	IPR000584; Voltage-dependent calcium channel, L-type, beta subunit-IPR001452; SH3 domain-IPR008145; Guanylate kinase/L-type calcium channel beta subunit	Uncharacterized protein {ECO:0000313|Ensembl:ENSONIP00000021470} OS=Oreochromis niloticus (Nile tilapia) (Tilapia nilotica) Name=cacnb4 {ECO:0000313|Ensembl:ENSONIP00000021470} PE=4	Voltage-dependent L-type calcium channel subunit beta-4 {ECO:0000305} Short=CAB4 {ECO:0000305} Calcium channel voltage-dependent subunit beta 4 {ECO:0000305} OS=Homo sapiens (Human) Name=CACNB4 {ECO:0000312|HGNC:HGNC:1404} Synonyms=CACNLB4 PE=1	GO:0005245; voltage-gated calcium channel activity; molecular_function-GO:0005515; protein binding; molecular_function-GO:0005891; voltage-gated calcium channel complex; cellular_component-GO:0070588; calcium ion transmembrane transport; biological_process	voltage-dependent L-type calcium channel subunit beta-4 isoform X1 [Perca flavescens]
Cso007285	Superscaffold7	8458573	8502812	-	K04348 serine/threonine-protein phosphatase 2B catalytic subunit [EC:3.1.3.16] | (RefSeq) serine/threonine-protein phosphatase 2B catalytic subunit gamma isoform	IPR004843; Calcineurin-like phosphoesterase domain, ApaH type-IPR006186; Serine/threonine-specific protein phosphatase/bis(5-nucleosyl)-tetraphosphatase	Serine/threonine-protein phosphatase {ECO:0000256|RuleBase:RU004273} EC=3.1.3.16 {ECO:0000256|RuleBase:RU004273} OS=Takifugu rubripes (Japanese pufferfish) (Fugu rubripes) Name=LOC101072650 {ECO:0000313|Ensembl:ENSTRUP00000015434} PE=3	Serine/threonine-protein phosphatase 2B catalytic subunit gamma isoform EC=3.1.3.16 CAM-PRP catalytic subunit Calcineurin, testis-specific catalytic subunit Calmodulin-dependent calcineurin A subunit gamma isoform OS=Homo sapiens (Human) Name=PPP3CC Synonyms=CALNA3, CNA3 PE=1	GO:0016787; hydrolase activity; molecular_function	serine/threonine-protein phosphatase 2B catalytic subunit gamma isoform-like [Parambassis ranga]
Cso018371	Superscaffold16	34071996	34096525	+	K04856 voltage-dependent calcium channel T type alpha-1I | (RefSeq) voltage-dependent T-type calcium channel subunit alpha-1I-like	IPR005821; Ion transport domain-IPR030160; Voltage-dependent calcium channel, T-type, alpha-1H subunit	Voltage-dependent T-type calcium channel subunit alpha {ECO:0000256|RuleBase:RU003808} OS=Fundulus heteroclitus (Killifish) (Mummichog) PE=3	Voltage-dependent T-type calcium channel subunit alpha-1I Voltage-gated calcium channel subunit alpha Cav3.3 Short=Ca(v)3.3 OS=Homo sapiens (Human) Name=CACNA1I Synonyms=KIAA1120 PE=1	GO:0005216; ion channel activity; molecular_function-GO:0005891; voltage-gated calcium channel complex; cellular_component-GO:0006811; ion transport; biological_process-GO:0008332; low voltage-gated calcium channel activity; molecular_function-GO:0016020; membrane; cellular_component-GO:0055085; transmembrane transport; biological_process-GO:0070509; calcium ion import; biological_process	PREDICTED: voltage-dependent T-type calcium channel subunit alpha-1I-like [Poecilia mexicana] >XP_014852755.1 PREDICTED: voltage-dependent T-type calcium channel subunit alpha-1I-like [Poecilia mexicana]
Cso020829	Superscaffold19	7745284	7760345	+	K03173 TNF receptor-associated factor 2 [EC:2.3.2.27] | (RefSeq) TNF receptor-associated factor 2-like	IPR001293; Zinc finger, TRAF-type-IPR001841; Zinc finger, RING-type-IPR002083; MATH/TRAF domain-IPR027133; TNF receptor-associated factor 2-IPR032070; TNF receptor-associated factor, BIRC3 binding domain	Uncharacterized protein {ECO:0000313|Ensembl:ENSONIP00000013903} OS=Oreochromis niloticus (Nile tilapia) (Tilapia nilotica) Name=TRAF2 (1 of many) {ECO:0000313|Ensembl:ENSONIP00000013903} PE=4	TNF receptor-associated factor 2 EC=2.3.2.27 E3 ubiquitin-protein ligase TRAF2 RING-type E3 ubiquitin transferase TRAF2 {ECO:0000305} Tumor necrosis factor type 2 receptor-associated protein 3 OS=Homo sapiens (Human) Name=TRAF2 Synonyms=TRAP3 PE=1	GO:0004842; ubiquitin-protein transferase activity; molecular_function-GO:0005515; protein binding; molecular_function-GO:0007250; activation of NF-kappaB-inducing kinase activity; biological_process-GO:0008270; zinc ion binding; molecular_function-GO:0033209; tumor necrosis factor-mediated signaling pathway; biological_process-GO:0042981; regulation of apoptotic process; biological_process-GO:00…	TRAF2-3 [Epinephelus coioides]
Cso003603	Superscaffold3	46002143	46021474	-	K06268 serine/threonine-protein phosphatase 2B regulatory subunit | (RefSeq) ppp3r1; protein phosphatase 3 regulatory subunit B, alpha	IPR002048; EF-hand domain	Calcineurin subunit B type 1 {ECO:0000313|EMBL:KKF29021.1} OS=Larimichthys crocea (Large yellow croaker) (Pseudosciaena crocea) {ECO:0000313|EMBL:KKF29021.1} PE=4	Calcineurin subunit B type 1 Protein phosphatase 2B regulatory subunit 1 Protein phosphatase 3 regulatory subunit B alpha isoform 1 OS=Rattus norvegicus (Rat) Name=Ppp3r1 Synonyms=Cna2, Cnb PE=1	GO:0005509; calcium ion binding; molecular_function	calcineurin subunit B type 1-like [Seriola dumerili]
Cso020782	Superscaffold19	5840957	5852235	+	K04448 transcription factor AP-1 | (RefSeq) transcription factor AP-1-like	IPR002112; Transcription factor Jun-IPR004827; Basic-leucine zipper domain-IPR005643; Jun-like transcription factor-IPR015558; Transcription Factor c-Jun/v-Jun	Transcription factor AP-1 {ECO:0000313|EMBL:KKF29963.1} OS=Larimichthys crocea (Large yellow croaker) (Pseudosciaena crocea) ORFNames=EH28_07590 {ECO:0000313|EMBL:KKF29963.1} PE=3	Transcription factor AP-1 Proto-oncogene c-Jun OS=Serinus canaria (Island canary) (Fringilla canaria) Name=JUN PE=2	GO:0003677; DNA binding; molecular_function-GO:0003700; transcription factor activity, sequence-specific DNA binding; molecular_function-GO:0006355; regulation of transcription, DNA-templated; biological_process	PREDICTED: transcription factor AP-1-like [Lates calcarifer] >XP_018523362.1 PREDICTED: transcription factor AP-1-like [Lates calcarifer] >XP_018523363.1 PREDICTED: transcription factor AP-1-like [Lates calcarifer]
Cso015424	Superscaffold14	10964262	10976703	-	K04873 voltage-dependent calcium channel gamma-8 | (RefSeq) cacng8; calcium voltage-gated channel auxiliary subunit gamma 8	IPR004031; PMP-22/EMP/MP20/Claudin superfamily-IPR008368; Voltage-dependent calcium channel, gamma subunit	Voltage-dependent calcium channel gamma subunit {ECO:0000256|RuleBase:RU361151} OS=Aphyosemion striatum Name=CACNG8 {ECO:0000313|EMBL:SBP03952.1} PE=3	Voltage-dependent calcium channel gamma-8 subunit Neuronal voltage-gated calcium channel gamma-8 subunit Transmembrane AMPAR regulatory protein gamma-8 Short=TARP gamma-8 OS=Rattus norvegicus (Rat) Name=Cacng8 PE=1	GO:0006816; calcium ion transport; biological_process-GO:0016020; membrane; cellular_component-GO:0016021; integral component of membrane; cellular_component	PREDICTED: voltage-dependent calcium channel gamma-4 subunit-like isoform X2 [Stegastes partitus]
Cso018111	Superscaffold16	25483297	25489717	-	K04870 voltage-dependent calcium channel gamma-5 | (RefSeq) voltage-dependent calcium channel gamma-5 subunit	IPR004031; PMP-22/EMP/MP20/Claudin superfamily-IPR008368; Voltage-dependent calcium channel, gamma subunit-IPR008369; Voltage-dependent calcium channel, gamma-5 subunit	Multifunctional fusion protein {ECO:0000256|RuleBase:RU361151, ECO:0000256|RuleBase:RU363085} Voltage-dependent calcium channel gamma subunit {ECO:0000256|RuleBase:RU361151} Voltage-dependent calcium channel gamma-5 subunit {ECO:0000256|RuleBase:RU363085} OS=Oreochromis niloticus (Nile tilapia) (Tilapia nilotica) Name=LOC100698262 {ECO:0000313|Ensembl:ENSONIP00000021632} PE=3	Voltage-dependent calcium channel gamma-5 subunit Neuronal voltage-gated calcium channel gamma-5 subunit Transmembrane AMPAR regulatory protein gamma-5 Short=TARP gamma-5 OS=Homo sapiens (Human) Name=CACNG5 PE=2	GO:0006816; calcium ion transport; biological_process-GO:0016020; membrane; cellular_component-GO:0016021; integral component of membrane; cellular_component	voltage-dependent calcium channel gamma-5 subunit [Larimichthys crocea]
Cso021691	Superscaffold20	4377253	4408480	-	K07861 Ras-related C3 botulinum toxin substrate 3 | (RefSeq) rac3; ras-related C3 botulinum toxin substrate 3 (rho family, small GTP binding protein Rac3)	IPR001806; Small GTPase superfamily-IPR003578; Small GTPase superfamily, Rho type	Uncharacterized protein {ECO:0000313|Ensembl:ENSGACP00000020295} OS=Gasterosteus aculeatus (Three-spined stickleback) PE=3	Ras-related C3 botulinum toxin substrate 3 p21-Rac3 Precursor OS=Mus musculus (Mouse) Name=Rac3 PE=1	GO:0003924; GTPase activity; molecular_function-GO:0005525; GTP binding; molecular_function-GO:0005622; intracellular; cellular_component-GO:0007264; small GTPase mediated signal transduction; biological_process	LOW QUALITY PROTEIN: ras-related C3 botulinum toxin substrate 3 [Oreochromis niloticus] >XP_004570421.1 ras-related C3 botulinum toxin substrate 3 [Maylandia zebra] >XP_005814413.1 ras-related C3 botulinum toxin substrate 3 isoform X2 [Xiphophorus maculatus] >XP_008312367.1 ras-related C3 botulinum toxin substrate 3 isoform X2 [Cynoglossus semilaevis] >XP_010742380.1 ras-related C3 botulinum toxi…
Cso011249	Superscaffold10	16153512	16183986	-	K04358 fibroblast growth factor | (RefSeq) fibroblast growth factor 12	IPR002209; Fibroblast growth factor family-IPR028254; Fibroblast growth factor 12	Fibroblast growth factor {ECO:0000256|RuleBase:RU049442} Short=FGF {ECO:0000256|RuleBase:RU049442} OS=Oreochromis niloticus (Nile tilapia) (Tilapia nilotica) Name=LOC100711708 {ECO:0000313|Ensembl:ENSONIP00000012545} PE=3	Fibroblast growth factor 12 Short=FGF-12 Fibroblast growth factor homologous factor 1 Short=FHF-1 OS=Rattus norvegicus (Rat) Name=Fgf12 Synonyms=Fhf1 PE=1	GO:0008083; growth factor activity; molecular_function-GO:0008543; fibroblast growth factor receptor signaling pathway; biological_process	fibroblast growth factor 12 isoform X1 [Seriola dumerili] >XP_023132347.1 fibroblast growth factor 12 isoform X1 [Amphiprion ocellaris] >XP_023261272.1 fibroblast growth factor 12 isoform X1 [Seriola lalandi dorsalis] >XP_026168680.1 fibroblast growth factor 12 isoform X1 [Mastacembelus armatus]
Cso014182	Superscaffold13	1039901	1080542	-	K04439 beta-arrestin | (RefSeq) arrb1; arrestin beta 1	IPR000698; Arrestin-IPR001680; WD40 repeat-IPR011021; Arrestin-like, N-terminal-IPR011022; Arrestin C-terminal-like domain-IPR017986; WD40-repeat-containing domain-IPR020472; G-protein beta WD-40 repeat	Beta-arrestin-1 {ECO:0000313|EMBL:JAR83919.1} OS=Fundulus heteroclitus (Killifish) (Mummichog) PE=4	Beta-arrestin-1 Arrestin beta-1 Arrestin-2 OS=Bos taurus (Bovine) Name=ARRB1 PE=1	GO:0005515; protein binding; molecular_function-GO:0007165; signal transduction; biological_process	PREDICTED: beta-arrestin-1 isoform X3 [Haplochromis burtoni]
Cso021336	Superscaffold19	26698222	26701475	-	K04402 growth arrest and DNA-damage-inducible protein | (RefSeq) growth arrest and DNA damage-inducible protein GADD45 gamma-like	IPR004038; Ribosomal protein L7Ae/L30e/S12e/Gadd45-IPR024824; Growth arrest and DNA damage-inducible protein GADD45	Uncharacterized protein {ECO:0000313|Ensembl:ENSONIP00000016112} OS=Oreochromis niloticus (Nile tilapia) (Tilapia nilotica) Name=LOC100706093 {ECO:0000313|Ensembl:ENSONIP00000016112} PE=4	Growth arrest and DNA damage-inducible protein GADD45 gamma OS=Rattus norvegicus (Rat) Name=Gadd45g PE=2	GO:0005634; nucleus; cellular_component-GO:0006950; response to stress; biological_process-GO:0051726; regulation of cell cycle; biological_process	growth arrest and DNA damage-inducible protein GADD45 gamma-like [Parambassis ranga]
Cso005176	Superscaffold5	17105426	17129422	-	K04349 Ras-specific guanine nucleotide-releasing factor 1 | (RefSeq) ras-specific guanine nucleotide-releasing factor 1	IPR000048; IQ motif, EF-hand binding site-IPR000219; Dbl homology (DH) domain-IPR000651; Ras-like guanine nucleotide exchange factor, N-terminal-IPR001849; Pleckstrin homology domain-IPR001895; Ras guanine-nucleotide exchange factors catalytic domain-IPR030745; Ras-specific guanine nucleotide-releasing factor 1	Ras-specific guanine nucleotide-releasing factor 1 {ECO:0000313|EMBL:KKF18102.1} OS=Larimichthys crocea (Large yellow croaker) (Pseudosciaena crocea) ORFNames=EH28_10688 {ECO:0000313|EMBL:KKF18102.1} PE=3	Ras-specific guanine nucleotide-releasing factor 1 Short=Ras-GRF1 Guanine nucleotide-releasing protein Short=GNRP Ras-specific nucleotide exchange factor CDC25 OS=Homo sapiens (Human) Name=RASGRF1 Synonyms=CDC25, GNRP, GRF1 PE=1	GO:0005085; guanyl-nucleotide exchange factor activity; molecular_function-GO:0005089; Rho guanyl-nucleotide exchange factor activity; molecular_function-GO:0005515; protein binding; molecular_function-GO:0007264; small GTPase mediated signal transduction; biological_process-GO:0035023; regulation of Rho protein signal transduction; biological_process-GO:0046578; regulation of Ras protein signal …	ras-specific guanine nucleotide-releasing factor 1 [Acanthochromis polyacanthus]
Cso018112	Superscaffold16	25498526	25552668	-	K02677 classical protein kinase C alpha type [EC:2.7.11.13] | (RefSeq) protein kinase C alpha type	IPR000008; C2 domain-IPR000719; Protein kinase domain-IPR000961; AGC-kinase, C-terminal-IPR017892; Protein kinase, C-terminal	Protein kinase C {ECO:0000256|PIRNR:PIRNR000550, ECO:0000256|SAAS:SAAS00784486} EC=2.7.11.13 {ECO:0000256|PIRNR:PIRNR000550, ECO:0000256|SAAS:SAAS00784486} OS=Gasterosteus aculeatus (Three-spined stickleback) Name=PRKCA (1 of many) {ECO:0000313|Ensembl:ENSGACP00000015453} PE=3	Protein kinase C alpha type Short=PKC-A Short=PKC-alpha EC=2.7.11.13 OS=Rattus norvegicus (Rat) Name=Prkca Synonyms=Pkca PE=1	GO:0004672; protein kinase activity; molecular_function-GO:0004674; protein serine/threonine kinase activity; molecular_function-GO:0005524; ATP binding; molecular_function-GO:0006468; protein phosphorylation; biological_process	protein kinase C alpha type isoform X2 [Larimichthys crocea]
Cso005767	Superscaffold5	38490583	38505791	+	K04435 mitogen-activated protein kinase 8 interacting protein 2 | (RefSeq) mapk8ip2; mitogen-activated protein kinase 8 interacting protein 2	IPR001452; SH3 domain-IPR006020; PTB/PI domain	C-Jun-amino-terminal kinase-interacting protein 2 {ECO:0000313|EMBL:KKF09611.1} Fragment OS=Larimichthys crocea (Large yellow croaker) (Pseudosciaena crocea) ORFNames=EH28_09279 {ECO:0000313|EMBL:KKF09611.1} PE=4	C-Jun-amino-terminal kinase-interacting protein 2 Short=JIP-2 Short=JNK-interacting protein 2 Islet-brain-2 Short=IB-2 JNK MAP kinase scaffold protein 2 Mitogen-activated protein kinase 8-interacting protein 2 OS=Mus musculus (Mouse) Name=Mapk8ip2 Synonyms=Ib2, Jip2 PE=1	GO:0005515; protein binding; molecular_function	C-Jun-amino-terminal kinase-interacting protein 2 isoform X1 [Seriola dumerili]
Cso018360	Superscaffold16	33558829	33652512	-	K04344 voltage-dependent calcium channel P/Q type alpha-1A | (RefSeq) cacna1a; voltage-dependent P/Q-type calcium channel subunit alpha-1A-like	IPR002077; Voltage-dependent calcium channel, alpha-1 subunit-IPR005448; Voltage-dependent calcium channel, P/Q-type, alpha-1 A-IPR005821; Ion transport domain-IPR014873; Voltage-dependent calcium channel, alpha-1 subunit, IQ domain-IPR031649; Voltage-dependent L-type calcium channel, IQ-associated domain	Uncharacterized protein {ECO:0000313|Ensembl:ENSXMAP00000014068} OS=Xiphophorus maculatus (Southern platyfish) (Platypoecilus maculatus) PE=3	Voltage-dependent P/Q-type calcium channel subunit alpha-1A Brain calcium channel I Short=BI Calcium channel, L type, alpha-1 polypeptide isoform 4 Voltage-gated calcium channel subunit alpha Cav2.1 OS=Homo sapiens (Human) Name=CACNA1A Synonyms=CACH4, CACN3, CACNL1A4 PE=1	GO:0005216; ion channel activity; molecular_function-GO:0005245; voltage-gated calcium channel activity; molecular_function-GO:0005891; voltage-gated calcium channel complex; cellular_component-GO:0006811; ion transport; biological_process-GO:0016020; membrane; cellular_component-GO:0055085; transmembrane transport; biological_process-GO:0070588; calcium ion transmembrane transport; biological_pr…	voltage-dependent P/Q-type calcium channel subunit alpha-1A-like [Mastacembelus armatus]
Cso000784	Superscaffold1	37598112	37672989	+	K04434 mitogen-activated protein kinase 8 interacting protein 1 | (RefSeq) mapk8ip1; mitogen-activated protein kinase 8 interacting protein 1	IPR001452; SH3 domain-IPR006020; PTB/PI domain	Mitogen-activated protein kinase 8 interacting protein 1 {ECO:0000313|EMBL:SBP35037.1} Fragment OS=Aphyosemion striatum Name=MAPK8IP1 {ECO:0000313|EMBL:SBP35037.1} PE=4	C-Jun-amino-terminal kinase-interacting protein 1 Short=JIP-1 Short=JNK-interacting protein 1 Islet-brain-1 Short=IB-1 JNK MAP kinase scaffold protein 1 Mitogen-activated protein kinase 8-interacting protein 1 OS=Mus musculus (Mouse) Name=Mapk8ip1 Synonyms=Ib1, Jip1, Mapk8ip, Prkm8ip PE=1	GO:0005515; protein binding; molecular_function	PREDICTED: C-Jun-amino-terminal kinase-interacting protein 1 isoform X1 [Lates calcarifer]
Cso003473	Superscaffold3	41258206	41343412	-	K04867 voltage-dependent calcium channel gamma-2 | (RefSeq) cacng2; calcium voltage-gated channel auxiliary subunit gamma 2	IPR004031; PMP-22/EMP/MP20/Claudin superfamily-IPR005422; Voltage-dependent calcium channel, gamma-2 subunit-IPR008368; Voltage-dependent calcium channel, gamma subunit	Multifunctional fusion protein {ECO:0000256|RuleBase:RU361151, ECO:0000256|RuleBase:RU363085} Voltage-dependent calcium channel gamma subunit {ECO:0000256|RuleBase:RU361151} Voltage-dependent calcium channel gamma-2 subunit {ECO:0000256|RuleBase:RU363085} OS=Oreochromis niloticus (Nile tilapia) (Tilapia nilotica) Name=LOC100708132 {ECO:0000313|Ensembl:ENSONIP00000017409} PE=3	Voltage-dependent calcium channel gamma-2 subunit Neuronal voltage-gated calcium channel gamma-2 subunit Stargazin {ECO:0000303|PubMed:27756895} Transmembrane AMPAR regulatory protein gamma-2 Short=TARP gamma-2 {ECO:0000303|PubMed:27756895} OS=Rattus norvegicus (Rat) Name=Cacng2 {ECO:0000312|RGD:71095} Synonyms=Stg {ECO:0000305} PE=1	GO:0005245; voltage-gated calcium channel activity; molecular_function-GO:0005891; voltage-gated calcium channel complex; cellular_component-GO:0006816; calcium ion transport; biological_process-GO:0016020; membrane; cellular_component-GO:0016021; integral component of membrane; cellular_component-GO:0070588; calcium ion transmembrane transport; biological_process	voltage-dependent calcium channel gamma-2 subunit [Oryzias latipes] >XP_008314749.1 voltage-dependent calcium channel gamma-2 subunit [Cynoglossus semilaevis] >XP_022065700.1 voltage-dependent calcium channel gamma-2 subunit-like [Acanthochromis polyacanthus] >XP_023139711.1 voltage-dependent calcium channel gamma-2 subunit-like [Amphiprion ocellaris] >XP_026216062.1 voltage-dependent calcium cha…
Cso009374	Superscaffold8	34545268	34587065	+	K19663 classical protein kinase C gamma type [EC:2.7.11.13] | (RefSeq) protein kinase C alpha type-like	IPR000008; C2 domain-IPR000719; Protein kinase domain-IPR000961; AGC-kinase, C-terminal-IPR002219; Protein kinase C-like, phorbol ester/diacylglycerol-binding domain-IPR020454; Diacylglycerol/phorbol-ester binding	Protein kinase C {ECO:0000256|PIRNR:PIRNR000550, ECO:0000256|SAAS:SAAS00784486} EC=2.7.11.13 {ECO:0000256|PIRNR:PIRNR000550, ECO:0000256|SAAS:SAAS00784486} OS=Larimichthys crocea (Large yellow croaker) (Pseudosciaena crocea) ORFNames=EH28_06607 {ECO:0000313|EMBL:KKF11465.1} PE=3	Protein kinase C alpha type Short=PKC-A Short=PKC-alpha EC=2.7.11.13 OS=Oryctolagus cuniculus (Rabbit) Name=PRKCA PE=2	GO:0004672; protein kinase activity; molecular_function-GO:0004674; protein serine/threonine kinase activity; molecular_function-GO:0005524; ATP binding; molecular_function-GO:0006468; protein phosphorylation; biological_process-GO:0035556; intracellular signal transduction; biological_process	PREDICTED: protein kinase C gamma type-like isoform X2 [Lates calcarifer]
Cso018619	Superscaffold16	41968130	41973021	-	NA	NA	NA	NA	NA	NA
Superscaffold1.625
Cso002855	Superscaffold3	18743204	18761641	-	no KO assigned | (RefSeq) prkaca; cAMP-dependent protein kinase catalytic subunit alpha	IPR000719; Protein kinase domain-IPR000961; AGC-kinase, C-terminal	cAMP-dependent protein kinase catalytic subunit alpha {ECO:0000313|EMBL:KKF27218.1} OS=Larimichthys crocea (Large yellow croaker) (Pseudosciaena crocea) ORFNames=EH28_01366 {ECO:0000313|EMBL:KKF27218.1} PE=3	cAMP-dependent protein kinase catalytic subunit alpha Short=PKA C-alpha EC=2.7.11.11 OS=Sus scrofa (Pig) Name=PRKACA PE=1	GO:0004672; protein kinase activity; molecular_function-GO:0004674; protein serine/threonine kinase activity; molecular_function-GO:0005524; ATP binding; molecular_function-GO:0006468; protein phosphorylation; biological_process	cAMP-dependent protein kinase catalytic subunit alpha [Seriola dumerili] >XP_023276369.1 cAMP-dependent protein kinase catalytic subunit alpha [Seriola lalandi dorsalis]
Cso020976	Superscaffold19	13349670	13398087	+	K04440 c-Jun N-terminal kinase [EC:2.7.11.24] | (RefSeq) mapk10; mitogen-activated protein kinase 10	IPR000719; Protein kinase domain-IPR008351; Mitogen-activated protein (MAP) kinase, JNK	Mitogen-activated protein kinase {ECO:0000256|SAAS:SAAS00652812} EC=2.7.11.24 {ECO:0000256|SAAS:SAAS00652812} OS=Scleropages formosus (Asian bonytongue) ECO:0000313|RefSeq:XP_018610121.1} PE=4	Mitogen-activated protein kinase 10 Short=MAP kinase 10 Short=MAPK 10 EC=2.7.11.24 MAP kinase p49 3F12 Stress-activated protein kinase 1b Short=SAPK1b Stress-activated protein kinase JNK3 c-Jun N-terminal kinase 3 OS=Homo sapiens (Human) Name=MAPK10 Synonyms=JNK3, JNK3A, PRKM10, SAPK1B PE=1	GO:0004672; protein kinase activity; molecular_function-GO:0004707; MAP kinase activity; molecular_function-GO:0005524; ATP binding; molecular_function-GO:0006468; protein phosphorylation; biological_process	mitogen-activated protein kinase 10 isoform X7 [Larimichthys crocea] >XP_019109254.1 mitogen-activated protein kinase 10 isoform X7 [Larimichthys crocea] >XP_026212237.1 mitogen-activated protein kinase 10 isoform X5 [Anabas testudineus] >XP_026212238.1 mitogen-activated protein kinase 10 isoform X5 [Anabas testudineus]
Cso025807	unanchor118	24121	32782	-	K03283 heat shock 70kDa protein 1/8 | (RefSeq) heat shock cognate 70 kDa protein	IPR013126; Heat shock protein 70 family	Heat shock cognate protein {ECO:0000313|EMBL:KKF12158.1} OS=Larimichthys crocea (Large yellow croaker) (Pseudosciaena crocea) ORFNames=EH28_07768 {ECO:0000313|EMBL:KKF12158.1} PE=3	Heat shock cognate 71 kDa protein Heat shock 70 kDa protein 8 OS=Rattus norvegicus (Rat) Name=Hspa8 Synonyms=Hsc70, Hsc73 PE=1	NA	PREDICTED: heat shock cognate 71 kDa protein [Stegastes partitus]
Cso001673	Superscaffold2	24183355	24248980	+	K04859 voltage-dependent calcium channel alpha-2/delta-2 | (RefSeq) CACNA2D2; calcium voltage-gated channel auxiliary subunit alpha2delta 2	IPR002035; von Willebrand factor, type A-IPR013608; VWA N-terminal-IPR013680; Voltage-dependent calcium channel, alpha-2/delta subunit, conserved region	voltage-dependent calcium channel subunit alpha-2/delta-2-like {ECO:0000313|RefSeq:XP_014021312.1} OS=Salmo salar (Atlantic salmon) Name=LOC106582605 {ECO:0000313|RefSeq:XP_014021312.1} PE=4	Voltage-dependent calcium channel subunit alpha-2/delta-2 Voltage-gated calcium channel subunit alpha-2/delta-2 Voltage-dependent calcium channel subunit alpha-2-2 Voltage-dependent calcium channel subunit delta-2 Precursor OS=Rattus norvegicus (Rat) Name=Cacna2d2 PE=2	NA	voltage-dependent calcium channel subunit alpha-2 delta-2-like protein [Labeo rohita]
Cso025330	Superscaffold24	12421104	12490728	-	K04358 fibroblast growth factor | (RefSeq) fibroblast growth factor 14-like	IPR002209; Fibroblast growth factor family-IPR028284; Fibroblast growth factor 14	Fibroblast growth factor {ECO:0000256|RuleBase:RU049442} Short=FGF {ECO:0000256|RuleBase:RU049442} OS=Nothobranchius furzeri (Turquoise killifish) Name=Nfu_g_1_008660 {ECO:0000313|EMBL:SBP38701.1} PE=3	Fibroblast growth factor 14 Short=FGF-14 Fibroblast growth factor homologous factor 4 Short=FHF-4 OS=Mus musculus (Mouse) Name=Fgf14 Synonyms=Fhf4 PE=2	GO:0005576; extracellular region; cellular_component-GO:0007399; nervous system development; biological_process-GO:0008083; growth factor activity; molecular_function	PREDICTED: fibroblast growth factor 12-like isoform X1 [Lates calcarifer]
