# Supplementary material for: Chromosome-Level Genome Assembly and Transcriptome Comparison Analysis of Cephalopholis sonnerati and Its Related Grouper Species
Source: Biology (Basel). 2022 Jul 13;11(7):1053. doi: 10.3390/biology11071053 (PMC9312885; doi:10.3390/biology11071053)
Supplement: Supplementary file 1 [file biology-11-01053-s001.zip › Table S16-gene related to nervous system.xlsx]

## Sheet: 工作表1
Cso005329	Superscaffold5	22282706	22293019	-	K04892 potassium voltage-gated channel Shal-related subfamily D member 2 | (RefSeq) potassium voltage-gated channel subfamily D member 2-like	IPR005821; Ion transport domain-IPR024587; Potassium channel, voltage dependent, Kv4, C-terminal-IPR028325; Voltage-gated potassium channel	Potassium voltage-gated channel subfamily D member 2 {ECO:0000313|EMBL:KKF33956.1} OS=Larimichthys crocea (Large yellow croaker) (Pseudosciaena crocea) ORFNames=EH28_10842 {ECO:0000313|EMBL:KKF33956.1} PE=3	Potassium voltage-gated channel subfamily D member 2 Voltage-gated potassium channel subunit Kv4.2 OS=Homo sapiens (Human) Name=KCND2 Synonyms=KIAA1044 PE=1	GO:0005216; ion channel activity; molecular_function-GO:0005249; voltage-gated potassium channel activity; molecular_function-GO:0006811; ion transport; biological_process-GO:0006813; potassium ion transport; biological_process-GO:0008076; voltage-gated potassium channel complex; cellular_component-GO:0016020; membrane; cellular_component-GO:0055085; transmembrane transport; biological_process	potassium voltage-gated channel subfamily D member 2 isoform X1 [Larimichthys crocea]
Cso018112	Superscaffold16	25498526	25552668	-	K02677 classical protein kinase C alpha type [EC:2.7.11.13] | (RefSeq) protein kinase C alpha type	IPR000008; C2 domain-IPR000719; Protein kinase domain-IPR000961; AGC-kinase, C-terminal-IPR017892; Protein kinase, C-terminal	Protein kinase C {ECO:0000256|PIRNR:PIRNR000550, ECO:0000256|SAAS:SAAS00784486} EC=2.7.11.13 {ECO:0000256|PIRNR:PIRNR000550, ECO:0000256|SAAS:SAAS00784486} OS=Gasterosteus aculeatus (Three-spined stickleback) Name=PRKCA (1 of many) {ECO:0000313|Ensembl:ENSGACP00000015453} PE=3	Protein kinase C alpha type Short=PKC-A Short=PKC-alpha EC=2.7.11.13 OS=Rattus norvegicus (Rat) Name=Prkca Synonyms=Pkca PE=1	GO:0004672; protein kinase activity; molecular_function-GO:0004674; protein serine/threonine kinase activity; molecular_function-GO:0005524; ATP binding; molecular_function-GO:0006468; protein phosphorylation; biological_process	protein kinase C alpha type isoform X2 [Larimichthys crocea]
Cso018831	Superscaffold17	11753392	11764041	+	K04537 guanine nucleotide-binding protein G(I)/G(S)/G(T) subunit beta-2 | (RefSeq) gnb2; G protein subunit beta 2	IPR001632; G-protein, beta subunit-IPR001680; WD40 repeat-IPR016346; Guanine nucleotide-binding protein, beta subunit-IPR017986; WD40-repeat-containing domain-IPR020472; G-protein beta WD-40 repeat	Uncharacterized protein {ECO:0000313|Ensembl:ENSGACP00000026959} OS=Gasterosteus aculeatus (Three-spined stickleback) PE=4	Guanine nucleotide-binding protein G(I)/G(S)/G(T) subunit beta-2 G protein subunit beta-2 Transducin beta chain 2 OS=Rattus norvegicus (Rat) Name=Gnb2 PE=1	GO:0005515; protein binding; molecular_function-GO:0007165; signal transduction; biological_process	hypothetical protein EPR50_G00136670 [Perca flavescens]
Cso001630	Superscaffold2	22843057	22843561	-	K04630 guanine nucleotide-binding protein G(i) subunit alpha | (RefSeq) guanine nucleotide-binding protein G(i) subunit alpha-2	IPR001019; Guanine nucleotide binding protein (G-protein), alpha subunit-IPR001408; G-protein alpha subunit, group I	Uncharacterized protein {ECO:0000313|Ensembl:ENSPFOP00000016712} OS=Poecilia formosa (Amazon molly) (Limia formosa) PE=4	Guanine nucleotide-binding protein G(i) subunit alpha-2 Adenylate cyclase-inhibiting G alpha protein OS=Rattus norvegicus (Rat) Name=Gnai2 Synonyms=Gnai-2 PE=1	GO:0003924; GTPase activity; molecular_function-GO:0004871; signal transducer activity; molecular_function-GO:0005525; GTP binding; molecular_function-GO:0007186; G-protein coupled receptor signaling pathway; biological_process-GO:0007188; adenylate cyclase-modulating G-protein coupled receptor signaling pathway; biological_process-GO:0019001; guanyl nucleotide binding; molecular_function-GO:0031…	guanine nucleotide-binding protein G(i) subunit alpha-2 [Kryptolebias marmoratus]
Cso013462	Superscaffold12	17184692	17206828	-	K04153 5-hydroxytryptamine receptor 1 | (RefSeq) htr1f; 5-hydroxytryptamine receptor 1F	IPR000276; G protein-coupled receptor, rhodopsin-like-IPR000450; 5-Hydroxytryptamine 1F receptor-IPR002231; 5-hydroxytryptamine receptor family-IPR017452; GPCR, rhodopsin-like, 7TM	Uncharacterized protein {ECO:0000313|Ensembl:ENSGACP00000008893} OS=Gasterosteus aculeatus (Three-spined stickleback) PE=3	5-hydroxytryptamine receptor 1F Short=5-HT-1F Short=5-HT1F Serotonin receptor 1F OS=Cavia porcellus (Guinea pig) Name=HTR1F PE=3	GO:0004930; G-protein coupled receptor activity; molecular_function-GO:0004993; G-protein coupled serotonin receptor activity; molecular_function-GO:0005887; integral component of plasma membrane; cellular_component-GO:0007186; G-protein coupled receptor signaling pathway; biological_process-GO:0016021; integral component of membrane; cellular_component	5-hydroxytryptamine receptor 1F [Anabas testudineus]
Cso015184	Superscaffold13	41399403	41429586	+	K04999 potassium inwardly-rectifying channel subfamily J member 5 | (RefSeq) kcnj5; G protein-activated inward rectifier potassium channel 4	IPR016449; Potassium channel, inwardly rectifying, Kir	G protein-activated inward rectifier potassium channel 4 {ECO:0000313|EMBL:KKF24136.1} OS=Larimichthys crocea (Large yellow croaker) (Pseudosciaena crocea) ORFNames=EH28_10938 {ECO:0000313|EMBL:KKF24136.1} PE=3	G protein-activated inward rectifier potassium channel 4 Short=GIRK-4 Cardiac inward rectifier Short=CIR Heart KATP channel Inward rectifier K(+) channel Kir3.4 Short=IRK-4 KATP-1 Potassium channel, inwardly rectifying subfamily J member 5 OS=Homo sapiens (Human) Name=KCNJ5 Synonyms=GIRK4 PE=1	GO:0005242; inward rectifier potassium channel activity; molecular_function-GO:0006813; potassium ion transport; biological_process-GO:0016021; integral component of membrane; cellular_component	G protein-activated inward rectifier potassium channel 4 isoform X1 [Perca flavescens]
Cso018360	Superscaffold16	33558829	33652512	-	K04344 voltage-dependent calcium channel P/Q type alpha-1A | (RefSeq) cacna1a; voltage-dependent P/Q-type calcium channel subunit alpha-1A-like	IPR002077; Voltage-dependent calcium channel, alpha-1 subunit-IPR005448; Voltage-dependent calcium channel, P/Q-type, alpha-1 A-IPR005821; Ion transport domain-IPR014873; Voltage-dependent calcium channel, alpha-1 subunit, IQ domain-IPR031649; Voltage-dependent L-type calcium channel, IQ-associated domain	Uncharacterized protein {ECO:0000313|Ensembl:ENSXMAP00000014068} OS=Xiphophorus maculatus (Southern platyfish) (Platypoecilus maculatus) PE=3	Voltage-dependent P/Q-type calcium channel subunit alpha-1A Brain calcium channel I Short=BI Calcium channel, L type, alpha-1 polypeptide isoform 4 Voltage-gated calcium channel subunit alpha Cav2.1 OS=Homo sapiens (Human) Name=CACNA1A Synonyms=CACH4, CACN3, CACNL1A4 PE=1	GO:0005216; ion channel activity; molecular_function-GO:0005245; voltage-gated calcium channel activity; molecular_function-GO:0005891; voltage-gated calcium channel complex; cellular_component-GO:0006811; ion transport; biological_process-GO:0016020; membrane; cellular_component-GO:0055085; transmembrane transport; biological_process-GO:0070588; calcium ion transmembrane transport; biological_pr…	voltage-dependent P/Q-type calcium channel subunit alpha-1A-like [Mastacembelus armatus]
Cso012875	Superscaffold11	34160013	34166801	-	K04162 5-hydroxytryptamine receptor 6 | (RefSeq) htr6; 5-hydroxytryptamine receptor 6	IPR000276; G protein-coupled receptor, rhodopsin-like-IPR017452; GPCR, rhodopsin-like, 7TM	5-hydroxytryptamine (serotonin) receptor 6 {ECO:0000313|Ensembl:ENSDARP00000115605} OS=Danio rerio (Zebrafish) (Brachydanio rerio) ECO:0000313|ZFIN:ZDB-GENE-030131-7839} PE=3	5-hydroxytryptamine receptor 6 Short=5-HT-6 Short=5-HT6 Serotonin receptor 6 OS=Pan troglodytes (Chimpanzee) Name=HTR6 PE=2	GO:0004930; G-protein coupled receptor activity; molecular_function-GO:0007186; G-protein coupled receptor signaling pathway; biological_process-GO:0016021; integral component of membrane; cellular_component	5-hydroxytryptamine receptor 6 [Amphiprion ocellaris]
Cso019833	Superscaffold18	7093236	7095826	-	K04163 5-hydroxytryptamine receptor 7 | (RefSeq) htr7; 5-hydroxytryptamine receptor 7	IPR000276; G protein-coupled receptor, rhodopsin-like-IPR001069; 5-Hydroxytryptamine 7 receptor-IPR017452; GPCR, rhodopsin-like, 7TM	5-hydroxytryptamine receptor 7 {ECO:0000313|EMBL:KKF16185.1} OS=Larimichthys crocea (Large yellow croaker) (Pseudosciaena crocea) ORFNames=EH28_03980 {ECO:0000313|EMBL:KKF16185.1} PE=3	5-hydroxytryptamine receptor 7 Short=5-HT-7 Short=5-HT7 5-HT-X Serotonin receptor 7 OS=Mus musculus (Mouse) Name=Htr7 PE=2	GO:0004930; G-protein coupled receptor activity; molecular_function-GO:0004993; G-protein coupled serotonin receptor activity; molecular_function-GO:0006939; smooth muscle contraction; biological_process-GO:0007186; G-protein coupled receptor signaling pathway; biological_process-GO:0007268; chemical synaptic transmission; biological_process-GO:0007623; circadian rhythm; biological_process-GO:001…	PREDICTED: 5-hydroxytryptamine receptor 7 [Lates calcarifer]
Cso016824	Superscaffold15	22987808	22988473	-	K04153 5-hydroxytryptamine receptor 1 | (RefSeq) 5-hydroxytryptamine receptor 1B-like	IPR000276; G protein-coupled receptor, rhodopsin-like-IPR002147; 5-Hydroxytryptamine 1B receptor-IPR002231; 5-hydroxytryptamine receptor family-IPR017452; GPCR, rhodopsin-like, 7TM	Uncharacterized protein {ECO:0000313|Ensembl:ENSPFOP00000021047} OS=Poecilia formosa (Amazon molly) (Limia formosa) PE=3	5-hydroxytryptamine receptor 1B Short=5-HT-1B Short=5-HT1B Serotonin receptor 1B OS=Gorilla gorilla gorilla (Western lowland gorilla) Name=HTR1B PE=3	GO:0004930; G-protein coupled receptor activity; molecular_function-GO:0004993; G-protein coupled serotonin receptor activity; molecular_function-GO:0005887; integral component of plasma membrane; cellular_component-GO:0007186; G-protein coupled receptor signaling pathway; biological_process-GO:0007268; chemical synaptic transmission; biological_process-GO:0007631; feeding behavior; biological_pr…	PREDICTED: 5-hydroxytryptamine receptor 1B-like [Stegastes partitus]
Cso016844	Superscaffold15	23557567	23558709	+	K04153 5-hydroxytryptamine receptor 1 | (RefSeq) htr1d; 5-hydroxytryptamine receptor 1D	IPR000276; G protein-coupled receptor, rhodopsin-like-IPR000505; 5-Hydroxytryptamine 1D receptor-IPR002231; 5-hydroxytryptamine receptor family-IPR017452; GPCR, rhodopsin-like, 7TM	Uncharacterized protein {ECO:0000313|Ensembl:ENSGACP00000012369} OS=Gasterosteus aculeatus (Three-spined stickleback) PE=3	5-hydroxytryptamine receptor 1D Short=5-HT-1D Short=5-HT1D Short=5HT1D F1D Serotonin receptor 1D OS=Takifugu rubripes (Japanese pufferfish) (Fugu rubripes) Name=htr1d PE=3	GO:0004930; G-protein coupled receptor activity; molecular_function-GO:0004993; G-protein coupled serotonin receptor activity; molecular_function-GO:0005887; integral component of plasma membrane; cellular_component-GO:0006939; smooth muscle contraction; biological_process-GO:0007186; G-protein coupled receptor signaling pathway; biological_process-GO:0007268; chemical synaptic transmission; biol…	5-hydroxytryptamine receptor 1D [Seriola lalandi dorsalis]
Cso019347	Superscaffold17	27656126	27660785	+	K05000 potassium inwardly-rectifying channel subfamily J member 6 | (RefSeq) kcnj6; potassium voltage-gated channel subfamily J member 6	IPR003275; Potassium channel, inwardly rectifying, Kir3.2-IPR016449; Potassium channel, inwardly rectifying, Kir	G protein-activated inward rectifier potassium channel 2 {ECO:0000313|EMBL:KKF23703.1} OS=Larimichthys crocea (Large yellow croaker) (Pseudosciaena crocea) ORFNames=EH28_06921 {ECO:0000313|EMBL:KKF23703.1} PE=3	G protein-activated inward rectifier potassium channel 2 Short=GIRK-2 Inward rectifier K(+) channel Kir3.2 KATP-2 Potassium channel, inwardly rectifying subfamily J member 6 OS=Mesocricetus auratus (Golden hamster) Name=KCNJ6 Synonyms=GIRK2, KATP2, KCNJ7 PE=2	GO:0005242; inward rectifier potassium channel activity; molecular_function-GO:0006813; potassium ion transport; biological_process-GO:0015467; G-protein activated inward rectifier potassium channel activity; molecular_function-GO:0016020; membrane; cellular_component-GO:0016021; integral component of membrane; cellular_component	G protein-activated inward rectifier potassium channel 2 [Anabas testudineus]
Cso024553	Superscaffold23	18612043	18655622	+	K04157 5-hydroxytryptamine receptor 2 | (RefSeq) 5-hydroxytryptamine receptor 2A-like	IPR000276; G protein-coupled receptor, rhodopsin-like-IPR000377; 5-Hydroxytryptamine 2C receptor-IPR002231; 5-hydroxytryptamine receptor family-IPR017452; GPCR, rhodopsin-like, 7TM	5-hydroxytryptamine receptor 2A {ECO:0000313|EMBL:KKF24303.1} OS=Larimichthys crocea (Large yellow croaker) (Pseudosciaena crocea) ORFNames=EH28_07433 {ECO:0000313|EMBL:KKF24303.1} PE=3	5-hydroxytryptamine receptor 2C Short=5-HT-2C Short=5-HT2C Short=5-HTR2C Serotonin receptor 2C Precursor OS=Pan troglodytes (Chimpanzee) Name=HTR2C PE=2	GO:0004930; G-protein coupled receptor activity; molecular_function-GO:0004993; G-protein coupled serotonin receptor activity; molecular_function-GO:0005887; integral component of plasma membrane; cellular_component-GO:0007186; G-protein coupled receptor signaling pathway; biological_process-GO:0007626; locomotory behavior; biological_process-GO:0007631; feeding behavior; biological_process-GO:00…	5-hydroxytryptamine receptor 2A [Larimichthys crocea] >XP_019120668.1 5-hydroxytryptamine receptor 2A [Larimichthys crocea] >XP_027143681.1 5-hydroxytryptamine receptor 2A [Larimichthys crocea] >XP_027143682.1 5-hydroxytryptamine receptor 2A [Larimichthys crocea] >XP_027143683.1 5-hydroxytryptamine receptor 2A [Larimichthys crocea] >XP_027143684.1 5-hydroxytryptamine receptor 2A [Larimichthys cro…
Cso020635	Superscaffold18	37809243	37882550	-	K08155 MFS transporter, DHA1 family, solute carrier family 18 (vesicular amine transporter), member 1/2 | (RefSeq) slc18a2; solute carrier family 18 member A2	IPR011701; Major facilitator superfamily-IPR020846; Major facilitator superfamily domain	Synaptic vesicular amine transporter {ECO:0000313|EMBL:KKF13898.1} OS=Larimichthys crocea (Large yellow croaker) (Pseudosciaena crocea) ORFNames=EH28_01572 {ECO:0000313|EMBL:KKF13898.1} PE=4	Synaptic vesicular amine transporter Monoamine transporter Solute carrier family 18 member 2 Vesicular amine transporter 2 Short=VAT2 OS=Homo sapiens (Human) Name=SLC18A2 Synonyms=SVMT, VMAT2 PE=1	GO:0016021; integral component of membrane; cellular_component-GO:0055085; transmembrane transport; biological_process	synaptic vesicular amine transporter [Anabas testudineus] >XP_026211562.1 synaptic vesicular amine transporter [Anabas testudineus]
Cso002855	Superscaffold3	18743204	18761641	-	no KO assigned | (RefSeq) prkaca; cAMP-dependent protein kinase catalytic subunit alpha	IPR000719; Protein kinase domain-IPR000961; AGC-kinase, C-terminal	cAMP-dependent protein kinase catalytic subunit alpha {ECO:0000313|EMBL:KKF27218.1} OS=Larimichthys crocea (Large yellow croaker) (Pseudosciaena crocea) ORFNames=EH28_01366 {ECO:0000313|EMBL:KKF27218.1} PE=3	cAMP-dependent protein kinase catalytic subunit alpha Short=PKA C-alpha EC=2.7.11.11 OS=Sus scrofa (Pig) Name=PRKACA PE=1	GO:0004672; protein kinase activity; molecular_function-GO:0004674; protein serine/threonine kinase activity; molecular_function-GO:0005524; ATP binding; molecular_function-GO:0006468; protein phosphorylation; biological_process	cAMP-dependent protein kinase catalytic subunit alpha [Seriola dumerili] >XP_023276369.1 cAMP-dependent protein kinase catalytic subunit alpha [Seriola lalandi dorsalis]
Cso020393	Superscaffold18	27055986	27072108	-	K04541 guanine nucleotide-binding protein G(I)/G(S)/G(O) subunit gamma-4 | (RefSeq) gng4; G protein subunit gamma 4	IPR001770; G-protein, gamma subunit-IPR015898; G-protein gamma-like domain	Guanine nucleotide-binding protein subunit gamma {ECO:0000256|RuleBase:RU004973} OS=Gasterosteus aculeatus (Three-spined stickleback) Name=GNG4 {ECO:0000313|Ensembl:ENSGACP00000005598} PE=3	Guanine nucleotide-binding protein G(I)/G(S)/G(O) subunit gamma-4 Precursor OS=Pongo abelii (Sumatran orangutan) (Pongo pygmaeus abelii) Name=GNG4 PE=3	GO:0004871; signal transducer activity; molecular_function-GO:0005834; heterotrimeric G-protein complex; cellular_component-GO:0007186; G-protein coupled receptor signaling pathway; biological_process	guanine nucleotide-binding protein G(I)/G(S)/G(O) subunit gamma-4 [Cynoglossus semilaevis]
Cso021276	Superscaffold19	24189704	24204112	+	K04160 5-hydroxytryptamine receptor 4 | (RefSeq) 5-hydroxytryptamine receptor 4-like	IPR000276; G protein-coupled receptor, rhodopsin-like-IPR001520; 5-Hydroxytryptamine 4 receptor-IPR017452; GPCR, rhodopsin-like, 7TM	Chromosome 4 SCAF14752, whole genome shotgun sequence {ECO:0000313|EMBL:CAG04907.1} Fragment OS=Tetraodon nigroviridis (Spotted green pufferfish) (Chelonodon nigroviridis) ORFNames=GSTENG00024765001 {ECO:0000313|EMBL:CAG04907.1} PE=3	5-hydroxytryptamine receptor 4 Short=5-HT-4 Short=5-HT4 Serotonin receptor 4 OS=Cavia porcellus (Guinea pig) Name=HTR4 PE=2	GO:0004930; G-protein coupled receptor activity; molecular_function-GO:0004993; G-protein coupled serotonin receptor activity; molecular_function-GO:0005887; integral component of plasma membrane; cellular_component-GO:0007186; G-protein coupled receptor signaling pathway; biological_process-GO:0007268; chemical synaptic transmission; biological_process-GO:0016021; integral component of membrane;…	PREDICTED: 5-hydroxytryptamine receptor 4-like [Lates calcarifer]
Cso001631	Superscaffold2	22845008	22905895	-	K04630 guanine nucleotide-binding protein G(i) subunit alpha | (RefSeq) guanine nucleotide-binding protein G(i) subunit alpha-2	IPR001019; Guanine nucleotide binding protein (G-protein), alpha subunit	'Guanine nucleotide-binding protein Gi, alpha-2 subunit' {ECO:0000313|EMBL:CBN80584.1} OS=Dicentrarchus labrax (European seabass) (Morone labrax) ORFNames=DLA_It00090 {ECO:0000313|EMBL:CBN80584.1} PE=4	Guanine nucleotide-binding protein G(i) subunit alpha-2 Adenylate cyclase-inhibiting G alpha protein OS=Homo sapiens (Human) Name=GNAI2 Synonyms=GNAI2B PE=1	GO:0003924; GTPase activity; molecular_function-GO:0004871; signal transducer activity; molecular_function-GO:0007186; G-protein coupled receptor signaling pathway; biological_process-GO:0019001; guanyl nucleotide binding; molecular_function-GO:0031683; G-protein beta/gamma-subunit complex binding; molecular_function	PREDICTED: guanine nucleotide-binding protein G(i) subunit alpha-2 isoform X2 [Hippocampus comes]
Cso009374	Superscaffold8	34545268	34587065	+	K19663 classical protein kinase C gamma type [EC:2.7.11.13] | (RefSeq) protein kinase C alpha type-like	IPR000008; C2 domain-IPR000719; Protein kinase domain-IPR000961; AGC-kinase, C-terminal-IPR002219; Protein kinase C-like, phorbol ester/diacylglycerol-binding domain-IPR020454; Diacylglycerol/phorbol-ester binding	Protein kinase C {ECO:0000256|PIRNR:PIRNR000550, ECO:0000256|SAAS:SAAS00784486} EC=2.7.11.13 {ECO:0000256|PIRNR:PIRNR000550, ECO:0000256|SAAS:SAAS00784486} OS=Larimichthys crocea (Large yellow croaker) (Pseudosciaena crocea) ORFNames=EH28_06607 {ECO:0000313|EMBL:KKF11465.1} PE=3	Protein kinase C alpha type Short=PKC-A Short=PKC-alpha EC=2.7.11.13 OS=Oryctolagus cuniculus (Rabbit) Name=PRKCA PE=2	GO:0004672; protein kinase activity; molecular_function-GO:0004674; protein serine/threonine kinase activity; molecular_function-GO:0005524; ATP binding; molecular_function-GO:0006468; protein phosphorylation; biological_process-GO:0035556; intracellular signal transduction; biological_process	PREDICTED: protein kinase C gamma type-like isoform X2 [Lates calcarifer]
Cso002266	Superscaffold2	41345881	41464991	+	K04958 inositol 1,4,5-triphosphate receptor type 1 | (RefSeq) itpr1; inositol 1,4,5-trisphosphate receptor type 1	IPR000493; Inositol 1,4,5-trisphosphate-binding protein receptor-IPR000699; RIH (RyR and IP3R Homology) domain-IPR005821; Ion transport domain-IPR013662; RyR/IP3R Homology associated domain-IPR014821; Inositol 1,4,5-trisphosphate/ryanodine receptor-IPR015925; Ryanodine receptor-related-IPR016093; MIR motif	'Inositol 1,4,5-trisphosphate receptor type 1' {ECO:0000313|EMBL:CBN80986.1} OS=Dicentrarchus labrax (European seabass) (Morone labrax) ORFNames=DLA_It04110 {ECO:0000313|EMBL:CBN80986.1} PE=4	Inositol 1,4,5-trisphosphate receptor type 1 IP3 receptor isoform 1 Short=IP3R 1 Short=InsP3R1 Type 1 inositol 1,4,5-trisphosphate receptor Short=Type 1 InsP3 receptor OS=Homo sapiens (Human) Name=ITPR1 Synonyms=INSP3R1 PE=1	GO:0005216; ion channel activity; molecular_function-GO:0005220; inositol 1,4,5-trisphosphate-sensitive calcium-release channel activity; molecular_function-GO:0005262; calcium channel activity; molecular_function-GO:0005783; endoplasmic reticulum; cellular_component-GO:0006811; ion transport; biological_process-GO:0006816; calcium ion transport; biological_process-GO:0016020; membrane; cellular_…	inositol 1,4,5-trisphosphate receptor type 1-like isoform X7 [Mastacembelus armatus]
Cso004132	Superscaffold4	20484729	20531680	+	K05181 gamma-aminobutyric acid receptor subunit beta | (RefSeq) gabrb2; gamma-aminobutyric acid type A receptor beta2 subunit	IPR002289; Gamma-aminobutyric-acid A receptor, beta subunit-IPR006028; Gamma-aminobutyric acid A receptor/Glycine receptor alpha-IPR006029; Neurotransmitter-gated ion-channel transmembrane domain-IPR006201; Neurotransmitter-gated ion-channel-IPR006202; Neurotransmitter-gated ion-channel ligand-binding domain	Uncharacterized protein {ECO:0000313|Ensembl:ENSPFOP00000011159} OS=Poecilia formosa (Amazon molly) (Limia formosa) PE=3	Gamma-aminobutyric acid receptor subunit beta-2 {ECO:0000312|EMBL:ACY69096.1} GABA(A) receptor subunit beta-2 {ECO:0000250|UniProtKB:P47870} Precursor OS=Macaca mulatta (Rhesus macaque) Name=GABRB2 {ECO:0000312|EMBL:ACY69096.1} PE=2	GO:0004890; GABA-A receptor activity; molecular_function-GO:0005216; ion channel activity; molecular_function-GO:0005230; extracellular ligand-gated ion channel activity; molecular_function-GO:0006811; ion transport; biological_process-GO:0016020; membrane; cellular_component-GO:0016021; integral component of membrane; cellular_component	gamma-aminobutyric acid receptor subunit beta-2 isoform X1 [Oreochromis niloticus] >XP_026213444.1 gamma-aminobutyric acid receptor subunit beta-2 isoform X1 [Anabas testudineus]
Cso006175	Superscaffold6	6124276	6207958	-	K05181 gamma-aminobutyric acid receptor subunit beta | (RefSeq) gabrb3; gamma-aminobutyric acid type A receptor beta3 subunit	IPR002289; Gamma-aminobutyric-acid A receptor, beta subunit-IPR006028; Gamma-aminobutyric acid A receptor/Glycine receptor alpha-IPR006029; Neurotransmitter-gated ion-channel transmembrane domain-IPR006201; Neurotransmitter-gated ion-channel-IPR006202; Neurotransmitter-gated ion-channel ligand-binding domain	Gamma-aminobutyric acid (GABA) A receptor, beta 3 {ECO:0000313|Ensembl:ENSDARP00000081734} OS=Danio rerio (Zebrafish) (Brachydanio rerio) ECO:0000313|ZFIN:ZDB-GENE-101102-2} PE=3	Gamma-aminobutyric acid receptor subunit beta-3 GABA(A) receptor subunit beta-3 Precursor OS=Gallus gallus (Chicken) Name=GABRB3 PE=2	GO:0004890; GABA-A receptor activity; molecular_function-GO:0005216; ion channel activity; molecular_function-GO:0005230; extracellular ligand-gated ion channel activity; molecular_function-GO:0006811; ion transport; biological_process-GO:0016020; membrane; cellular_component-GO:0016021; integral component of membrane; cellular_component	gamma-aminobutyric acid receptor subunit beta-3 isoform X1 [Seriola dumerili]
Cso009827	Superscaffold9	8546768	8595221	+	K04153 5-hydroxytryptamine receptor 1 | (RefSeq) htr1e; 5-hydroxytryptamine receptor 1E	IPR000276; G protein-coupled receptor, rhodopsin-like-IPR017452; GPCR, rhodopsin-like, 7TM-IPR027425; 5-Hydroxytryptamine 1E receptor	5-hydroxytryptamine receptor 1E {ECO:0000313|EMBL:KKF30998.1} OS=Larimichthys crocea (Large yellow croaker) (Pseudosciaena crocea) ORFNames=EH28_05885 {ECO:0000313|EMBL:KKF30998.1} PE=3	5-hydroxytryptamine receptor 1E Short=5-HT-1E Short=5-HT1E Serotonin receptor 1E OS=Cavia porcellus (Guinea pig) Name=5HT1E PE=2	GO:0004930; G-protein coupled receptor activity; molecular_function-GO:0004993; G-protein coupled serotonin receptor activity; molecular_function-GO:0005887; integral component of plasma membrane; cellular_component-GO:0007186; G-protein coupled receptor signaling pathway; biological_process-GO:0007268; chemical synaptic transmission; biological_process-GO:0016021; integral component of membrane;…	5-hydroxytryptamine receptor 1E [Perca flavescens]
Cso018534	Superscaffold16	39244465	39267473	+	K04547 guanine nucleotide-binding protein G(I)/G(S)/G(O) subunit gamma-13 | (RefSeq) guanine nucleotide-binding protein G(I)/G(S)/G(O) subunit gamma-13-like	IPR001770; G-protein, gamma subunit-IPR015898; G-protein gamma-like domain	Guanine nucleotide-binding protein subunit gamma {ECO:0000256|RuleBase:RU004973} OS=Xiphophorus maculatus (Southern platyfish) (Platypoecilus maculatus) Name=GNG13 (1 of many) {ECO:0000313|Ensembl:ENSXMAP00000008756} PE=3	Guanine nucleotide-binding protein G(I)/G(S)/G(O) subunit gamma-13 Precursor OS=Mus musculus (Mouse) Name=Gng13 PE=1	GO:0004871; signal transducer activity; molecular_function-GO:0005834; heterotrimeric G-protein complex; cellular_component-GO:0007186; G-protein coupled receptor signaling pathway; biological_process	hypothetical protein CCH79_00019617, partial [Gambusia affinis]
Cso018733	Superscaffold17	6182755	6270510	+	K05181 gamma-aminobutyric acid receptor subunit beta | (RefSeq) gamma-aminobutyric acid receptor subunit beta-2	IPR002289; Gamma-aminobutyric-acid A receptor, beta subunit-IPR006028; Gamma-aminobutyric acid A receptor/Glycine receptor alpha-IPR006029; Neurotransmitter-gated ion-channel transmembrane domain-IPR006201; Neurotransmitter-gated ion-channel-IPR006202; Neurotransmitter-gated ion-channel ligand-binding domain	Uncharacterized protein {ECO:0000313|Ensembl:ENSONIP00000010586} OS=Oreochromis niloticus (Nile tilapia) (Tilapia nilotica) Name=GABRB2 (1 of many) {ECO:0000313|Ensembl:ENSONIP00000010586} PE=3	Gamma-aminobutyric acid receptor subunit beta-2 {ECO:0000312|EMBL:ACY69096.1} GABA(A) receptor subunit beta-2 {ECO:0000250|UniProtKB:P47870} Precursor OS=Macaca mulatta (Rhesus macaque) Name=GABRB2 {ECO:0000312|EMBL:ACY69096.1} PE=2	GO:0004890; GABA-A receptor activity; molecular_function-GO:0005216; ion channel activity; molecular_function-GO:0005230; extracellular ligand-gated ion channel activity; molecular_function-GO:0006811; ion transport; biological_process-GO:0016020; membrane; cellular_component-GO:0016021; integral component of membrane; cellular_component	gamma-aminobutyric acid receptor subunit beta-2 isoform X1 [Anabas testudineus]
Cso004825	Superscaffold5	4875449	5043449	+	K04534 guanine nucleotide-binding protein G(o) subunit alpha | (RefSeq) guanine nucleotide-binding protein G(o) subunit alpha	IPR001019; Guanine nucleotide binding protein (G-protein), alpha subunit-IPR001408; G-protein alpha subunit, group I	Uncharacterized protein {ECO:0000313|Ensembl:ENSONIP00000012822} OS=Oreochromis niloticus (Nile tilapia) (Tilapia nilotica) Name=LOC100707702 {ECO:0000313|Ensembl:ENSONIP00000012822} PE=4	Guanine nucleotide-binding protein G(o) subunit alpha OS=Homo sapiens (Human) Name=GNAO1 PE=1	GO:0003924; GTPase activity; molecular_function-GO:0004871; signal transducer activity; molecular_function-GO:0005525; GTP binding; molecular_function-GO:0007186; G-protein coupled receptor signaling pathway; biological_process-GO:0007188; adenylate cyclase-modulating G-protein coupled receptor signaling pathway; biological_process-GO:0019001; guanyl nucleotide binding; molecular_function-GO:0031…	guanine nucleotide-binding protein G(o) subunit alpha isoform X1 [Acanthochromis polyacanthus] >XP_023143186.1 guanine nucleotide-binding protein G(o) subunit alpha isoform X2 [Amphiprion ocellaris]
Cso023018	Superscaffold21	18564802	18583661	-	K04964 transient receptor potential cation channel subfamily C member 1 | (RefSeq) trpc1; transient receptor potential cation channel subfamily C member 1	IPR002110; Ankyrin repeat-IPR002153; Transient receptor potential channel, canonical-IPR005457; Transient receptor potential channel, canonical 1-IPR005821; Ion transport domain-IPR013555; Transient receptor ion channel domain	Short transient receptor potential channel 1 {ECO:0000313|EMBL:CBN82016.1} OS=Dicentrarchus labrax (European seabass) (Morone labrax) ORFNames=DLA_XVIII02740 {ECO:0000313|EMBL:CBN82016.1} PE=3	Short transient receptor potential channel 1 Short=TrpC1 Transient receptor protein 1 Short=TRP-1 OS=Homo sapiens (Human) Name=TRPC1 Synonyms=TRP1 PE=1	GO:0005216; ion channel activity; molecular_function-GO:0005262; calcium channel activity; molecular_function-GO:0005515; protein binding; molecular_function-GO:0006811; ion transport; biological_process-GO:0016020; membrane; cellular_component-GO:0016021; integral component of membrane; cellular_component-GO:0055085; transmembrane transport; biological_process-GO:0070588; calcium ion transmembra…	PREDICTED: short transient receptor potential channel 1 [Lates calcarifer]
Cso007342	Superscaffold7	9721115	9751744	+	K04163 5-hydroxytryptamine receptor 7 | (RefSeq) 5-hydroxytryptamine receptor 7	IPR000276; G protein-coupled receptor, rhodopsin-like-IPR001069; 5-Hydroxytryptamine 7 receptor-IPR002231; 5-hydroxytryptamine receptor family-IPR017452; GPCR, rhodopsin-like, 7TM	Uncharacterized protein {ECO:0000313|Ensembl:ENSONIP00000014000} OS=Oreochromis niloticus (Nile tilapia) (Tilapia nilotica) Name=LOC100705941 {ECO:0000313|Ensembl:ENSONIP00000014000} PE=3	5-hydroxytryptamine receptor 7 Short=5-HT-7 Short=5-HT7 5-HT-X GPRFO Serotonin receptor 7 OS=Rattus norvegicus (Rat) Name=Htr7 PE=2	GO:0004930; G-protein coupled receptor activity; molecular_function-GO:0004993; G-protein coupled serotonin receptor activity; molecular_function-GO:0005887; integral component of plasma membrane; cellular_component-GO:0006939; smooth muscle contraction; biological_process-GO:0007186; G-protein coupled receptor signaling pathway; biological_process-GO:0007268; chemical synaptic transmission; biol…	PREDICTED: 5-hydroxytryptamine receptor 7-like [Paralichthys olivaceus]
Cso018265	Superscaffold16	29976475	30128179	-	K19662 classical protein kinase C beta type [EC:2.7.11.13] | (RefSeq) prkcb; protein kinase C beta	IPR000008; C2 domain-IPR000719; Protein kinase domain-IPR000961; AGC-kinase, C-terminal-IPR002219; Protein kinase C-like, phorbol ester/diacylglycerol-binding domain-IPR017892; Protein kinase, C-terminal-IPR020454; Diacylglycerol/phorbol-ester binding	Protein kinase C {ECO:0000256|PIRNR:PIRNR000550, ECO:0000256|SAAS:SAAS00784486} EC=2.7.11.13 {ECO:0000256|PIRNR:PIRNR000550, ECO:0000256|SAAS:SAAS00784486} OS=Poecilia formosa (Amazon molly) (Limia formosa) PE=3	Protein kinase C beta type Short=PKC-B Short=PKC-beta EC=2.7.11.13 OS=Danio rerio (Zebrafish) (Brachydanio rerio) Name=prkcbb Synonyms=prkcb1 PE=2	GO:0004672; protein kinase activity; molecular_function-GO:0004674; protein serine/threonine kinase activity; molecular_function-GO:0005524; ATP binding; molecular_function-GO:0006468; protein phosphorylation; biological_process-GO:0035556; intracellular signal transduction; biological_process	protein kinase C beta type isoform X2 [Larimichthys crocea]
Cso019784	Superscaffold18	4748815	4788487	+	K05858 phosphatidylinositol phospholipase C, beta [EC:3.1.4.11] | (RefSeq) 1-phosphatidylinositol 4,5-bisphosphate phosphodiesterase beta-1-like	IPR000008; C2 domain-IPR000909; Phosphatidylinositol-specific phospholipase C, X domain-IPR001192; Phosphoinositide phospholipase C family-IPR001711; Phospholipase C, phosphatidylinositol-specific, Y domain-IPR009535; Phospholipase C-beta, conserved site-IPR014815; Phospholipase C-beta, C-terminal domain-IPR028400; 1-phosphatidylinositol 4,5-bisphosphate phosphodiesterase beta-1	Phosphoinositide phospholipase C {ECO:0000256|RuleBase:RU361133} EC=3.1.4.11 {ECO:0000256|RuleBase:RU361133} OS=Aphyosemion striatum Name=PLCB1 {ECO:0000313|EMBL:SBP21597.1} PE=4	1-phosphatidylinositol 4,5-bisphosphate phosphodiesterase beta-1 EC=3.1.4.11 PLC-154 Phosphoinositide phospholipase C-beta-1 Phospholipase C-beta-1 Short=PLC-beta-1 OS=Mus musculus (Mouse) Name=Plcb1 Synonyms=Plcb PE=1	GO:0004435; phosphatidylinositol phospholipase C activity; molecular_function-GO:0005509; calcium ion binding; molecular_function-GO:0005634; nucleus; cellular_component-GO:0005737; cytoplasm; cellular_component-GO:0006629; lipid metabolic process; biological_process-GO:0007165; signal transduction; biological_process-GO:0007420; brain development; biological_process-GO:0016042; lipid catabolic p…	1-phosphatidylinositol 4,5-bisphosphate phosphodiesterase beta-1-like [Xiphophorus couchianus]
Cso016375	Superscaffold15	7410749	7516642	+	K05181 gamma-aminobutyric acid receptor subunit beta | (RefSeq) gabrb1; gamma-aminobutyric acid type A receptor beta1 subunit	IPR002289; Gamma-aminobutyric-acid A receptor, beta subunit-IPR006028; Gamma-aminobutyric acid A receptor/Glycine receptor alpha-IPR006029; Neurotransmitter-gated ion-channel transmembrane domain-IPR006201; Neurotransmitter-gated ion-channel-IPR006202; Neurotransmitter-gated ion-channel ligand-binding domain	Uncharacterized protein {ECO:0000313|Ensembl:ENSGACP00000017392} OS=Gasterosteus aculeatus (Three-spined stickleback) PE=3	Gamma-aminobutyric acid receptor subunit beta-1 GABA(A) receptor subunit beta-1 Precursor OS=Bos taurus (Bovine) Name=GABRB1 PE=1	GO:0004890; GABA-A receptor activity; molecular_function-GO:0005216; ion channel activity; molecular_function-GO:0005230; extracellular ligand-gated ion channel activity; molecular_function-GO:0006811; ion transport; biological_process-GO:0016020; membrane; cellular_component-GO:0016021; integral component of membrane; cellular_component	gamma-aminobutyric acid receptor subunit beta-1 [Larimichthys crocea]
Cso001713	Superscaffold2	25099263	25163979	+	K04851 voltage-dependent calcium channel L type alpha-1D | (RefSeq) voltage-dependent L-type calcium channel subunit alpha-1D-like	IPR002077; Voltage-dependent calcium channel, alpha-1 subunit-IPR005446; Voltage-dependent calcium channel, L-type, alpha-1 subunit-IPR005452; Voltage-dependent calcium channel, L-type, alpha-1D subunit-IPR005821; Ion transport domain-IPR014873; Voltage-dependent calcium channel, alpha-1 subunit, IQ domain-IPR031649; Voltage-dependent L-type calcium channel, IQ-associated domain-IPR031688; Voltag…	Voltage-dependent L-type calcium channel subunit alpha {ECO:0000256|RuleBase:RU003808} OS=Oreochromis niloticus (Nile tilapia) (Tilapia nilotica) PE=3	Voltage-dependent L-type calcium channel subunit alpha-1D CHCACHA1D Voltage-gated calcium channel subunit alpha Cav1.3 OS=Gallus gallus (Chicken) Name=CACNA1D PE=2	GO:0005216; ion channel activity; molecular_function-GO:0005245; voltage-gated calcium channel activity; molecular_function-GO:0005891; voltage-gated calcium channel complex; cellular_component-GO:0006811; ion transport; biological_process-GO:0016020; membrane; cellular_component-GO:0055085; transmembrane transport; biological_process-GO:0070588; calcium ion transmembrane transport; biological_pr…	putative voltage-dependent L-type calcium channel subunit alpha-1D-like [Scophthalmus maximus]
Cso025435	Superscaffold24	15990760	16045771	+	K05181 gamma-aminobutyric acid receptor subunit beta | (RefSeq) gamma-aminobutyric acid receptor subunit beta-3	IPR002289; Gamma-aminobutyric-acid A receptor, beta subunit-IPR006028; Gamma-aminobutyric acid A receptor/Glycine receptor alpha-IPR006029; Neurotransmitter-gated ion-channel transmembrane domain-IPR006201; Neurotransmitter-gated ion-channel-IPR006202; Neurotransmitter-gated ion-channel ligand-binding domain	Gamma-aminobutyric acid receptor subunit beta-2 {ECO:0000313|EMBL:JAR24096.1} OS=Fundulus heteroclitus (Killifish) (Mummichog) PE=3	Gamma-aminobutyric acid receptor subunit beta-3 GABA(A) receptor subunit beta-3 Precursor OS=Gallus gallus (Chicken) Name=GABRB3 PE=2	GO:0004890; GABA-A receptor activity; molecular_function-GO:0005216; ion channel activity; molecular_function-GO:0005230; extracellular ligand-gated ion channel activity; molecular_function-GO:0006811; ion transport; biological_process-GO:0016020; membrane; cellular_component-GO:0016021; integral component of membrane; cellular_component	gamma-aminobutyric acid receptor subunit beta-3-like isoform X2 [Mastacembelus armatus]
Cso003507	Superscaffold3	42919167	43159856	-	K04344 voltage-dependent calcium channel P/Q type alpha-1A | (RefSeq) cacna1a; calcium voltage-gated channel subunit alpha1 A	IPR002077; Voltage-dependent calcium channel, alpha-1 subunit-IPR005448; Voltage-dependent calcium channel, P/Q-type, alpha-1 A-IPR005821; Ion transport domain-IPR014873; Voltage-dependent calcium channel, alpha-1 subunit, IQ domain-IPR031649; Voltage-dependent L-type calcium channel, IQ-associated domain	Uncharacterized protein {ECO:0000313|Ensembl:ENSXMAP00000013838} OS=Xiphophorus maculatus (Southern platyfish) (Platypoecilus maculatus) PE=3	Voltage-dependent P/Q-type calcium channel subunit alpha-1A Brain calcium channel I Short=BI Calcium channel, L type, alpha-1 polypeptide isoform 4 Voltage-gated calcium channel subunit alpha Cav2.1 OS=Homo sapiens (Human) Name=CACNA1A Synonyms=CACH4, CACN3, CACNL1A4 PE=1	GO:0005216; ion channel activity; molecular_function-GO:0005245; voltage-gated calcium channel activity; molecular_function-GO:0005891; voltage-gated calcium channel complex; cellular_component-GO:0006811; ion transport; biological_process-GO:0016020; membrane; cellular_component-GO:0055085; transmembrane transport; biological_process-GO:0070588; calcium ion transmembrane transport; biological_pr…	voltage-dependent P/Q-type calcium channel subunit alpha-1A [Seriola dumerili]
Cso005256	Superscaffold5	20341495	20348036	-	K04539 guanine nucleotide-binding protein subunit beta-5 | (RefSeq) gnb5; G protein subunit beta 5	IPR001632; G-protein, beta subunit-IPR001680; WD40 repeat-IPR016346; Guanine nucleotide-binding protein, beta subunit-IPR017986; WD40-repeat-containing domain-IPR020472; G-protein beta WD-40 repeat	Uncharacterized protein {ECO:0000313|Ensembl:ENSXMAP00000006765} OS=Xiphophorus maculatus (Southern platyfish) (Platypoecilus maculatus) PE=4	Guanine nucleotide-binding protein subunit beta-5 Gbeta5 Transducin beta chain 5 OS=Homo sapiens (Human) Name=GNB5 PE=1	GO:0005515; protein binding; molecular_function-GO:0007165; signal transduction; biological_process	guanine nucleotide-binding protein subunit beta-5 [Xiphophorus maculatus]
Cso011631	Superscaffold10	29021454	29034404	+	K05002 potassium inwardly-rectifying channel subfamily J member 9 | (RefSeq) G protein-activated inward rectifier potassium channel 3-like	IPR003276; Potassium channel, inwardly rectifying, Kir3.3-IPR016449; Potassium channel, inwardly rectifying, Kir	G protein-activated inward rectifier potassium channel 3 {ECO:0000313|EMBL:KKF20591.1} OS=Larimichthys crocea (Large yellow croaker) (Pseudosciaena crocea) ORFNames=EH28_09035 {ECO:0000313|EMBL:KKF20591.1} PE=3	G protein-activated inward rectifier potassium channel 3 Short=GIRK-3 Inward rectifier K(+) channel Kir3.3 Potassium channel, inwardly rectifying subfamily J member 9 OS=Rattus norvegicus (Rat) Name=Kcnj9 Synonyms=Girk3 PE=1	GO:0005242; inward rectifier potassium channel activity; molecular_function-GO:0006813; potassium ion transport; biological_process-GO:0015467; G-protein activated inward rectifier potassium channel activity; molecular_function-GO:0016020; membrane; cellular_component-GO:0016021; integral component of membrane; cellular_component	PREDICTED: G protein-activated inward rectifier potassium channel 3-like [Lates calcarifer]
Cso005105	Superscaffold5	15383523	15397403	-	K04368 mitogen-activated protein kinase kinase 1 [EC:2.7.12.2] | (RefSeq) map2k1; mitogen-activated protein kinase kinase 1	IPR000719; Protein kinase domain	Uncharacterized protein {ECO:0000313|Ensembl:ENSONIP00000019419} OS=Oreochromis niloticus (Nile tilapia) (Tilapia nilotica) Name=map2k1 {ECO:0000313|Ensembl:ENSONIP00000019419} PE=3	Dual specificity mitogen-activated protein kinase kinase 1 Short=MAP kinase kinase 1 Short=MAPKK 1 EC=2.7.12.2 ERK activator kinase 1 MAPK/ERK kinase 1 Short=MEK1 Fragment OS=Serinus canaria (Island canary) (Fringilla canaria) Name=MAP2K1 Synonyms=MEK1, PRKMK1 PE=2	GO:0004672; protein kinase activity; molecular_function-GO:0005524; ATP binding; molecular_function-GO:0006468; protein phosphorylation; biological_process	PREDICTED: dual specificity mitogen-activated protein kinase kinase 1 [Lates calcarifer]
Cso005330	Superscaffold5	22330100	22331636	-	K04892 potassium voltage-gated channel Shal-related subfamily D member 2 | (RefSeq) potassium voltage-gated channel subfamily D member 2	IPR000210; BTB/POZ domain-IPR003131; Potassium channel tetramerisation-type BTB domain-IPR003968; Potassium channel, voltage dependent, Kv-IPR003975; Potassium channel, voltage dependent, Kv4-IPR005821; Ion transport domain-IPR021645; Shal-type voltage-gated potassium channels, N-terminal-IPR028325; Voltage-gated potassium channel	Potassium voltage-gated channel subfamily D member 2 {ECO:0000313|EMBL:KKF33956.1} OS=Larimichthys crocea (Large yellow croaker) (Pseudosciaena crocea) ORFNames=EH28_10842 {ECO:0000313|EMBL:KKF33956.1} PE=3	Potassium voltage-gated channel subfamily D member 2 Voltage-gated potassium channel subunit Kv4.2 OS=Homo sapiens (Human) Name=KCND2 Synonyms=KIAA1044 PE=1	GO:0005216; ion channel activity; molecular_function-GO:0005249; voltage-gated potassium channel activity; molecular_function-GO:0005515; protein binding; molecular_function-GO:0006811; ion transport; biological_process-GO:0006813; potassium ion transport; biological_process-GO:0008076; voltage-gated potassium channel complex; cellular_component-GO:0016020; membrane; cellular_component-GO:0051260…	potassium voltage-gated channel subfamily D member 2-like [Mastacembelus armatus]
Cso013539	Superscaffold12	20444418	20478254	+	K04997 potassium inwardly-rectifying channel subfamily J member 3 | (RefSeq) kcnj3; potassium voltage-gated channel subfamily J member 3	IPR003274; Potassium channel, inwardly rectifying, Kir3.1-IPR016449; Potassium channel, inwardly rectifying, Kir	Uncharacterized protein {ECO:0000313|Ensembl:ENSXMAP00000011296} OS=Xiphophorus maculatus (Southern platyfish) (Platypoecilus maculatus) PE=3	G protein-activated inward rectifier potassium channel 1 Short=GIRK-1 Inward rectifier K(+) channel Kir3.1 Potassium channel, inwardly rectifying subfamily J member 3 OS=Gallus gallus (Chicken) Name=KCNJ3 Synonyms=GIRK1 PE=2	GO:0005242; inward rectifier potassium channel activity; molecular_function-GO:0006813; potassium ion transport; biological_process-GO:0015467; G-protein activated inward rectifier potassium channel activity; molecular_function-GO:0016020; membrane; cellular_component-GO:0016021; integral component of membrane; cellular_component	G protein-activated inward rectifier potassium channel 1 [Xiphophorus maculatus] >XP_027880198.1 G protein-activated inward rectifier potassium channel 1 [Xiphophorus couchianus]
Cso010546	Superscaffold9	37811076	37923818	-	K05858 phosphatidylinositol phospholipase C, beta [EC:3.1.4.11] | (RefSeq) plcb1; phospholipase C beta 1	IPR000008; C2 domain-IPR000909; Phosphatidylinositol-specific phospholipase C, X domain-IPR001192; Phosphoinositide phospholipase C family-IPR001711; Phospholipase C, phosphatidylinositol-specific, Y domain-IPR014815; Phospholipase C-beta, C-terminal domain-IPR015359; Phosphoinositide-specific phospholipase C, EF-hand-like domain-IPR028400; 1-phosphatidylinositol 4,5-bisphosphate phosphodiesteras…	Phosphoinositide phospholipase C {ECO:0000256|RuleBase:RU361133} EC=3.1.4.11 {ECO:0000256|RuleBase:RU361133} OS=Takifugu rubripes (Japanese pufferfish) (Fugu rubripes) Name=PLCB1 (1 of many) {ECO:0000313|Ensembl:ENSTRUP00000019961} PE=4	1-phosphatidylinositol 4,5-bisphosphate phosphodiesterase beta-1 EC=3.1.4.11 PLC-154 Phosphoinositide phospholipase C-beta-1 Phospholipase C-beta-1 Short=PLC-beta-1 OS=Bos taurus (Bovine) Name=PLCB1 PE=1	GO:0004435; phosphatidylinositol phospholipase C activity; molecular_function-GO:0005509; calcium ion binding; molecular_function-GO:0005634; nucleus; cellular_component-GO:0005737; cytoplasm; cellular_component-GO:0006629; lipid metabolic process; biological_process-GO:0007165; signal transduction; biological_process-GO:0007420; brain development; biological_process-GO:0016042; lipid catabolic p…	1-phosphatidylinositol 4,5-bisphosphate phosphodiesterase beta-1 [Amphiprion ocellaris]
Cso019525	Superscaffold17	36777238	36785139	-	K04540 guanine nucleotide-binding protein G(I)/G(S)/G(O) subunit gamma-3 | (RefSeq) gng3; G protein subunit gamma 3	IPR001770; G-protein, gamma subunit-IPR015898; G-protein gamma-like domain	Guanine nucleotide-binding protein subunit gamma {ECO:0000256|RuleBase:RU004973} OS=Takifugu rubripes (Japanese pufferfish) (Fugu rubripes) Name=gng3 {ECO:0000313|Ensembl:ENSTRUP00000003957} PE=3	Guanine nucleotide-binding protein G(I)/G(S)/G(O) subunit gamma-3 Precursor OS=Mus musculus (Mouse) Name=Gng3 Synonyms=Gngt3 PE=1	GO:0004871; signal transducer activity; molecular_function-GO:0005834; heterotrimeric G-protein complex; cellular_component-GO:0007186; G-protein coupled receptor signaling pathway; biological_process	guanine nucleotide-binding protein G(I)/G(S)/G(O) subunit gamma-3 [Larimichthys crocea] >XP_020498977.1 LOW QUALITY PROTEIN: guanine nucleotide-binding protein G(I)/G(S)/G(O) subunit gamma-3 [Labrus bergylta]
Cso000515	Superscaffold1	25209547	25218699	-	K04534 guanine nucleotide-binding protein G(o) subunit alpha | (RefSeq) gnao1; G protein subunit alpha o1	IPR001019; Guanine nucleotide binding protein (G-protein), alpha subunit-IPR001408; G-protein alpha subunit, group I	Uncharacterized protein {ECO:0000313|Ensembl:ENSTNIP00000012175} OS=Tetraodon nigroviridis (Spotted green pufferfish) (Chelonodon nigroviridis) PE=4	Guanine nucleotide-binding protein G(o) subunit alpha OS=Homo sapiens (Human) Name=GNAO1 PE=1	GO:0003924; GTPase activity; molecular_function-GO:0004871; signal transducer activity; molecular_function-GO:0005525; GTP binding; molecular_function-GO:0007186; G-protein coupled receptor signaling pathway; biological_process-GO:0007188; adenylate cyclase-modulating G-protein coupled receptor signaling pathway; biological_process-GO:0019001; guanyl nucleotide binding; molecular_function-GO:0031…	guanine nucleotide-binding protein G(o) subunit alpha-like [Seriola dumerili]
Cso021361	Superscaffold19	27685131	27853560	+	K04849 voltage-dependent calcium channel N type alpha-1B | (RefSeq) voltage-dependent N-type calcium channel subunit alpha-1B-like	IPR002077; Voltage-dependent calcium channel, alpha-1 subunit-IPR005447; Voltage-dependent calcium channel, N-type, alpha-1 subunit-IPR005821; Ion transport domain-IPR014873; Voltage-dependent calcium channel, alpha-1 subunit, IQ domain-IPR031649; Voltage-dependent L-type calcium channel, IQ-associated domain	Voltage-dependent N-type calcium channel subunit alpha {ECO:0000256|RuleBase:RU003808} OS=Gasterosteus aculeatus (Three-spined stickleback) PE=3	Voltage-dependent N-type calcium channel subunit alpha-1B Brain calcium channel III Short=BIII Calcium channel, L type, alpha-1 polypeptide isoform 5 Voltage-gated calcium channel subunit alpha Cav2.2 OS=Homo sapiens (Human) Name=CACNA1B Synonyms=CACH5, CACNL1A5 PE=1	GO:0005216; ion channel activity; molecular_function-GO:0005245; voltage-gated calcium channel activity; molecular_function-GO:0005891; voltage-gated calcium channel complex; cellular_component-GO:0006811; ion transport; biological_process-GO:0016020; membrane; cellular_component-GO:0055085; transmembrane transport; biological_process-GO:0070588; calcium ion transmembrane transport; biological_pr…	voltage-dependent N-type calcium channel subunit alpha-1B-like isoform X3 [Perca flavescens]
