# Supplementary material for: Chromosome-Level Genome Assembly and Transcriptome Comparison Analysis of Cephalopholis sonnerati and Its Related Grouper Species
Source: Biology (Basel). 2022 Jul 13;11(7):1053. doi: 10.3390/biology11071053 (PMC9312885; doi:10.3390/biology11071053)
Supplement: Supplementary file 1 [file biology-11-01053-s001.zip › Table S9-CSON.psg.initial.fdr.0.05.xls]

taskname	p_value	fdr	LR_value	lnL1	lnL2	Site_Num	Sites
rna-Cso003144.1	9.88934408341358e-06	7.608052e-05	18.2104859999999	-6797.176908	-6788.071665	4	195T(0.997),196E(0.997),197G(0.826),198R(0.978)
rna-Cso000994.2	0.00518910098320857	3.164884e-02	6.56879800000024	-5139.208495	-5135.924096	1	188C(0.991)
rna-Cso000411.2	1.20378151891032e-11	1.455286e-10	44.6075860000001	-2880.658947	-2858.355154	16	1L(0.792),2H(0.995),3Y(0.991),5E(0.975),6A(0.992),8A(0.849),9A(0.886),12C(0.996),13F(0.996),14R(0.854),15S(0.998),16V(0.999),17R(0.941),18E(0.833),19N(0.819),100A(0.503)
rna-Cso000818.1	0	0.000000e+00	130.304984000002	-12829.368382	-12764.215890	32	145T(0.908),146Q(0.849),147V(0.992),148T(0.977),150L(0.999),151Q(0.999),152K(0.998),153C(0.881),154N(1.000),155D(0.999),156V(0.999),157S(0.999),158S(0.999),159A(0.911),160K(0.979),161S(0.898),162I(0.894),163C(0.999),164R(0.812),166A(0.999),167W(0.999),168Q(0.910),170K(0.798),172G(0.848),173K(0.892),176A(1.000),177V(0.999),179V(0.982),180D(0.973),181K(0.909),182A(1.000),452N(0.735)
rna-Cso006892.2	0.0025706955629376	1.611445e-02	7.8290219999999	-6452.037263	-6448.122752	6	23I(0.708),259N(0.704),262T(0.517),263T(0.743),264R(0.551),266P(0.534)
rna-Cso006931.1	0.000346100855867615	2.297160e-03	11.5100700000003	-9494.992131	-9489.237096	1	364D(0.988)
rna-Cso006782.1	0	0.000000e+00	155.022989999998	-9043.907876	-8966.396381	83	1L(1.000),3P(0.945),4S(1.000),5G(0.946),6R(1.000),8E(0.999),9V(1.000),10V(0.932),11Q(0.999),12L(0.952),13T(0.988),14R(0.970),15M(0.898),16M(0.986),18D(1.000),19M(0.977),20L(0.995),21K(0.999),22K(0.907),23A(0.949),25V(1.000),26D(1.000),28Q(0.877),30E(0.999),31E(0.860),32L(1.000),34E(0.919),35L(0.997),37Q(0.999),38M(0.999),39E(0.993),40G(0.879),57Q(0.557),66R(0.863),103S(0.772),172D(0.944),173T(0.9…
rna-Cso006741.2	1.28568139468044e-09	1.318797e-08	35.484136	-2530.006836	-2512.264768	30	68I(0.996),69R(1.000),71I(0.992),72V(0.531),73L(0.972),74L(0.997),75K(1.000),76R(0.699),77R(0.893),78L(0.968),80A(0.840),81R(0.962),82A(0.515),83G(0.616),84R(0.906),85S(0.867),87L(0.641),88R(0.788),89R(1.000),90Q(0.998),91N(1.000),92A(0.999),93I(0.916),94H(0.688),95W(1.000),96M(0.663),97P(1.000),98P(0.912),99G(0.977),102W(1.000)
rna-Cso006701.1	6.75093148050365e-10	7.254572e-09	36.7394599999971	-14391.557662	-14373.187932	17	86N(0.507),298S(0.914),307R(0.851),311L(0.589),312I(0.935),313E(0.591),314T(0.994),315H(0.982),316V(0.954),317P(0.990),319T(0.528),320T(0.595),322G(0.521),420T(0.627),561Q(0.785),563R(0.915),565A(0.874)
rna-Cso006339.1	2.22044604925031e-16	3.666444e-15	66.1552740000006	-11503.151506	-11470.073869	13	86C(0.999),87I(0.526),88T(0.952),89Q(0.902),90S(0.823),91V(0.999),92N(0.876),93R(0.819),94T(0.908),95L(0.892),96E(0.914),97Y(0.921),249M(0.507)
rna-Cso006389.3	0	0.000000e+00	138.0836	-7949.179868	-7880.138068	40	402D(0.854),403A(0.846),404L(0.927),405A(0.804),406W(0.977),408G(0.974),409M(0.865),410D(1.000),411D(1.000),412I(1.000),413K(0.705),414V(0.919),415E(0.849),416A(0.922),417K(0.704),418E(1.000),419Q(0.850),420I(1.000),421I(0.999),422D(1.000),423V(0.973),424V(1.000),425G(0.859),426A(1.000),427P(0.989),428L(0.734),429T(0.999),431T(0.933),432S(1.000),433L(0.927),435P(0.999),436G(0.999),437P(1.000),438…
rna-Cso006468.1	0	0.000000e+00	77.6934580000016	-11628.864142	-11590.017413	35	86L(0.619),89M(0.565),90T(0.890),93D(0.549),110S(0.513),142K(0.523),144G(0.922),146C(0.715),148G(0.994),149V(0.754),151S(0.998),152K(0.746),154A(0.871),155L(0.963),157S(0.824),222T(0.760),243I(0.539),267E(0.936),286K(0.586),289V(0.786),319G(0.546),332S(0.762),468A(0.624),469H(0.981),470W(0.999),471W(0.962),472A(0.994),473I(0.883),474L(0.998),475L(0.814),477I(0.986),478L(0.993),479T(0.826),480L(0.…
rna-Cso002066.1	0.000993966777531496	6.408719e-03	9.56064400000469	-20154.849170	-20150.068848	1	182S(0.967)
rna-Cso001820.1	1.11022302462516e-16	1.879052e-15	68.0032000000001	-2248.374164	-2214.372564	16	86N(1.000),87F(0.943),88I(0.742),90L(0.975),91A(1.000),93S(0.995),95L(0.995),96N(1.000),97M(1.000),99L(1.000),100R(1.000),102S(0.974),103E(1.000),106F(0.963),108C(1.000),109I(0.987)
rna-Cso001817.1	0	0.000000e+00	240.691535999998	-9626.591649	-9506.245881	144	65Q(0.901),81E(0.992),82L(0.997),83S(1.000),84E(1.000),85F(1.000),87A(1.000),88I(0.874),90S(1.000),91T(1.000),92H(0.954),93L(0.939),94L(0.938),96A(0.968),98Y(0.999),99C(1.000),101G(1.000),102G(0.977),103D(0.868),106R(1.000),107S(0.996),108W(0.965),109S(1.000),110G(1.000),113C(0.999),114R(0.923),115L(0.991),116I(0.990),117G(0.981),119C(1.000),120F(1.000),122L(0.990),123P(1.000),126E(1.000),127D(0.…
rna-Cso001594.2	2.99435736831333e-05	2.227670e-04	16.1062159999983	-4323.598230	-4315.545122	9	159K(0.722),172L(0.950),173T(0.858),174C(0.818),176N(1.000),177V(0.931),179D(1.000),182L(0.733),183P(0.779)
rna-Cso001266.2	2.2164597934804e-10	2.420231e-09	38.9122420000003	-4969.086204	-4949.630083	5	301R(0.999),302T(0.904),303S(0.993),304L(0.849),305H(0.953)
rna-Cso001271.1	1.66533453693773e-15	2.450938e-14	62.0376360000009	-15284.713786	-15253.694968	12	226M(0.713),454G(0.623),458H(0.998),459Y(1.000),461S(0.806),464D(0.998),466Q(1.000),468S(0.737),469L(0.596),470Q(0.980),471P(0.614),472Q(0.531)
rna-Cso005803.1	2.70849137562479e-09	2.696542e-08	34.0335540000015	-13477.704519	-13460.687742	5	466S(0.994),467R(0.942),468G(0.998),719S(0.683),721K(0.636)
rna-Cso005451.1	0.000202813159270399	1.391648e-03	12.5060960000119	-38981.826458	-38975.573410	1	8K(0.728)
rna-Cso005080.1	0	0.000000e+00	75.7211740000002	-4396.279811	-4358.419224	29	1M(1.000),3A(0.999),4K(0.998),6T(0.904),7C(1.000),8L(0.981),9I(0.986),10V(0.980),12S(0.798),13A(0.884),14S(0.998),19S(0.999),20A(1.000),21A(0.942),24H(0.999),26S(0.866),27F(0.873),28S(0.789),29L(1.000),31T(0.917),32S(0.999),33V(0.962),36L(0.906),37Q(0.999),38T(0.885),40T(1.000),41P(0.904),42G(0.999),186I(0.962)
rna-Cso005175.1	1.20268239811594e-11	1.455286e-10	44.6093800000017	-12480.785630	-12458.480940	14	154V(0.734),397M(0.647),537G(0.804),539K(0.755),540A(0.998),542N(0.998),543V(0.708),545S(0.667),546G(1.000),547H(0.972),548M(0.999),549Q(0.953),567V(0.710),642I(0.634)
rna-Cso005692.2	1.58992319310158e-10	1.764554e-09	39.5609120000008	-10834.978335	-10815.197879	20	5A(0.736),6E(0.643),8Y(1.000),9S(0.588),11C(0.555),12S(1.000),22F(0.995),25Q(0.698),27P(0.997),28L(0.730),30M(0.816),33T(0.742),37L(0.996),38P(0.703),43H(0.555),44L(0.943),47P(0.711),51E(0.996),53L(0.527),541Y(0.522)
rna-Cso004848.1	0	0.000000e+00	103.521337999999	-10059.039775	-10007.279106	37	79I(0.860),80G(0.981),81T(0.988),82A(0.854),83G(0.879),84I(0.966),85A(0.864),86V(0.902),88V(0.913),90G(0.999),91S(1.000),92N(0.844),95K(1.000),96P(0.886),98Y(0.999),99T(0.822),100L(0.896),101L(0.832),102I(0.866),103T(0.897),104G(0.934),105L(0.998),107R(0.832),108F(0.878),109S(0.798),110V(0.999),111S(0.854),113L(0.999),114L(0.862),115K(1.000),116E(0.709),118P(0.999),119F(0.999),120V(0.985),122A(0.…
rna-Cso005024.1	1.57762691799235e-13	2.225111e-12	53.1091940000006	-9175.041803	-9148.487206	23	1D(1.000),2S(0.953),3V(0.869),4E(0.734),5E(0.701),6I(0.616),7L(0.827),8D(0.997),9E(0.682),12A(0.780),13F(0.998),14I(0.804),15L(0.995),16G(0.998),17N(0.803),18T(0.719),19S(0.988),21S(0.844),22H(0.998),23N(0.667),24T(0.752),106E(0.588),294R(0.670)
rna-Cso012749.2	1.4656609259589e-12	1.984505e-11	48.7340359999998	-2572.810928	-2548.443910	10	108D(0.961),109L(0.998),110R(0.961),111P(0.933),112S(1.000),113V(0.974),115S(0.980),118A(0.998),121E(1.000),122A(0.998)
rna-Cso012464.1	0.00252245359077619	1.595982e-02	7.86326999999983	-3112.933437	-3109.001802	2	5M(0.991),6S(0.504)
rna-Cso012228.1	1.98309361938431e-05	1.491727e-04	16.8875020000014	-8931.540880	-8923.097129	3	47F(0.997),48L(0.959),70W(0.764)
rna-Cso012301.1	1.45742021340212e-07	1.315565e-06	26.3053239999999	-2931.435624	-2918.282962	8	10P(0.717),119Q(0.706),127H(0.650),139I(0.998),140F(0.774),141C(1.000),144N(0.761),145H(1.000)
rna-Cso017841.2	0.000170663025635953	1.191122e-03	12.8287919999993	-2309.588852	-2303.174456	11	21A(0.511),34V(0.953),49D(0.914),74K(0.955),75P(0.996),76C(1.000),77L(1.000),78S(0.595),79Q(0.759),81D(0.966),82L(0.991)
rna-Cso017429.1	9.09792040368895e-05	6.415929e-04	14.0087860000003	-5604.490095	-5597.485702	5	1P(0.815),3S(0.994),4E(0.580),9I(0.664),169Q(0.763)
rna-Cso007878.1	7.23206970976165e-07	6.197609e-06	23.217944	-8428.027485	-8416.418513	7	190V(0.941),191R(0.999),193E(0.561),194T(0.636),195A(0.854),197T(0.836),371Q(0.781)
rna-Cso007981.1	0	0.000000e+00	114.490982000003	-22578.942200	-22521.696709	43	403P(0.667),409G(0.748),507F(0.673),513E(0.582),664S(0.816),833V(0.874),834N(0.971),835S(0.955),836V(0.956),837C(0.999),839E(0.958),840V(0.813),841G(0.877),842V(0.870),844V(0.725),845M(0.920),847P(0.784),848P(0.999),849T(0.972),850E(0.998),851H(0.586),852Q(0.998),854V(0.691),855C(0.822),856L(0.982),859I(0.784),862D(0.592),863H(0.999),865A(0.999),866R(1.000),867R(0.999),869Q(0.998),871E(0.726),872…
rna-Cso007965.4	6.28234686494977e-11	7.208727e-10	41.3751120000015	-5504.908497	-5484.220941	9	270G(0.996),271D(1.000),272V(0.996),273V(0.992),274E(0.896),275C(0.599),276Q(0.799),277I(0.622),278D(0.838)
rna-Cso007935.1	0	0.000000e+00	115.148617999999	-17039.982644	-16982.408335	46	12A(0.807),55K(0.728),67V(0.736),124A(0.781),176V(0.837),178E(0.621),216Y(0.779),232F(0.960),244H(0.796),306C(0.677),321I(0.693),343V(0.781),389H(0.667),408L(0.782),412S(0.772),413I(0.997),414D(0.796),415R(0.967),416L(0.831),417T(0.920),418G(1.000),419F(0.787),420I(0.994),422H(1.000),424I(0.964),425E(0.993),426T(0.595),427A(0.721),429K(0.966),430I(0.599),431Q(0.994),433E(0.995),434L(0.815),437Q(0…
rna-Cso003840.1	6.66240234203919e-07	5.782624e-06	23.3757460000015	-14797.887161	-14786.199288	10	783P(0.988),784Q(0.986),785G(0.683),787Q(0.613),789D(0.671),790A(0.704),791S(0.698),792I(0.688),793A(0.696),794A(0.699)
rna-Cso004142.1	2.05631847105536e-08	2.017576e-07	30.0955979999999	-4690.030452	-4674.982653	6	115S(0.981),117K(0.997),118F(0.770),119V(0.851),120C(1.000),122I(0.688)
rna-Cso004222.3	4.86082331363491e-06	3.826485e-05	19.5653500000003	-1586.770490	-1576.987815	7	80K(0.983),81I(0.998),82M(0.999),83I(0.997),84I(0.979),86S(1.000),87L(0.975)
rna-Cso004230.1	0.000923243276758856	6.009959e-03	9.69620799999939	-7843.073780	-7838.225676	3	383K(0.638),384E(1.000),386R(0.926)
rna-Cso004501.1	0	0.000000e+00	138.328222	-6620.408364	-6551.244253	60	37A(0.555),97R(0.645),107G(0.864),108L(0.986),109L(1.000),110A(0.787),111Q(1.000),112P(0.958),113L(0.999),115V(1.000),116G(0.982),117G(0.913),118V(0.850),119L(0.999),121I(0.962),122R(0.995),123R(0.912),124S(0.996),125Q(1.000),127V(1.000),128A(1.000),129E(1.000),130A(0.971),133L(1.000),134L(0.995),135D(0.999),136I(1.000),138G(0.936),140H(1.000),141P(1.000),142E(1.000),143P(0.960),144Q(1.000),147S(…
rna-Cso004443.1	6.72646790297327e-05	4.844488e-04	14.5772439999992	-4098.145965	-4090.857343	8	246A(0.998),247S(0.680),248L(0.756),250E(0.991),251Q(0.995),256I(0.959),257E(0.546),258K(0.996)
rna-Cso015649.1	0.000282517440137076	1.893706e-03	11.8877780000003	-5148.567891	-5142.624002	3	2Q(0.998),3A(0.578),181E(0.673)
rna-Cso015873.5	3.09152703437121e-12	4.024930e-11	47.2706739999994	-5662.122639	-5638.487302	14	2A(0.643),3T(1.000),4F(0.998),5I(0.998),10V(0.997),13I(1.000),15D(0.994),16L(0.809),17P(0.940),19L(0.999),21T(0.606),24K(0.998),25M(0.619),170S(0.627)
rna-Cso015919.3	0	0.000000e+00	83.3177639999994	-10252.367494	-10210.708612	17	183N(0.606),266E(0.675),374N(0.958),378H(0.589),379K(0.954),380V(0.986),383R(0.999),385G(0.798),386V(0.937),387D(0.960),391A(0.999),392H(0.999),393S(0.951),395L(0.752),397E(0.963),398P(0.992),399H(0.935)
rna-Cso015943.4	0	0.000000e+00	92.0194520000005	-4869.651539	-4823.641813	17	297R(0.931),298Q(0.999),299T(1.000),300S(1.000),301L(0.783),302Q(0.997),303P(1.000),304I(0.991),306L(1.000),309G(0.994),311S(1.000),312Q(0.929),313Q(0.997),314N(0.945),315S(0.999),316L(1.000),317D(0.901)
rna-Cso015989.1	0	0.000000e+00	105.741029999999	-4822.531496	-4769.660981	51	1M(0.945),2S(1.000),3S(0.999),5L(0.996),6D(1.000),7Y(0.944),8P(0.981),10I(0.944),11N(1.000),13D(1.000),15G(0.977),16T(1.000),17C(1.000),19S(1.000),20R(0.973),21A(1.000),22Y(0.966),25D(0.999),26H(0.932),27G(1.000),28I(0.997),29T(1.000),30T(0.952),33S(1.000),35A(0.966),37T(0.888),39N(0.999),40S(0.993),41C(1.000),42A(1.000),43G(0.995),45D(0.937),46R(1.000),47F(0.993),49V(0.806),50G(0.941),51R(1.000)…
rna-Cso020928.1	1.01148160347453e-07	9.253690e-07	27.0110439999989	-25107.448317	-25093.942795	10	11P(0.648),476D(0.508),1047P(0.714),1160V(0.699),1162F(0.991),1163Y(0.979),1164N(0.991),1165P(0.723),1166A(0.574),1167Q(0.898)
rna-Cso020977.1	1.12644527039407e-09	1.173236e-08	35.7417060000007	-10087.918454	-10070.047601	8	1S(1.000),3Q(1.000),4R(0.953),5V(0.945),6I(0.954),7R(0.998),333T(0.750),424S(0.655)
rna-Cso020982.1	1.11022302462516e-16	1.879052e-15	67.277368	-3471.485702	-3437.847018	17	70A(0.684),75T(0.901),78P(0.667),118G(0.999),120D(0.998),121I(0.999),122R(0.999),123N(0.999),125I(0.999),126A(0.997),127D(0.999),130S(0.997),131K(0.904),132N(0.999),134P(0.894),135A(0.948),146G(0.946)
rna-Cso021169.1	3.25194521599848e-06	2.717984e-05	20.3338739999999	-11586.317174	-11576.150237	11	51A(0.746),52H(0.684),53T(0.999),54H(0.687),57Q(0.997),58Q(0.996),59I(0.768),67L(0.728),102D(0.561),257D(0.617),512F(0.697)
rna-Cso021347.4	4.94917883802071e-05	3.641950e-04	15.1559940000006	-9099.882206	-9092.304209	3	492V(0.567),520S(0.993),521H(0.992)
rna-Cso020727.2	0	0.000000e+00	77.9624819999999	-3537.090288	-3498.109047	24	1M(0.999),2V(0.945),3Q(0.823),4D(0.986),5I(0.927),6K(0.995),7E(0.984),9F(0.945),10D(0.996),11K(0.995),12F(0.938),13L(0.927),14M(0.999),15T(1.000),16D(1.000),17A(0.919),19A(1.000),20K(1.000),21I(0.661),22A(0.998),23I(0.617),65D(0.878),140A(0.528),143L(0.581)
rna-Cso015036.1	2.13068451770937e-12	2.828379e-11	48.000376	-10805.893154	-10781.892966	9	490D(1.000),491Q(0.999),493N(0.652),495C(0.766),496V(1.000),497I(0.895),498L(0.998),500K(0.724),501T(0.883)
rna-Cso014922.1	4.82638918186673e-06	3.826485e-05	19.5789320000003	-5927.312543	-5917.523077	3	2R(0.998),3V(0.976),4S(0.997)
rna-Cso015143.1	3.33066907387547e-16	5.368721e-15	65.1468460000033	-59021.108364	-58988.534941	6	1E(0.890),3E(0.978),7R(0.899),9R(0.966),11K(0.958),15H(0.931)
rna-Cso019206.1	0	0.000000e+00	201.633396000001	-8838.728519	-8737.911821	51	171I(0.950),172C(1.000),173I(0.935),174W(1.000),175D(0.958),176P(0.956),177V(1.000),178T(0.994),179G(1.000),181Q(1.000),182M(0.798),183G(1.000),184K(1.000),185T(1.000),186L(1.000),187T(1.000),188G(1.000),190T(1.000),191K(1.000),192W(0.988),193I(0.950),194T(1.000),195W(1.000),196I(0.946),197S(0.958),198W(1.000),199E(0.995),200P(0.949),201L(0.953),202H(0.934),204N(1.000),205P(0.997),206E(0.944),207…
rna-Cso019036.1	0	0.000000e+00	139.521964	-9095.593636	-9025.832654	47	11S(0.659),258V(0.983),259G(0.880),260R(0.997),261V(0.906),262Y(0.999),263L(0.781),264S(0.991),265P(0.997),267P(1.000),268P(0.927),269P(0.509),271R(0.703),272R(0.861),273R(0.907),274S(0.657),275S(1.000),276R(0.926),277K(0.982),278R(0.920),280K(0.811),282R(0.901),283R(1.000),286R(1.000),287H(0.981),288D(0.898),290W(0.845),291G(0.922),292Y(0.629),293D(0.985),296D(0.960),297Y(0.968),298S(0.954),299D…
rna-Cso019928.1	0	0.000000e+00	132.127994000002	-25316.127895	-25250.063898	25	563V(0.827),629L(0.999),632S(0.999),633S(0.999),634R(0.990),635P(1.000),636V(0.863),637R(1.000),639S(0.849),640V(0.867),642Q(0.998),643L(0.994),644P(1.000),645E(1.000),646V(0.967),647S(0.822),648D(1.000),649H(0.999),650E(0.999),652I(0.924),653E(1.000),654E(1.000),1212Q(0.581),1213H(0.846),1224L(0.835)
rna-Cso020420.1	0.00211852501862031	1.353058e-02	8.17932600000131	-15328.326083	-15324.236420	2	889V(0.736),890M(0.974)
rna-Cso020430.1	0.00691266284890796	4.178458e-02	6.06031200000052	-3840.892189	-3837.862033	1	59G(0.786)
rna-Cso008717.1	0.000252308221766362	1.708127e-03	12.0985280000004	-3744.680580	-3738.631316	6	161D(0.626),167Q(0.740),171F(0.726),172F(0.665),173I(0.635),174M(0.999)
rna-Cso009355.1	9.67633750903474e-11	1.091813e-09	40.5309440000019	-8294.974555	-8274.709083	7	268G(0.840),269P(0.997),270T(1.000),271V(0.996),272E(0.992),273Y(1.000),277E(0.725)
rna-Cso009409.1	1.92745819305173e-11	2.289279e-10	43.686146	-8081.409655	-8059.566582	13	100F(0.808),103P(0.822),106P(0.999),107T(1.000),108Q(0.813),109E(0.817),111I(0.746),113A(0.817),114K(0.612),115R(0.993),117R(0.844),118T(0.882),119R(0.784)
rna-Cso009079.1	0.00363437723765397	2.236794e-02	7.20532600000115	-5056.732219	-5053.129556	2	52S(0.992),189V(0.629)
rna-Cso011728.2	0.00020350541770342	1.391648e-03	12.4997300000005	-2502.723182	-2496.473317	1	129Q(0.998)
rna-Cso011218.1	0	0.000000e+00	146.621738000002	-18448.351529	-18375.040660	33	223L(0.928),224E(1.000),225F(0.786),226V(1.000),227R(0.672),352M(1.000),353Q(0.982),354R(0.999),355S(0.759),356Y(0.998),357P(0.717),358R(0.999),359Q(0.811),362I(0.944),363I(0.584),364T(0.999),365D(0.999),367S(0.905),369S(0.689),370N(0.633),371M(0.934),372P(0.753),374V(1.000),375L(0.998),376E(0.653),377L(0.844),378V(0.975),379R(0.744),380R(0.998),381N(0.682),382T(0.890),590L(0.712),701T(0.550)
rna-Cso011162.1	9.41363209605584e-10	9.957858e-09	36.0914340000008	-3294.488748	-3276.443031	0
rna-Cso011504.1	0	0.000000e+00	147.283370000001	-9354.985820	-9281.344135	49	173Q(0.912),202C(0.957),213I(0.914),270P(0.927),304R(0.607),307L(1.000),308H(0.999),309F(0.938),310F(0.918),311R(0.999),312A(0.965),313A(0.995),314N(0.955),315T(0.994),317S(0.993),318T(0.958),319T(0.729),320N(0.699),321Q(0.657),323G(0.988),324K(0.915),326S(0.883),327N(0.991),328K(0.998),330R(0.935),331Q(0.994),332R(0.732),333Q(0.993),334S(0.991),335E(0.940),336R(0.696),337C(0.674),338D(0.990),339…
rna-Cso011032.1	5.97430351309547e-05	4.349036e-04	14.8007800000005	-3029.057303	-3021.656913	10	11P(0.617),70E(0.508),76Q(0.960),77T(0.921),80P(0.785),81L(0.537),83S(0.830),84H(0.993),85Q(0.644),86S(0.858)
rna-Cso011356.4	4.45756403166797e-06	3.592584e-05	19.7308340000018	-5059.179627	-5049.314210	6	105Y(0.762),285W(0.726),287D(0.953),288H(0.999),290H(0.759),294L(0.982)
rna-Cso011398.1	3.63521103974307e-06	3.001266e-05	20.1207340000001	-2375.432788	-2365.372421	0
rna-Cso024675.3	1.36573630182824e-09	1.380005e-08	35.3664819999995	-5179.884953	-5162.201712	9	281A(0.999),282S(0.684),283S(0.892),285F(0.999),286S(0.996),290L(0.539),291N(0.994),292V(0.553),293T(0.997)
rna-Cso024275.1	0	0.000000e+00	158.594188000001	-7698.935505	-7619.638411	37	58R(0.605),205T(0.612),233H(0.808),262E(0.854),266S(0.939),267E(0.998),269K(0.997),270A(0.999),272R(0.995),273L(0.959),274E(1.000),275K(0.999),276Q(0.998),278V(0.999),279E(1.000),281K(1.000),282L(0.821),284S(0.998),285F(1.000),288L(0.952),291E(1.000),293E(0.998),297E(0.999),298E(0.998),299Y(0.802),301R(0.998),303R(0.999),304Q(0.954),306I(1.000),307E(0.982),308M(0.935),309K(0.853),310N(0.882),312A…
rna-Cso021977.3	0.00308081400043703	1.913496e-02	7.50241600000118	-6295.878749	-6292.127541	3	57L(0.838),63T(0.552),85E(0.511)
rna-Cso022100.1	0	0.000000e+00	84.6675619999987	-7567.559283	-7525.225502	17	1M(1.000),2T(1.000),3S(1.000),4L(0.999),5L(0.961),6W(0.999),7V(0.905),9A(0.851),10T(1.000),11Q(0.999),13L(0.999),14R(0.999),15L(0.999),16R(0.999),17Q(0.999),77M(0.745),231R(0.621)
rna-Cso022154.1	0	0.000000e+00	103.659658	-5868.073768	-5816.243939	25	47F(0.993),48E(1.000),49R(0.982),50H(0.931),51K(0.872),52K(1.000),53F(1.000),55S(0.928),56D(0.999),57Y(0.943),58I(0.954),59L(0.957),60Y(1.000),61Y(1.000),62G(1.000),63G(1.000),64K(0.996),65I(0.981),66E(0.984),67D(1.000),69R(0.921),70R(1.000),71S(1.000),72T(0.594),140I(0.924)
rna-Cso022173.1	5.99520433297585e-14	8.635645e-13	55.0104180000053	-27966.985474	-27939.480265	18	76S(0.693),77K(0.629),95E(0.667),282D(0.646),450Q(0.973),504M(0.659),634T(0.787),881F(0.702),1115R(0.705),1334R(0.916),1336D(0.997),1337Q(1.000),1339E(1.000),1340T(0.739),1342D(1.000),1345Q(0.995),1346L(0.817),1396G(0.612)
rna-Cso022221.1	0	0.000000e+00	109.331708	-7386.596334	-7331.930480	53	2S(0.928),3M(0.948),4F(0.853),5S(0.998),7G(1.000),8I(0.855),9L(0.975),11L(1.000),12T(0.999),13S(1.000),16H(0.999),17T(0.667),18L(0.926),19P(0.999),21R(0.921),23Q(0.930),24C(0.902),26Q(1.000),29G(0.720),31C(0.825),33V(0.941),34C(0.914),35S(0.962),36P(0.999),37S(0.868),38L(1.000),43L(1.000),44H(0.999),46Q(0.999),48Q(0.965),49Q(0.897),51E(0.988),61S(0.786),75Y(0.901),105I(0.715),215D(0.986),216L(0.8…
rna-Cso022577.1	7.49849407261083e-06	5.835035e-05	18.7379259999998	-5053.727914	-5044.358951	7	1M(0.996),2A(0.958),3S(0.894),7F(0.811),10L(0.987),14S(0.637),47V(0.993)
rna-Cso022576.1	0.000392489783511696	2.579763e-03	11.2764160000006	-20066.023514	-20060.385306	7	4Q(0.985),82R(0.558),86V(0.602),88M(0.519),331V(0.535),524W(0.814),605E(0.979)
rna-Cso023148.1	5.35615996000161e-12	6.841736e-11	46.1936480000004	-6532.805158	-6509.708334	5	80N(0.599),89L(0.999),90R(0.999),91W(1.000),93P(0.984)
rna-Cso023241.2	0	0.000000e+00	110.256419999998	-8298.330117	-8243.201907	28	222E(0.892),228R(0.861),269P(0.919),376A(1.000),378N(0.991),381N(0.996),384L(0.933),385A(0.647),386G(1.000),387N(0.999),389V(0.933),390Y(1.000),391N(1.000),392L(1.000),393S(0.976),394G(0.722),395A(0.994),396Y(1.000),397I(0.950),398P(1.000),399S(0.953),400V(0.920),402S(0.949),405Q(0.958),406R(1.000),407I(0.929),408H(0.940),410A(1.000)
rna-Cso023304.1	7.7715611723761e-16	1.169188e-14	63.5504140000012	-9472.446000	-9440.670793	16	109A(0.614),358S(0.582),359S(0.737),360F(0.671),361G(0.591),362S(0.997),363S(1.000),364V(0.796),365V(0.671),368L(0.931),369T(1.000),370V(0.948),371A(0.998),373N(0.769),374S(0.792),375A(0.759)
rna-Cso022709.1	2.85103733099756e-06	2.412690e-05	20.5856899999999	-6335.301730	-6325.008885	10	2F(0.617),3S(0.828),5D(0.535),7D(0.857),11P(0.772),12T(0.926),13V(0.998),15I(0.931),58A(0.597),159M(0.599)
rna-Cso013949.3	3.45660118417079e-07	3.079104e-06	24.6391739999999	-9413.602227	-9401.282640	9	140A(0.528),218N(0.532),368Q(0.900),370R(0.943),373C(0.848),374Q(0.984),375S(0.978),378R(0.538),379S(0.624)
rna-Cso013921.2	0	0.000000e+00	223.806167999999	-10634.878229	-10522.975145	58	49I(0.915),76R(0.950),436P(0.999),437A(1.000),440K(0.930),441T(0.963),442I(0.841),443E(0.999),444T(0.944),445V(0.953),446K(1.000),447A(0.965),449R(0.997),450I(0.941),451M(0.932),452E(1.000),453A(1.000),456L(0.999),457Y(1.000),460E(1.000),461N(0.881),463S(0.966),464R(0.967),465K(0.962),466K(0.997),467V(0.989),469S(0.945),470S(1.000),471E(0.896),473E(1.000),474P(1.000),476L(0.997),477L(0.996),480F(…
rna-Cso013289.1	1.02908237487043e-11	1.290164e-10	44.9146079999991	-7484.753559	-7462.296255	15	14K(0.525),102E(0.745),104R(0.968),105K(0.999),106P(0.901),107Y(0.999),108I(0.991),109A(0.858),110L(0.887),114I(0.982),115T(0.880),116M(0.982),117G(0.933),118G(0.999),293S(0.882)
rna-Cso013710.1	6.04902794520967e-11	7.060676e-10	41.4490960000003	-2424.462578	-2403.738030	16	8T(0.785),17E(0.872),18K(0.973),19E(0.999),20A(0.738),21R(0.938),22L(0.937),23K(0.658),24K(0.999),25I(1.000),26R(1.000),27S(0.960),29Y(0.975),57T(0.953),65E(0.924),71V(0.806)
rna-Cso013585.1	5.43605961911275e-08	5.111406e-07	28.212128000001	-5333.263563	-5319.157499	3	1C(0.999),4L(0.991),5M(0.999)
rna-Cso013583.1	0	0.000000e+00	89.8625380000012	-5761.008149	-5716.076880	87	1M(0.989),2A(0.995),3S(0.924),4V(0.885),5L(0.996),6D(0.777),8L(0.875),9W(0.999),10E(1.000),11D(0.931),13D(1.000),15R(0.837),16F(0.915),19T(0.934),20A(0.912),21Q(0.995),22Q(0.952),23M(1.000),24K(0.999),25T(0.859),26R(1.000),27P(1.000),28G(1.000),30A(0.995),34C(1.000),35L(0.956),36D(0.905),37S(0.933),38I(0.964),40D(0.905),42K(0.789),44N(0.940),47D(0.868),51L(1.000),52L(1.000),53V(1.000),54T(1.000),…
rna-Cso013582.1	0	0.000000e+00	115.82862	-9172.380241	-9114.465931	134	4L(0.776),25E(0.694),26V(0.512),30C(0.531),36I(0.824),38T(0.608),41E(0.830),116Q(0.798),124K(0.701),132V(0.580),134L(0.985),137C(0.777),138K(0.993),139S(0.945),140N(0.979),141I(0.602),142L(0.996),144Q(0.904),146M(0.855),147Q(0.989),148E(0.688),149N(0.972),150K(1.000),151E(0.988),152A(0.888),153S(0.974),156N(0.979),157Q(0.999),159H(0.988),161S(0.985),162Q(1.000),163Q(0.790),164Q(0.998),165Q(0.999)…
rna-Cso013573.1	0	0.000000e+00	101.413752	-7797.295025	-7746.588149	32	16K(0.801),180M(0.814),188K(0.838),228A(0.706),232D(0.998),233N(0.806),234K(0.999),235S(0.995),236F(0.883),237M(1.000),238S(0.939),239K(0.799),240D(0.794),241R(0.999),242R(1.000),243K(0.999),244A(0.996),245A(0.897),246I(0.877),247K(1.000),248F(0.826),249K(1.000),251Q(1.000),252R(0.851),254E(0.997),255D(0.955),256T(0.942),257I(0.820),258A(0.577),306L(0.893),307S(0.808),321S(0.808)
rna-Cso013564.1	0	0.000000e+00	69.8624340000006	-4480.583176	-4445.651959	17	105P(0.997),107D(0.998),108D(0.919),109F(0.957),110A(0.945),112W(0.924),113N(1.000),114A(1.000),115I(1.000),116Q(0.966),117A(0.943),118V(1.000),119G(1.000),120V(0.969),121M(1.000),122S(1.000),123F(0.942)
rna-Cso013847.1	3.88578058618805e-16	6.117845e-15	64.9683839999998	-9283.186737	-9250.702545	10	484N(0.997),485L(0.998),489N(0.948),490I(0.851),491N(0.993),493N(0.699),494S(0.970),495A(0.766),496S(0.994),498H(0.993)
rna-Cso016683.1	0	0.000000e+00	71.0455519999996	-2604.170957	-2568.648181	16	60S(0.999),61S(1.000),62I(0.899),63I(0.986),66C(1.000),67A(1.000),68I(0.884),69D(1.000),71Q(0.918),72N(1.000),73R(0.995),74T(0.919),75L(1.000),77H(1.000),78I(1.000),79T(0.921)
rna-Cso016742.1	0	0.000000e+00	317.061083999997	-15476.176085	-15317.645543	127	81P(0.596),227V(0.922),279L(0.876),283R(0.846),330V(0.524),469P(0.963),470N(0.999),471V(0.966),472Q(1.000),473H(1.000),474V(1.000),475I(0.969),476H(1.000),477Y(1.000),478Q(0.999),479V(1.000),480P(0.955),481R(0.903),482T(0.977),483S(0.999),484E(0.878),485T(0.964),486Y(1.000),488H(1.000),489R(0.983),492R(1.000),493T(1.000),495R(1.000),496A(0.936),499E(1.000),500G(1.000),502C(1.000),503M(0.803),504L…
rna-Cso016767.1	9.33147661918987e-08	8.653986e-07	27.1668700000009	-21763.797439	-21750.214004	6	679L(0.507),801S(0.527),802R(0.502),803D(0.950),804I(0.946),806Y(0.703)
rna-Cso016816.1	0	0.000000e+00	107.844328000001	-5035.189357	-4981.267193	29	63L(0.777),186Q(0.632),191R(0.875),192V(0.940),193E(1.000),194E(1.000),195A(0.999),197R(0.991),198R(0.995),199I(0.881),200S(0.718),201G(0.984),202P(0.930),203P(0.978),204C(0.998),205V(0.901),206T(0.974),207V(0.916),208D(1.000),210S(1.000),211P(1.000),212S(0.981),213A(0.991),214D(0.998),215K(0.638),216V(0.911),217L(0.947),218Q(0.995),219Q(0.965)
rna-Cso017060.1	1.5879053556711e-05	1.207879e-04	17.3095839999996	-3628.648999	-3619.994207	3	82R(0.992),84L(0.761),85R(0.811)
rna-Cso017324.2	3.66621330238903e-07	3.223411e-06	24.5257260000008	-2189.865998	-2177.603135	10	96L(0.926),97A(1.000),98P(0.905),99L(0.843),100T(0.804),101A(0.851),103D(0.999),104K(0.999),105M(0.978),106A(0.892)
rna-Cso023864.1	4.44089209850063e-16	6.832918e-15	64.8491619999986	-45039.318940	-45006.894359	28	79P(0.784),106H(0.703),107M(0.629),117R(0.768),130V(0.582),189S(0.675),352F(0.713),597E(0.676),661I(0.753),882V(0.645),954A(0.712),971E(0.567),1092I(0.588),1176I(0.660),1178D(0.951),1179M(1.000),1180C(1.000),1181V(0.964),1182S(0.828),1183A(0.946),1184V(0.999),1185I(0.999),1187Q(0.993),1188V(0.964),1189A(0.993),1676E(0.695),1779V(0.648),1965C(0.766)
rna-Cso023905.2	7.81332438602456e-05	5.568022e-04	14.2951560000001	-2741.028690	-2733.881112	7	43N(0.670),122A(0.706),123M(0.752),126A(0.852),127D(1.000),128Y(0.715),129S(0.846)
rna-Cso023671.1	2.62042036958121e-08	2.534321e-07	29.6255920000003	-2856.196589	-2841.383793	32	3C(0.720),22N(0.575),44I(0.746),61P(0.999),62S(0.647),63N(0.985),66V(0.885),67T(0.794),68H(0.995),70L(0.997),71V(0.711),73L(0.805),75E(0.654),77A(0.918),79R(0.670),81K(0.951),82F(0.817),83L(0.991),84Y(0.861),86K(0.732),87L(0.982),88M(0.624),89G(0.969),90T(0.907),91G(0.964),94K(1.000),96L(0.552),98L(0.984),99L(0.998),100R(0.917),101Q(0.951),102M(0.925)
rna-Cso023635.1	2.94597679584285e-13	4.070258e-12	51.882615999999	-6034.015646	-6008.074338	19	137L(0.905),246I(0.867),262Y(0.928),263P(0.989),264L(0.933),267L(0.908),302S(0.903),303G(0.917),304S(1.000),305A(1.000),306I(0.911),307T(1.000),308S(0.911),309S(0.984),311G(0.988),312Y(0.914),313N(1.000),314V(0.883),316S(0.934)
rna-Cso010494.1	0	0.000000e+00	81.6713460000001	-3851.646566	-3810.810893	16	6F(0.827),158S(1.000),159S(1.000),161P(0.999),163L(1.000),164N(0.966),165C(1.000),167V(0.750),168K(0.807),169V(0.877),170Y(0.999),172S(1.000),173C(1.000),174Q(1.000),177L(0.721),178S(0.974)
rna-Cso010476.1	3.96873182201274e-06	3.237146e-05	19.9528720000017	-20554.511181	-20544.534745	3	1036S(0.967),1038K(0.961),1039D(0.978)
rna-Cso010469.1	0	0.000000e+00	93.2168499999998	-3749.298543	-3702.690118	39	66C(0.956),67I(1.000),68V(0.974),69G(0.969),70D(0.998),71I(0.974),72A(1.000),73P(0.976),74A(0.971),76N(1.000),77I(0.989),78S(0.977),79K(1.000),80E(0.831),81E(0.996),82K(0.981),83E(1.000),84A(1.000),85M(1.000),86A(0.994),87H(1.000),88L(0.937),89T(0.807),91L(0.978),92L(1.000),93G(0.994),94E(0.927),95D(0.990),97K(0.997),98K(0.997),99E(0.927),100I(1.000),101Y(1.000),102E(0.803),103L(0.994),104W(0.998…
rna-Cso010270.1	0	0.000000e+00	167.526806	-5883.801392	-5800.037989	38	145D(1.000),147F(1.000),149D(1.000),150F(0.967),151A(0.861),152E(0.956),154R(1.000),155E(1.000),156C(0.984),158N(1.000),159C(1.000),160G(1.000),161A(1.000),163S(1.000),164T(1.000),166L(0.956),167W(0.965),168R(1.000),169R(0.960),170D(1.000),171G(0.980),172T(0.972),225S(0.603),274H(0.994),275N(0.625),276G(0.977),277S(1.000),278S(0.999),279G(1.000),280S(1.000),281K(0.966),282A(0.656),283E(1.000),284…
rna-Cso010272.1	0	0.000000e+00	94.8606340000006	-4670.624966	-4623.194649	28	1M(0.874),2D(0.999),3I(0.972),4V(0.913),6S(0.995),7L(0.999),8G(0.995),9H(1.000),11E(1.000),12E(1.000),13I(0.950),14F(0.915),15N(1.000),16L(1.000),17F(0.999),18K(0.789),19F(0.918),20K(1.000),21M(0.999),22G(0.887),24C(1.000),25R(0.988),27V(0.846),28M(0.998),30K(1.000),31L(1.000),32D(0.923),33Y(0.876)
rna-Cso010301.1	0	0.000000e+00	81.2193560000014	-5000.264992	-4959.655314	23	225D(0.999),226C(0.982),227G(0.940),228H(1.000),229P(0.952),231T(0.951),232A(1.000),234D(0.899),236D(1.000),237S(1.000),239L(0.954),240M(0.998),241P(1.000),242I(0.856),243S(1.000),244P(1.000),245Q(1.000),246H(0.911),247F(1.000),248I(0.955),249D(0.999),250L(1.000),252K(0.834)
rna-Cso010263.1	5.11422056925781e-08	4.876517e-07	28.3302619999995	-7412.637975	-7398.472844	11	10P(0.727),48M(0.698),238T(0.809),264G(0.822),302R(0.755),337S(0.999),338T(1.000),339H(0.999),340Y(0.774),341Q(0.998),342N(1.000)
rna-Cso010253.1	0	0.000000e+00	95.1852319999998	-13389.439621	-13341.847005	36	160G(0.617),167T(0.660),356V(0.599),372K(0.620),376I(0.918),378I(0.954),380Q(0.794),381M(0.919),382K(0.762),384T(0.998),385I(0.999),386V(0.994),387L(0.682),388M(0.999),389L(0.969),390K(0.993),391N(0.995),392T(0.537),394D(0.692),395M(0.951),398V(0.699),399E(0.831),402L(0.767),403L(0.983),405C(0.971),407F(0.715),408I(0.602),409P(0.995),410S(0.735),412A(0.958),414L(0.992),417K(0.706),428I(0.594),442…
